# Supplementary material for: ARTP Mutagenesis of Phanerochaete chrysosporium BZ103 to Enhance Laccase Activity and Transcriptomic Analysis of the Mutants
Source: J Microbiol Biotechnol. 2025 Jun 12;35:e2502014. doi: 10.4014/jmb.2502.02014 (PMC12197808; doi:10.4014/jmb.2502.02014)
Supplement: Supplementary file 1 [file jmb-35-e2502014-supple.xlsx]

## Sheet: All gene expression
Gene_id	NR description	CK_1	CK_2	CK_3	Wx089_1	Wx089_2	Wx089_3	Tx426_1	Tx426_2	Tx426_3	CK	Wx089	Tx426_
TRINITY_DN0_c0_g1	hypothetical protein PsYK624_161900 [Phanerochaete sordida])	41.46	29.36	47.72	33.31	39.01	31.2	35.41	31.93	40.09	39.5133	34.5067	35.81
TRINITY_DN10000_c0_g1	hypothetical protein PsYK624_098960 [Phanerochaete sordida])	0.52	0.84	3	0.86	1.61	1.17	1.51	0.56	1.96	1.45333	1.21333	1.34333
TRINITY_DN10001_c0_g1		0	0	3.6	1.37	3.54	0	0.73	0.85	0.73	1.2	1.63667	0.77
TRINITY_DN10002_c1_g1	ligninase [Phanerodontia chrysosporium])	0.4	0.63	0.39	0.45	0.8	0.51	1.24	1.25	1.03	0.473333	0.586667	1.17333
TRINITY_DN10003_c0_g1		0	0	0	0	3.02	0	1.03	0.58	1.02	0	1.00667	0.876667
TRINITY_DN10003_c0_g2		0.15	0.25	0.86	0.41	0.23	1.5	0.56	0	0.19	0.42	0.713333	0.25
TRINITY_DN10004_c0_g1		0	0	0	0	0	10.85	0	0	9.49	0	3.61667	3.16333
TRINITY_DN10005_c0_g1	hypothetical protein PsYK624_142980 [Phanerochaete sordida])	1.67	0.67	0.59	4.97	2.27	2.1	0.97	4.35	4.3	0.976667	3.11333	3.20667
TRINITY_DN10006_c0_g1	hypothetical protein FIBSPDRAFT_933664 [Fibularhizoctonia sp. CBS 109695])	0.48	0.3	0.39	0.76	0.32	1.57	0.21	0.11	0.42	0.39	0.883333	0.246667
TRINITY_DN10006_c0_g2	uncharacterized protein PHACADRAFT_193712 [Phanerochaete carnosa HHB-10118-sp])	0.7	0.44	0.79	0.19	0.59	0.65	0.2	0.25	0.57	0.643333	0.476667	0.34
TRINITY_DN10006_c0_g3		0.24	0	0	0.4	0.15	0.3	0.43	0.15	0.13	0.08	0.283333	0.236667
TRINITY_DN10007_c0_g1	hypothetical protein PsYK624_131820 [Phanerochaete sordida])	0	0	4.03	2.02	1.34	0	0	0	0	1.34333	1.12	0
TRINITY_DN10008_c0_g1	uncharacterized protein PHACADRAFT_30669 [Phanerochaete carnosa HHB-10118-sp])	0.35	0.59	1.41	1.25	1.03	0.8	0.67	0.45	1.03	0.783333	1.02667	0.716667
TRINITY_DN10008_c0_g2	uncharacterized protein PHACADRAFT_30669 [Phanerochaete carnosa HHB-10118-sp])	0.44	0.93	0.34	0.43	0.47	0.39	0.39	0.08	0.85	0.57	0.43	0.44
TRINITY_DN10008_c0_g3	uncharacterized protein PHACADRAFT_30669 [Phanerochaete carnosa HHB-10118-sp])	0.09	0.85	0.63	0.32	0.24	0	0.12	0.12	0.32	0.523333	0.186667	0.186667
TRINITY_DN10009_c0_g1	hypothetical protein PsYK624_086170 [Phanerochaete sordida])	0.34	0.92	0.53	0.58	0.71	0.42	0.49	0.07	0.96	0.596667	0.57	0.506667
TRINITY_DN1000_c0_g1	histidinol-phosphate aminotransferase [Phanerochaete sordida])	24.77	4.6	15.55	11.27	16.27	20.76	18	12.25	17.84	14.9733	16.1	16.03
TRINITY_DN10010_c0_g1	uncharacterized protein PHACADRAFT_214253 [Phanerochaete carnosa HHB-10118-sp])	2.05	0.89	3.59	0.69	2.02	1.97	1.16	1.01	2.75	2.17667	1.56	1.64
TRINITY_DN10010_c0_g2		0.94	0.54	0.68	0.36	0.52	1.31	0.23	0.71	1.2	0.72	0.73	0.713333
TRINITY_DN10010_c0_g3		0.25	0	0	0	0.67	0.63	0.59	0.32	0	0.083333	0.433333	0.303333
TRINITY_DN10011_c0_g1	uncharacterized protein PHACADRAFT_248946 [Phanerochaete carnosa HHB-10118-sp])	0.38	1.22	0.25	0.21	0.16	0.47	1.17	0.24	0.43	0.616667	0.28	0.613333
TRINITY_DN10012_c0_g1	copper radical oxidase [Phanerodontia chrysosporium])	6.18	39.18	23.87	24.94	13.32	112.43	53.48	36.42	28.17	23.0767	50.23	39.3567
TRINITY_DN10013_c0_g1	uncharacterized protein PHACADRAFT_174771 [Phanerochaete carnosa HHB-10118-sp])	10.41	0	4.78	10.09	10.24	7.68	24.72	5.08	0	5.06333	9.33667	9.93333
TRINITY_DN10014_c0_g1		0	0	0	0	0	0	0	0	0	0	0	0
TRINITY_DN10014_c0_g2		0	0	0	20.39	0	0	8.77	0	0	0	6.79667	2.92333
TRINITY_DN10015_c0_g1	uncharacterized protein PHACADRAFT_108152, partial [Phanerochaete carnosa HHB-10118-sp])	0.27	0	0	0	0.73	0	0.32	0	0	0.09	0.243333	0.106667
TRINITY_DN10016_c0_g1		2.36	0.48	2.34	2.21	1.15	2.9	2.64	0.97	2.28	1.72667	2.08667	1.96333
TRINITY_DN10017_c0_g1	hypothetical protein PsYK624_079630 [Phanerochaete sordida])	18.09	30.95	8.35	39.85	17.73	8.69	41.45	33.22	49.66	19.13	22.09	41.4433
TRINITY_DN10018_c0_g1		0	0	1.44	0	0.7	0	1.77	1.55	0	0.48	0.233333	1.10667
TRINITY_DN10019_c0_g1		0	1.45	1.27	0.89	3.06	2.26	2.66	2.34	0.62	0.906667	2.07	1.87333
TRINITY_DN1001_c0_g1	Zn(II)2Cys6 transcription factor [Phanerochaete sordida])	3.49	10.71	5.13	6.66	4.87	4.08	10.97	12.05	7.12	6.44333	5.20333	10.0467
TRINITY_DN10020_c0_g1		0.22	0.57	1.13	2.02	0.85	3.87	0.85	0.84	1.02	0.64	2.24667	0.903333
TRINITY_DN10021_c0_g1	rhomboid-domain-containing protein [Phanerochaete sordida])	2.81	1.8	0.5	0.55	0.56	0.69	2.12	1.54	0.6	1.70333	0.6	1.42
TRINITY_DN10021_c0_g2	uncharacterized protein PHACADRAFT_29174 [Phanerochaete carnosa HHB-10118-sp])	1.52	1.55	1.6	0.87	1.9	1.28	2.43	1.58	1.93	1.55667	1.35	1.98
TRINITY_DN10022_c0_g1	uncharacterized protein PHACADRAFT_261118 [Phanerochaete carnosa HHB-10118-sp])	356.63	149.47	576.14	388.14	452.96	389.34	388.08	237.77	412.6	360.747	410.147	346.15
TRINITY_DN10023_c0_g1		0.26	0.5	2.67	0.49	0.96	0.41	1.36	0.14	0.5	1.14333	0.62	0.666667
TRINITY_DN10025_c0_g1	LOW QUALITY PROTEIN: hypothetical protein CVT26_002804 [Gymnopilus dilepis])	0	0	8.42	16.95	0	6.37	0.75	0	1.89	2.80667	7.77333	0.88
TRINITY_DN10026_c0_g1	uncharacterized protein PHACADRAFT_148905 [Phanerochaete carnosa HHB-10118-sp])	4.96	0	2.21	3.02	0	4.23	4.25	4.08	0	2.39	2.41667	2.77667
TRINITY_DN10027_c0_g1		13.16	0	3.66	8.34	0	0	2.94	3.78	2.99	5.60667	2.78	3.23667
TRINITY_DN10028_c0_g1		0	0	0	0	0	0	0	0	0	0	0	0
TRINITY_DN10028_c0_g2		0.7	0.41	1.74	0.45	1.47	0.79	1.01	1.23	1.65	0.95	0.903333	1.29667
TRINITY_DN10028_c0_g3		0	0.64	0	0.86	0	0	1.85	0	0	0.213333	0.286667	0.616667
TRINITY_DN10028_c0_g4		0.15	0.11	0.2	0.44	0.35	0.32	0.29	0.22	0.35	0.153333	0.37	0.286667
TRINITY_DN10029_c0_g1		0.77	3.81	0	5.76	0	0.97	0.88	3.08	0	1.52667	2.24333	1.32
TRINITY_DN1002_c0_g1	uncharacterized protein PHACADRAFT_115852 [Phanerochaete carnosa HHB-10118-sp])	138.66	51.09	57.91	12.54	36.92	77.67	41.92	80.99	41.64	82.5533	42.3767	54.85
TRINITY_DN10030_c0_g1		0.48	0	3.41	0	0	0	0	0	0	1.29667	0	0
TRINITY_DN10031_c0_g1	hypothetical protein BJ165DRAFT_1349706 [Panaeolus papilionaceus])	0	0	0	0	0	0	0	0	10.48	0	0	3.49333
TRINITY_DN10031_c0_g2	hypothetical protein BDZ89DRAFT_1077984 [Hymenopellis radicata])	0	0	0	0	4.88	4.23	7.4	0	0	0	3.03667	2.46667
TRINITY_DN10032_c0_g1	hypothetical protein PsYK624_124860 [Phanerochaete sordida])	2.46	0.6	3.87	2.89	0.63	5.81	6.4	4.96	3.15	2.31	3.11	4.83667
TRINITY_DN10032_c0_g2		0	0	1.11	2.5	0	0	1.78	2.09	0	0.37	0.833333	1.29
TRINITY_DN10034_c0_g1		1.24	0	1.75	0	5.31	0	0	0	0	0.996667	1.77	0
TRINITY_DN10035_c0_g1		0.75	0	1.4	0.55	1.33	0.95	0.59	0	0.29	0.716667	0.943333	0.293333
TRINITY_DN10036_c0_g1	chitin synthase 2, partial [Suillus decipiens])	8.34	3.48	5.33	13.2	19.08	21.96	22.17	8.73	12.91	5.71667	18.08	14.6033
TRINITY_DN10037_c0_g1	uncharacterized protein PHACADRAFT_246908 [Phanerochaete carnosa HHB-10118-sp])	8.02	1.61	1.37	0	12.77	0	0	0	0	3.66667	4.25667	0
TRINITY_DN10038_c0_g1	hypothetical protein PsYK624_100050 [Phanerochaete sordida])	0.43	0.34	0.6	6.44	0.85	4.89	1.03	2.48	1.49	0.456667	4.06	1.66667
TRINITY_DN10039_c0_g1	uncharacterized protein PHACADRAFT_255786 [Phanerochaete carnosa HHB-10118-sp])	8.26	32.94	26.75	5.82	4.04	38.55	6.14	15.87	24.97	22.65	16.1367	15.66
TRINITY_DN1003_c0_g1	bifunctional P-450/NADPH-P450 reductase [Phanerochaete sordida])	9.83	67.22	39.72	40.64	22.65	43.47	11.63	19.19	37.08	38.9233	35.5867	22.6333
TRINITY_DN10041_c0_g1	metazoan zinc-binding protein [Phanerochaete sordida])	9.62	5.18	13.03	16.18	7.11	11.98	8.57	6.98	10.47	9.27667	11.7567	8.67333
TRINITY_DN10042_c0_g1	multidrug resistance-associated ABC transporter [Phanerochaete sordida])	0.58	0	1.83	2.35	0.38	0	0.34	2.22	0.33	0.803333	0.91	0.963333
TRINITY_DN10043_c0_g1	cytochrome P450 [Phanerodontia chrysosporium])	0.58	1.19	3.08	1.45	2.79	0.99	2.94	2.1	3.21	1.61667	1.74333	2.75
TRINITY_DN10044_c0_g1	P-loop containing nucleoside triphosphate hydrolase protein [Phanerochaete sordida])	0.51	0.59	0.17	0.57	0.33	6.74	0.62	0.48	3.97	0.423333	2.54667	1.69
TRINITY_DN10045_c0_g1	carboxypeptidase [Phanerochaete sordida])	2.33	3.34	4.15	2.41	3.76	2.06	6.27	4.51	3.47	3.27333	2.74333	4.75
TRINITY_DN10045_c0_g2		0	14.12	3.82	0	0	0	15.35	0	3.12	5.98	0	6.15667
TRINITY_DN10045_c1_g1	hypothetical protein PsYK624_157050 [Phanerochaete sordida])	0.69	0.85	0.38	0.16	0.54	0.17	0.67	0.7	0.16	0.64	0.29	0.51
TRINITY_DN10046_c0_g1		17.3	3.56	12.52	1.13	16.15	2.68	1.2	4.37	10.58	11.1267	6.65333	5.38333
TRINITY_DN10047_c0_g1		0	0	3.01	0	0	0	0	0	1.22	1.00333	0	0.406667
TRINITY_DN10047_c0_g2		0.98	3.98	0.89	2.83	1.4	1.78	1.87	2.2	0.75	1.95	2.00333	1.60667
TRINITY_DN10047_c1_g1		0	2.07	1.78	2.7	1.75	0	0.72	0	0	1.28333	1.48333	0.24
TRINITY_DN10048_c0_g1	hypothetical protein PsYK624_004740 [Phanerochaete sordida])	0.74	4.89	6.27	4.73	9.29	2.8	10.95	13.82	9.28	3.96667	5.60667	11.35
TRINITY_DN1004_c0_g1	uncharacterized protein PHACADRAFT_257911 [Phanerochaete carnosa HHB-10118-sp])	16.77	18.86	36.12	17.92	29.76	24.84	35.6	21.21	32.51	23.9167	24.1733	29.7733
TRINITY_DN1004_c1_g1	uncharacterized protein PHACADRAFT_181665 [Phanerochaete carnosa HHB-10118-sp])	19.76	20.33	29.24	28.09	28.06	28.07	38.17	28.95	30.3	23.11	28.0733	32.4733
TRINITY_DN1004_c2_g1	WD40 repeat-like protein [Phanerochaete sordida])	84.79	65.52	104.27	122.06	107.32	125.96	105.09	86.8	104.45	84.86	118.447	98.78
TRINITY_DN10050_c0_g1	hypothetical protein PHLGIDRAFT_429279 [Phlebiopsis gigantea 11061_1 CR5-6])	3.42	5.56	3.64	3.52	6.2	3.59	6.57	3.94	6.97	4.20667	4.43667	5.82667
TRINITY_DN10051_c0_g1		0.39	0	0.54	1.26	1.56	0	1.35	0	0	0.31	0.94	0.45
TRINITY_DN10052_c0_g1		0	0	24.53	0	0	3.2	0	0	0	8.17667	1.06667	0
TRINITY_DN10053_c0_g1		1.95	0	0	10.28	0	0	2.18	2.75	2.22	0.65	3.42667	2.38333
TRINITY_DN10054_c0_g1		0	0	3.09	0	0	1.84	0	2.92	3.34	1.03	0.613333	2.08667
TRINITY_DN10054_c0_g2		0.37	0.64	2.02	0.12	0.94	0.13	0.26	0.13	0.38	1.01	0.396667	0.256667
TRINITY_DN10054_c0_g3		0	1.49	0	0.26	0	0	2.25	1.21	0	0.496667	0.086667	1.15333
TRINITY_DN10055_c0_g1		1.48	2.49	1.42	1.8	1.82	1.73	6.93	5.32	1.77	1.79667	1.78333	4.67333
TRINITY_DN10055_c0_g2		4.96	5.24	5.76	16.32	3.79	3.66	24.22	19.9	7.21	5.32	7.92333	17.11
TRINITY_DN10056_c0_g1		0.6	1.96	3.38	7.07	3.31	2.26	0.69	0.79	0	1.98	4.21333	0.493333
TRINITY_DN10057_c0_g1		0	0.61	0	0	0	0.48	0.44	0	0.44	0.203333	0.16	0.293333
TRINITY_DN10059_c0_g1	uncharacterized protein PHACADRAFT_251452 [Phanerochaete carnosa HHB-10118-sp])	2.77	4.91	3.03	7.36	0	0.87	8.16	0	1.59	3.57	2.74333	3.25
TRINITY_DN1005_c0_g1	uncharacterized protein PHACADRAFT_186309 [Phanerochaete carnosa HHB-10118-sp])	6.39	4.83	12.76	4.79	9.26	5.15	4.32	4.01	8.37	7.99333	6.4	5.56667
TRINITY_DN10060_c0_g1	GMC oxidoreductase [Phanerochaete sordida])	3.77	1.14	4.06	0.95	3.49	1.74	1.19	1.19	3.56	2.99	2.06	1.98
TRINITY_DN10062_c0_g1	uncharacterized protein PHACADRAFT_246803 [Phanerochaete carnosa HHB-10118-sp])	101.28	38.62	108.62	82.28	103.93	101.19	86.78	62.82	98.1	82.84	95.8	82.5667
TRINITY_DN10063_c0_g1	hypothetical protein PsYK624_079030 [Phanerochaete sordida])	0	0	3.42	0.86	0	2.03	0.92	0	0.92	1.14	0.963333	0.613333
TRINITY_DN10064_c0_g1		0.34	0.14	0.58	0.33	0.72	0.32	0.33	0.43	0.77	0.353333	0.456667	0.51
TRINITY_DN10064_c0_g2		0.63	1	0	0.68	0	0	0	0	0.72	0.543333	0.226667	0.24
TRINITY_DN10064_c0_g3		0.65	0.17	0.51	0.19	0.35	0.14	0.21	0.14	0.46	0.443333	0.226667	0.27
TRINITY_DN10064_c1_g1		0	0	0	0	0	6.26	0	0	0	0	2.08667	0
TRINITY_DN10066_c0_g1	hypothetical protein PsYK624_098970 [Phanerochaete sordida])	0.39	1.48	0.72	0.82	0.85	0.9	0.58	0.94	0.65	0.863333	0.856667	0.723333
TRINITY_DN10067_c0_g1	hypothetical protein PsYK624_010380 [Phanerochaete sordida])	7.12	4.57	18.67	17.9	16.92	6.84	3.04	10.2	12.72	10.12	13.8867	8.65333
TRINITY_DN10068_c0_g1	uncharacterized protein PHACADRAFT_168746 [Phanerochaete carnosa HHB-10118-sp])	34.39	10.65	28.22	7.86	3.59	13.43	27.51	6.91	19.26	24.42	8.29333	17.8933
TRINITY_DN1006_c0_g1	Pre-mRNA-splicing factor of RES complex-domain-containing protein [Phanerochaete sordida])	8.04	6.48	15.63	9.9	14.9	12.57	10.67	7.56	15.66	10.05	12.4567	11.2967
TRINITY_DN1006_c0_g2	hypothetical protein PsYK624_158520 [Phanerochaete sordida])	37.42	23.82	72.31	52.13	112.25	49.66	40.98	27.98	75.73	44.5167	71.3467	48.23
TRINITY_DN10070_c0_g1	uncharacterized protein PHACADRAFT_153864 [Phanerochaete carnosa HHB-10118-sp])	13.15	10.41	7.47	34.53	6.31	22.8	15.27	21.87	14.26	10.3433	21.2133	17.1333
TRINITY_DN10071_c0_g1		3.2	0.39	4.78	4	3.16	2.16	0.58	0.63	4.35	2.79	3.10667	1.85333
TRINITY_DN10071_c1_g1		0	3.94	0	0.85	2.22	3.87	10.98	0	6.05	1.31333	2.31333	5.67667
TRINITY_DN10072_c0_g1	proline iminopeptidase [Phanerochaete sordida])	14.1	10.45	22.04	13.34	20.01	16.62	18.06	15.1	24.69	15.53	16.6567	19.2833
TRINITY_DN10074_c0_g1	uncharacterized protein PHACADRAFT_264420 [Phanerochaete carnosa HHB-10118-sp])	1.52	0	2.13	1.59	0	1.91	1.69	0	0	1.21667	1.16667	0.563333
TRINITY_DN10076_c0_g1		0.19	0	0.91	0.17	0.52	0.38	0.24	0.24	0.26	0.366667	0.356667	0.246667
TRINITY_DN10077_c0_g1	ABC1 kinase family protein [Phanerochaete sordida])	7.64	13.09	15.76	0	14.99	0	0	0	0	12.1633	4.99667	0
TRINITY_DN10078_c0_g1		0.71	0	0	0	0	0.9	1.25	0	0.41	0.236667	0.3	0.553333
TRINITY_DN10079_c0_g1	hypothetical protein PsYK624_031700 [Phanerochaete sordida])	2.43	1.78	2.81	1.01	2.17	2.75	3.61	2.45	2.79	2.34	1.97667	2.95
TRINITY_DN1007_c0_g1	RNA-binding protein [Phanerochaete sordida])	24.5	26.51	52.46	62.84	56.23	59.94	52.37	47.95	54.09	34.49	59.67	51.47
TRINITY_DN1007_c1_g1	RNA-binding protein [Phanerochaete sordida])	0	0	0	2.33	3.22	8.42	0	0	0	0	4.65667	0
TRINITY_DN10080_c0_g1		3.33	4.13	3.52	4.41	4.66	3.42	2.82	1.11	1.9	3.66	4.16333	1.94333
TRINITY_DN10081_c0_g1	hypothetical protein FOMMEDRAFT_100095, partial [Fomitiporia mediterranea MF3/22])	92240.8	35798.4	75399.6	49723.2	60153.8	70605.4	55671.6	42436.7	68590.5	67812.9	60160.8	55566.3
TRINITY_DN10082_c0_g1		0.18	0.81	1.45	1.92	2.51	0.67	0.33	0.9	1.12	0.813333	1.7	0.783333
TRINITY_DN10084_c0_g1	uncharacterized protein PHACADRAFT_82283 [Phanerochaete carnosa HHB-10118-sp])	0	6.09	0	0	1.59	0	11.92	1.53	1.28	2.03	0.53	4.91
TRINITY_DN10085_c0_g1	hypothetical protein P692DRAFT_201805297 [Suillus brevipes Sb2])	0.74	0.78	1.96	2.37	0.54	2.49	1.17	2.42	0.45	1.16	1.8	1.34667
TRINITY_DN10086_c0_g1		1.24	0	0	1.36	0.83	0.39	0.73	0	1.42	0.413333	0.86	0.716667
TRINITY_DN10087_c0_g1	uncharacterized protein PHACADRAFT_250564 [Phanerochaete carnosa HHB-10118-sp])	4.25	0	7.09	2.37	1.59	1.41	0	0	2.56	3.78	1.79	0.853333
TRINITY_DN10089_c0_g1		0.86	0.38	1.31	2.42	1.79	0.98	0.89	0.53	0.86	0.85	1.73	0.76
TRINITY_DN1008_c0_g1	hypothetical protein PsYK624_130900 [Phanerochaete sordida])	31.05	14	40.54	114.94	67.98	108.34	72.96	83.9	60.15	28.53	97.0867	72.3367
TRINITY_DN1008_c1_g1	MFS general substrate transporter [Phanerochaete sordida])	55.79	35.01	60.01	94.33	65.6	66.15	49.74	51.26	65.37	50.27	75.36	55.4567
TRINITY_DN1008_c1_g2	allantoate permease family MFS transporter [Phanerochaete sordida])	8.34	54.58	4.84	12.65	4.78	5.94	19.3	15.89	5.3	22.5867	7.79	13.4967
TRINITY_DN10090_c0_g1	hypothetical protein PsYK624_084120 [Phanerochaete sordida])	15.96	3.39	8.77	65.09	14.48	47.96	8.96	28.14	11.46	9.37333	42.51	16.1867
TRINITY_DN10091_c0_g1	PAH-inducible cytochrome P450 monooxygenase PC-PAH 5 [Phanerodontia chrysosporium])	4.34	25.37	6.51	6.58	5.35	5.29	36.28	13.13	7.42	12.0733	5.74	18.9433
TRINITY_DN10091_c0_g2	PAH-inducible cytochrome P450 monooxygenase PC-PAH 5 [Phanerodontia chrysosporium])	0	9.63	0	2.98	8.26	0	0	0	0	3.21	3.74667	0
TRINITY_DN10092_c0_g1		0	0	0	3.58	0	2.15	17.29	20.6	0	0	1.91	12.63
TRINITY_DN10093_c0_g1	cytochrome P450 [Phanerodontia chrysosporium])	0	0	3.37	0	0	0	0	0	0.92	1.12333	0	0.306667
TRINITY_DN10094_c0_g1	uncharacterized protein PHACADRAFT_203784 [Phanerochaete carnosa HHB-10118-sp])	0.14	0	0	0	0.75	0.36	0.35	0.55	0.33	0.046667	0.37	0.41
TRINITY_DN10095_c0_g1	hypothetical protein EIP86_003782 [Pleurotus ostreatoroseus])	0	0	0	5.58	5.11	2.23	1.97	2.47	6.18	0	4.30667	3.54
TRINITY_DN10096_c0_g1	uncharacterized protein PHACADRAFT_248824 [Phanerochaete carnosa HHB-10118-sp])	5.01	0.51	1.76	0.7	2.33	0.4	3.23	1.98	2.67	2.42667	1.14333	2.62667
TRINITY_DN10097_c0_g1	ARM repeat-containing protein [Phanerochaete sordida])	0	0	0	4.84	1.79	0.81	0	3.43	0	0	2.48	1.14333
TRINITY_DN10098_c0_g1	hypothetical protein PsYK624_110360 [Phanerochaete sordida])	0	0	2.39	0	0	0	5.69	0	0	0.796667	0	1.89667
TRINITY_DN10099_c0_g1	hypothetical protein PsYK624_159270 [Phanerochaete sordida])	15.74	14.51	9.6	33.31	19.44	39.62	31.4	29.62	30.06	13.2833	30.79	30.36
TRINITY_DN1009_c0_g1	hypothetical protein PsYK624_049110 [Phanerochaete sordida])	36.55	3.87	10.8	36.01	21.3	26.37	15.31	14.34	26.23	17.0733	27.8933	18.6267
TRINITY_DN100_c0_g1	hypothetical protein PsYK624_106130 [Phanerochaete sordida])	16.87	6.57	24.22	14.46	30.29	15.96	28.78	15.65	29.36	15.8867	20.2367	24.5967
TRINITY_DN100_c1_g1	SNF2 family N-terminal domain-containing protein [Phanerochaete sordida])	6.34	5.84	10.29	6.81	8.09	6.73	9.3	7.9	10.1	7.49	7.21	9.1
TRINITY_DN100_c2_g1	hypothetical protein PsYK624_106110 [Phanerochaete sordida])	1.41	0.47	2.96	1.01	2.12	1.42	3.1	1.62	3.49	1.61333	1.51667	2.73667
TRINITY_DN100_c3_g1	metallo-dependent phosphatase [Phanerochaete sordida])	0.49	0.81	0.94	0.82	0.53	0.65	2.03	0.29	2.07	0.746667	0.666667	1.46333
TRINITY_DN100_c4_g1	uncharacterized protein PHACADRAFT_210395 [Phanerochaete carnosa HHB-10118-sp])	0	1.79	0.27	0	0.25	0.48	2.99	0.24	1.32	0.686667	0.243333	1.51667
TRINITY_DN10100_c0_g1	MFS general substrate transporter [Phanerochaete sordida])	0.53	0	0.24	0.59	0	1.33	0.21	0	0.2	0.256667	0.64	0.136667
TRINITY_DN10101_c0_g1	FMN-dependent alpha-hydroxy acid dehydrogenase family protein [Phanerochaete sordida])	3.61	0	7.58	0	10.78	2.28	14.59	5.05	2.35	3.73	4.35333	7.33
TRINITY_DN10102_c0_g1	hypothetical protein AZE42_12358 [Rhizopogon vesiculosus])	0	0	0	0	0	0	0	3.37	0	0	0	1.12333
TRINITY_DN10103_c0_g1	hypothetical protein PHLCEN_2v2285 [Phlebia centrifuga])	1.6	3.87	0	1.74	1.09	2.52	1.4	0.52	0	1.82333	1.78333	0.64
TRINITY_DN10104_c0_g1	glycoside hydrolase family 79 protein [Phanerochaete carnosa HHB-10118-sp])	0	0	0	0	2.9	0	0	0	0	0	0.966667	0
TRINITY_DN10105_c0_g1	acetyl-CoA synthetase-like protein [Phanerochaete sordida])	0	0.16	0.8	0.19	0.62	0.27	0.27	0.07	0.12	0.32	0.36	0.153333
TRINITY_DN10106_c0_g1	cytochrome P450 [Phanerodontia chrysosporium])	5.8	1.41	5.68	0.38	5.28	1.76	4.06	3.7	4.19	4.29667	2.47333	3.98333
TRINITY_DN10107_c0_g1		0	1.8	3.15	0.8	0	2.36	1.74	0.49	0.43	1.65	1.05333	0.886667
TRINITY_DN10108_c0_g1		0.44	1.42	1.85	1.43	0.6	0.55	1.02	0.57	2.01	1.23667	0.86	1.2
TRINITY_DN10109_c0_g1	hypothetical protein PHLGIDRAFT_75142, partial [Phlebiopsis gigantea 11061_1 CR5-6])	11.03	3.01	4.85	11.37	7.61	10.32	4.81	9.36	7.95	6.29667	9.76667	7.37333
TRINITY_DN1010_c0_g1	zinc-type alcohol dehydrogenase-like protein [Phanerochaete sordida])	51.06	22.64	67.09	31.11	47.05	39.52	23.42	23.59	56.29	46.93	39.2267	34.4333
TRINITY_DN1010_c1_g1	uncharacterized protein PHACADRAFT_183954 [Phanerochaete carnosa HHB-10118-sp])	20.43	16.35	33.09	25.17	31.31	28.36	21.28	17.87	30.73	23.29	28.28	23.2933
TRINITY_DN10110_c0_g1	hypothetical protein PsYK624_021390 [Phanerochaete sordida])	0	0	0	2.3	2.01	2.72	7.38	0	0	0	2.34333	2.46
TRINITY_DN10111_c0_g1	predicted protein [Fibroporia radiculosa])	32.61	94.38	111.71	142.04	43.93	87.82	305.64	145.23	82.56	79.5667	91.2633	177.81
TRINITY_DN10112_c0_g1	hypothetical protein C0992_000446 [Termitomyces sp. T32_za158])	0	2.32	0.26	1.86	1.96	2.11	1.34	0.95	1.92	0.86	1.97667	1.40333
TRINITY_DN10113_c0_g1		0	0	0	4.44	0	0	0	0	1.61	0	1.48	0.536667
TRINITY_DN10114_c0_g1	DEAD/DEAH box helicase [Phanerochaete sordida])	0.48	0.73	2.49	0.13	0.76	0.85	0.54	0.24	1.36	1.23333	0.58	0.713333
TRINITY_DN10116_c0_g1	hypothetical protein PsYK624_051400 [Phanerochaete sordida])	10.73	12.69	13.82	11.33	20.17	13.81	9.22	7.79	14.56	12.4133	15.1033	10.5233
TRINITY_DN10117_c0_g1	uncharacterized protein PHACADRAFT_246844, partial [Phanerochaete carnosa HHB-10118-sp])	1.8	0	0	1.9	0	0	0	5.05	2.05	0.6	0.633333	2.36667
TRINITY_DN10118_c0_g1	NAD(P)-binding protein [Phanerochaete sordida])	0.68	0.39	1.58	0.67	0.62	1.51	0.83	0.77	1.2	0.883333	0.933333	0.933333
TRINITY_DN10119_c0_g1	uncharacterized protein PHACADRAFT_182252 [Phanerochaete carnosa HHB-10118-sp])	1.93	7.38	4.1	7.43	11.12	9.81	8.73	6.67	17.72	4.47	9.45333	11.04
TRINITY_DN1011_c0_g1	uncharacterized protein PHACADRAFT_122431 [Phanerochaete carnosa HHB-10118-sp])	24.86	13.21	44.8	10.03	46.22	27.86	18.04	14.66	47.22	27.6233	28.0367	26.64
TRINITY_DN10122_c0_g1		0.23	0	0.32	1.02	0	0	0.28	0	1.33	0.183333	0.34	0.536667
TRINITY_DN10123_c0_g1	VWFA domain-containing protein [Phanerochaete sordida])	0.89	0.6	3.23	0.56	1.52	1.87	0.24	0.5	2.83	1.57333	1.31667	1.19
TRINITY_DN10124_c0_g1		1.44	1.19	15.25	4.61	0	4.53	0.82	3.84	6.6	5.96	3.04667	3.75333
TRINITY_DN10125_c0_g1	uncharacterized protein PHACADRAFT_176739 [Phanerochaete carnosa HHB-10118-sp])	80.91	83.92	131.89	95.59	99.58	75.15	79.03	91.35	96.22	98.9067	90.1067	88.8667
TRINITY_DN10125_c1_g1	cytochrome P450 [Phanerodontia chrysosporium])	2.06	2.64	3.21	2.6	2.68	2.9	2.77	1.55	2.52	2.63667	2.72667	2.28
TRINITY_DN10126_c0_g1		8.02	0	16.52	0	11.88	0	0	0	0	8.18	3.96	0
TRINITY_DN10127_c0_g1	hypothetical protein PHLGIDRAFT_124575 [Phlebiopsis gigantea 11061_1 CR5-6])	3.25	4.18	7.82	1.5	5.69	5.39	11.73	5.99	4.78	5.08333	4.19333	7.5
TRINITY_DN10128_c0_g1		0	0	1.69	1.26	3.41	3.02	0	0	0	0.563333	2.56333	0
TRINITY_DN10129_c0_g1	uncharacterized protein PHACADRAFT_250894 [Phanerochaete carnosa HHB-10118-sp])	0	0	10.85	0	10.05	7.79	3.45	2.14	1.76	3.61667	5.94667	2.45
TRINITY_DN1012_c0_g1		198.58	206.13	381.64	221.63	319.08	218.61	201.18	172.16	300.04	262.117	253.107	224.46
TRINITY_DN1012_c1_g1	PLP-dependent aminotransferase family protein [Phanerochaete sordida])	42.8	11.29	39.5	16.39	35.49	23.36	15.05	15.01	30.68	31.1967	25.08	20.2467
TRINITY_DN1012_c2_g1	serine/threonine-protein kinase [Phanerochaete sordida])	14.76	10.2	23.56	23.05	24.53	25.94	19.21	15.33	23.98	16.1733	24.5067	19.5067
TRINITY_DN10130_c0_g1		0.73	0	0.3	0.5	1.65	0.46	0.87	1.66	1.42	0.343333	0.87	1.31667
TRINITY_DN10131_c0_g1		0.39	0.66	0.93	1.11	1.32	0.75	0.98	1.05	0.74	0.66	1.06	0.923333
TRINITY_DN10132_c0_g1		0.28	0.18	0.77	0.49	0.36	0.41	0.26	0.31	0.7	0.41	0.42	0.423333
TRINITY_DN10133_c0_g1	uncharacterized protein PHACADRAFT_265191 [Phanerochaete carnosa HHB-10118-sp])	0	0	0	0.84	0	0.49	0	0	0.89	0	0.443333	0.296667
TRINITY_DN10135_c0_g1		0	0	0	0	0	0	0	0	0	0	0	0
TRINITY_DN10136_c0_g1	WLM-domain-containing protein [Phanerochaete sordida])	0	0.86	0	2.28	3.64	0	0	0	0	0.286667	1.97333	0
TRINITY_DN10137_c0_g1		1.6	5.43	2.25	1.69	2.31	0	1.79	0	1.83	3.09333	1.33333	1.20667
TRINITY_DN10138_c0_g1	uncharacterized protein PHACADRAFT_259405 [Phanerochaete carnosa HHB-10118-sp])	21.37	12.67	17.98	10.97	16.89	21.65	22.31	10.19	19.97	17.34	16.5033	17.49
TRINITY_DN10139_c0_g1		0	0	0	16.32	2.61	0	2.01	0	4.11	0	6.31	2.04
TRINITY_DN1013_c0_g1	hypothetical protein PsYK624_139630 [Phanerochaete sordida])	16.2	13.41	27.09	16.57	22.81	17.72	27.2	19.22	19.58	18.9	19.0333	22
TRINITY_DN1013_c1_g1	malate synthase [Phanerochaete sordida])	978.3	4218.08	541.41	690.65	692.04	636.04	2094.18	2677.7	695.67	1912.6	672.91	1822.52
TRINITY_DN1013_c1_g2	uncharacterized protein PHACADRAFT_123019 [Phanerochaete carnosa HHB-10118-sp])	14.75	13.82	26.12	19.27	23.56	20.25	22.89	16.26	22.48	18.23	21.0267	20.5433
TRINITY_DN1013_c1_g3		0	0	0	1.69	0	4.05	0	0	0	0	1.91333	0
TRINITY_DN10140_c0_g1	FAD-dependent oxidoreductase [Phanerochaete sordida])	7.43	7.05	0.62	2.45	3.25	5.43	3.47	8.27	0.77	5.03333	3.71	4.17
TRINITY_DN10141_c0_g1	phosphoserine aminotransferase [Phanerochaete sordida])	28.35	35.75	37.23	15.32	56.33	38.91	33.78	36.71	81.37	33.7767	36.8533	50.62
TRINITY_DN10142_c0_g1	Helicase required for RNAi-mediated heterochromatin assembly 1 [Leucoagaricus sp. SymC.cos])	0	0	2.21	0	0	0	0	0	1.79	0.736667	0	0.596667
TRINITY_DN10143_c0_g1	hypothetical protein HYDPIDRAFT_28991 [Hydnomerulius pinastri MD-312])	0.77	2.55	1.09	0	0	6.81	1.76	0	4.42	1.47	2.27	2.06
TRINITY_DN10145_c0_g1	uncharacterized protein PHACADRAFT_26138 [Phanerochaete carnosa HHB-10118-sp])	1.12	1.19	1.01	0.8	0.68	0.67	0.67	0.27	1.16	1.10667	0.716667	0.7
TRINITY_DN10145_c0_g2	uncharacterized protein PHACADRAFT_206377 [Phanerochaete carnosa HHB-10118-sp])	0.63	0.18	1.76	1.19	1.89	0.51	1.82	0.9	0.9	0.856667	1.19667	1.20667
TRINITY_DN10146_c0_g1	hypothetical protein PsYK624_168650 [Phanerochaete sordida])	0	3.06	5.06	0	0	2.28	0	0	0	2.70667	0.76	0
TRINITY_DN10147_c0_g1		0.46	0.42	0.6	0.26	0.63	0.64	0	0.73	0.91	0.493333	0.51	0.546667
TRINITY_DN10148_c0_g1		0.6	0.15	1.37	0.23	1.04	1.27	0.25	0	1.04	0.706667	0.846667	0.43
TRINITY_DN1014_c0_g1	uncharacterized protein PHACADRAFT_110305 [Phanerochaete carnosa HHB-10118-sp])	2.79	4.37	5.06	7.35	6.22	6.07	7.92	4.11	5.41	4.07333	6.54667	5.81333
TRINITY_DN10150_c0_g1	hypothetical protein PILCRDRAFT_11987 [Piloderma croceum F 1598])	1.71	0.18	2.45	0.66	3.88	1.78	0	0.22	5.39	1.44667	2.10667	1.87
TRINITY_DN10151_c0_g1	uncharacterized protein PHACADRAFT_260774, partial [Phanerochaete carnosa HHB-10118-sp])	0.37	0.32	1.01	0.82	0.9	0.53	1.79	0.57	1.23	0.566667	0.75	1.19667
TRINITY_DN10152_c0_g1	hypothetical protein PsYK624_055910 [Phanerochaete sordida])	0	0	0.9	0.24	0.85	0.27	0	1.38	0.25	0.3	0.453333	0.543333
TRINITY_DN10152_c0_g2	hypothetical protein PsYK624_055910 [Phanerochaete sordida])	0.29	0.14	0.39	0.22	0.49	0.24	0.59	0.96	1.2	0.273333	0.316667	0.916667
TRINITY_DN10153_c0_g1		0	0.53	0	0.72	1.33	0	1.54	0	1.51	0.176667	0.683333	1.01667
TRINITY_DN10154_c0_g1		3.1	0.59	1.85	0.62	1.59	1.05	3.27	1.4	2.56	1.84667	1.08667	2.41
TRINITY_DN10155_c0_g1	multidrug resistance-associated ABC transporter [Phanerochaete sordida])	2.25	0.37	1	0.09	0.73	0.2	9.32	0.72	4.85	1.20667	0.34	4.96333
TRINITY_DN10155_c0_g2		3.66	5.88	7.38	1.85	5.33	2.36	3.87	22.66	7.98	5.64	3.18	11.5033
TRINITY_DN10156_c0_g1	uncharacterized protein PHACADRAFT_173705 [Phanerochaete carnosa HHB-10118-sp])	0.26	0.46	0.76	0.35	0.32	0.26	0.26	0.19	0.35	0.493333	0.31	0.266667
TRINITY_DN10157_c0_g1		0	8.42	0	4.53	3.58	0	2.06	3.53	3.06	2.80667	2.70333	2.88333
TRINITY_DN10159_c0_g1		0.39	0	0.65	0.41	0.46	0.77	0.16	0.16	0.3	0.346667	0.546667	0.206667
TRINITY_DN10159_c0_g2		4.22	0	0	0	0	0	0	0	0	1.40667	0	0
TRINITY_DN1015_c0_g1	uncharacterized protein PHACADRAFT_246884 [Phanerochaete carnosa HHB-10118-sp])	11.53	16.63	29.1	17.82	22.66	33.37	28.26	23.09	24.81	19.0867	24.6167	25.3867
TRINITY_DN1015_c1_g1	uncharacterized protein PHACADRAFT_246886 [Phanerochaete carnosa HHB-10118-sp])	22.46	19.43	46.15	29.06	38.37	30.05	23.74	17.19	34.84	29.3467	32.4933	25.2567
TRINITY_DN10162_c0_g1	hypothetical protein PsYK624_162210 [Phanerochaete sordida])	6.65	0.69	9.73	2	1.17	3.03	0.64	6.33	3.15	5.69	2.06667	3.37333
TRINITY_DN10163_c0_g1	uncharacterized protein PHACADRAFT_250052 [Phanerochaete carnosa HHB-10118-sp])	0.62	1.62	0.29	0.46	0	0.26	0.5	0.8	0.24	0.843333	0.24	0.513333
TRINITY_DN10164_c0_g1		2.03	5.18	0	0	2.87	1.28	0	0	5.17	2.40333	1.38333	1.72333
TRINITY_DN10165_c0_g1	uncharacterized protein PHACADRAFT_256224 [Phanerochaete carnosa HHB-10118-sp])	6.17	3.94	9.31	48.05	8.78	4.4	18.14	19.74	0.88	6.47333	20.41	12.92
TRINITY_DN10166_c0_g1	hypothetical protein PsYK624_086760 [Phanerochaete sordida])	1.07	2.59	1.28	1.69	0.9	0.9	2	2.2	0.77	1.64667	1.16333	1.65667
TRINITY_DN10167_c0_g1		4.06	13.02	4.3	4.05	17.72	12.82	0	1.37	0	7.12667	11.53	0.456667
TRINITY_DN10168_c0_g1		234.69	83.19	377.73	360.46	542.22	319.3	89.49	110.53	374.1	231.87	407.327	191.373
TRINITY_DN10169_c0_g1	LETM1 domain-containing protein [Phanerochaete sordida])	25.3	4.93	21.03	25.34	8.46	13.85	15.69	10.17	17.18	17.0867	15.8833	14.3467
TRINITY_DN1016_c0_g1	P-loop containing nucleoside triphosphate hydrolase protein [Phanerochaete sordida])	46.59	10.86	38.26	37.57	50.08	56.57	26.48	30.96	38.8	31.9033	48.0733	32.08
TRINITY_DN1016_c1_g1	hypothetical protein PsYK624_083940 [Phanerochaete sordida])	19.8	26.71	38.45	30.55	35.15	35.09	39.15	31.35	33.41	28.32	33.5967	34.6367
TRINITY_DN10170_c0_g1	SYF2 domain-containing protein [Phanerochaete sordida])	88.27	34.39	115.66	60.07	89.13	72.17	49.46	88.94	140.13	79.44	73.79	92.8433
TRINITY_DN10172_c0_g1		2.63	4.5	0	2.78	11.61	1.16	1.04	0	2.11	2.37667	5.18333	1.05
TRINITY_DN10173_c0_g1	hypothetical protein PHLGIDRAFT_96565 [Phlebiopsis gigantea 11061_1 CR5-6])	1.92	0	5.01	2.02	2.78	7.09	4.27	0	6.29	2.31	3.96333	3.52
TRINITY_DN10174_c0_g1		0	0	0	0	0	0	0	0	0	0	0	0
TRINITY_DN10174_c0_g2		0.65	0	1.82	0	0	0	0	0	0	0.823333	0	0
TRINITY_DN10176_c0_g1	glycoside hydrolase family 2 protein [Phanerochaete sordida])	10.3	10.19	17.27	9.71	12.07	27.68	14.39	14.04	13.77	12.5867	16.4867	14.0667
TRINITY_DN10178_c0_g1	mitochondrial carrier [Phanerochaete sordida])	60.9	15.3	23.28	28.92	48.8	56.16	53.65	33.34	60.39	33.16	44.6267	49.1267
TRINITY_DN10179_c0_g1		0	0	0	10.64	0	3.2	5.62	3.61	2.86	0	4.61333	4.03
TRINITY_DN1017_c0_g1	EAP30/Vps36 family-domain-containing protein [Phanerochaete sordida])	4.47	4.66	7.51	5.06	7.85	6.16	9.04	5.25	8.95	5.54667	6.35667	7.74667
TRINITY_DN10180_c0_g1	uncharacterized protein PHACADRAFT_209047 [Phanerochaete carnosa HHB-10118-sp])	0	1.09	0	0.71	0	0	0.76	0	1.52	0.363333	0.236667	0.76
TRINITY_DN10181_c0_g1		4.07	0	0	1.43	1.94	0	0	0	1.55	1.35667	1.12333	0.516667
TRINITY_DN10182_c0_g1	hypothetical protein K466DRAFT_642211 [Polyporus arcularius HHB13444])	0	0	0	0	0	0	0	0	0	0	0	0
TRINITY_DN10183_c0_g1		0	0	0	0	0	0	2.22	0	0	0	0	0.74
TRINITY_DN10184_c0_g1		0	0	0.67	0.18	0.42	0.61	0.2	0.21	0.37	0.223333	0.403333	0.26
TRINITY_DN10185_c0_g1		0.73	2.42	0.83	2.06	0.79	0.77	0.89	2.31	1.4	1.32667	1.20667	1.53333
TRINITY_DN10186_c0_g1		0	2.97	2.53	0	1.26	1.13	0	0	1.02	1.83333	0.796667	0.34
TRINITY_DN10187_c0_g1	hypothetical protein PsYK624_098700 [Phanerochaete sordida])	0	0	1.63	0	0	1.46	1.3	0	1.32	0.543333	0.486667	0.873333
TRINITY_DN10187_c1_g1	HET-like protein [Phanerochaete sordida])	0	0	0.33	0	0.31	0	0.84	0	0.54	0.11	0.103333	0.46
TRINITY_DN10188_c0_g1	cyanovirin-N Homology domain-containing protein [Phanerochaete sordida])	0.63	3.97	0.77	0.54	0.13	0.92	10.02	5.46	0.18	1.79	0.53	5.22
TRINITY_DN10189_c0_g1		0	0	0	2.38	13.18	0	0	3.22	2.57	0	5.18667	1.93
TRINITY_DN1018_c0_g1	hypothetical protein PsYK624_036080 [Phanerochaete sordida])	13.34	13.18	32.08	13.39	28.18	19.82	21.64	13.64	25.12	19.5333	20.4633	20.1333
TRINITY_DN1018_c1_g1	Nop14 domain-containing protein [Phanerochaete sordida])	8.6	4.4	21.31	13.05	15.99	14.09	11.41	6.75	14.37	11.4367	14.3767	10.8433
TRINITY_DN10190_c0_g1		0	0	0	0	0	4.13	1.83	0	0	0	1.37667	0.61
TRINITY_DN10191_c0_g1	Zn(II)2Cys6 transcription factor [Phanerochaete sordida])	6.89	13	20.81	37.81	18.04	38.18	36.56	32.41	11.24	13.5667	31.3433	26.7367
TRINITY_DN10192_c0_g1	uncharacterized protein PHACADRAFT_247815 [Phanerochaete carnosa HHB-10118-sp])	8.32	0	16.94	10.85	1.3	9.3	10.43	6.22	17.95	8.42	7.15	11.5333
TRINITY_DN10193_c0_g1		0.36	0.22	0.49	0.5	0	0.27	0.18	0.46	0.83	0.356667	0.256667	0.49
TRINITY_DN10193_c0_g2		0	2.87	2.47	1.88	0	0	0	0.77	0	1.78	0.626667	0.256667
TRINITY_DN10194_c0_g1		0.27	0.42	0	0	0.35	0	0.31	0	1.22	0.23	0.116667	0.51
TRINITY_DN10195_c0_g1		0.57	0	0	0	0.79	0	0	0	1.31	0.19	0.263333	0.436667
TRINITY_DN10196_c0_g1		2.4	0	1.69	0	0	0	0	0	2.74	1.36333	0	0.913333
TRINITY_DN10197_c0_g1		28.37	3.41	31.22	9.6	12.49	13.05	11.04	3.67	28.51	21	11.7133	14.4067
TRINITY_DN10198_c0_g1		0	0	0	0	0	0	0	0	0	0	0	0
TRINITY_DN1019_c0_g1	hypothetical protein PsYK624_088880 [Phanerochaete sordida])	7.06	4.53	14.96	9.82	12.9	10.92	7.21	4.48	12.35	8.85	11.2133	8.01333
TRINITY_DN1019_c1_g1	autophagocytosis associated protein domin-containing protein [Phanerochaete sordida])	38.23	23.94	33.55	18.9	35.44	29.97	69.19	33.9	40.55	31.9067	28.1033	47.88
TRINITY_DN1019_c2_g1	stress responsive A/B barrel domain-containing protein [Phanerochaete sordida])	4.88	4	4.79	2.37	6	5.63	13.37	7.41	6.28	4.55667	4.66667	9.02
TRINITY_DN101_c0_g1	hypothetical protein PsYK624_077090 [Phanerochaete sordida])	48.73	31.35	57.34	47.04	67.55	50.76	21.78	31.32	77.62	45.8067	55.1167	43.5733
TRINITY_DN10200_c0_g1	hypothetical protein PsYK624_071020 [Phanerochaete sordida])	0.2	0.15	1.19	0	0.25	0.25	0.37	0.5	0.69	0.513333	0.166667	0.52
TRINITY_DN10202_c0_g1	uncharacterized protein PHACADRAFT_255091 [Phanerochaete carnosa HHB-10118-sp])	1.16	0	0.54	3.77	0.52	0.97	1.35	0	1.77	0.566667	1.75333	1.04
TRINITY_DN10203_c0_g1	uncharacterized protein PHACADRAFT_92839 [Phanerochaete carnosa HHB-10118-sp])	7.9	0	0	5.56	3.86	3.35	0	0	0	2.63333	4.25667	0
TRINITY_DN10204_c0_g1		7.28	0	5.01	0	0	9.33	4.07	0	0	4.09667	3.11	1.35667
TRINITY_DN10205_c0_g1		0.34	1.09	0.76	1.19	0.82	1.32	0.4	0.5	0.9	0.73	1.11	0.6
TRINITY_DN10206_c0_g1		3.19	1.72	0	9.45	7.56	10.39	14.14	6.99	15.53	1.63667	9.13333	12.22
TRINITY_DN10207_c0_g1	uncharacterized protein PHACADRAFT_157357 [Phanerochaete carnosa HHB-10118-sp])	17.7	10.7	25.63	11.21	21.53	15.16	15.01	12.33	22.94	18.01	15.9667	16.76
TRINITY_DN10208_c0_g1		0.42	0.38	0.45	0.19	0.43	0.32	0.31	0.74	0.29	0.416667	0.313333	0.446667
TRINITY_DN10209_c0_g1		0	0	0	0	0	0	1.66	0	0	0	0	0.553333
TRINITY_DN1020_c0_g1	MCM family DNA replication licensing factor [Phanerochaete sordida])	5.47	3.81	7.51	5.64	7.6	5.95	10.19	6.75	8.25	5.59667	6.39667	8.39667
TRINITY_DN10210_c0_g1		1.12	1.5	1.16	0.77	0.82	1.52	2.22	1.69	1.33	1.26	1.03667	1.74667
TRINITY_DN10211_c0_g1	glycoside hydrolase family 28 protein [Phanerochaete sordida])	0	0	5.06	0	0	0	0	0	4.11	1.68667	0	1.37
TRINITY_DN10212_c0_g1	DNase I-like protein [Phanerochaete sordida])	0	0	0	0	0	0	0	0	0	0	0	0
TRINITY_DN10212_c0_g2	DNase I-like protein [Phanerochaete sordida])	0	0	0	0	0	7.01	0	0	0	0	2.33667	0
TRINITY_DN10213_c0_g1	ion transporter [Phanerochaete sordida])	27.77	10.45	36.9	25.43	54.44	32.2	25.59	24.35	26.41	25.04	37.3567	25.45
TRINITY_DN10214_c0_g1	hypothetical protein PsYK624_048390 [Phanerochaete sordida])	0.18	0	0.25	3.11	0.47	0.23	0	2.36	0	0.143333	1.27	0.786667
TRINITY_DN10215_c0_g1	uncharacterized protein PHACADRAFT_185131 [Phanerochaete carnosa HHB-10118-sp])	17.61	11.77	20.68	20.73	20.59	21.15	13.36	10.66	13.78	16.6867	20.8233	12.6
TRINITY_DN10216_c0_g1	hypothetical protein PsYK624_110340 [Phanerochaete sordida])	1.4	1.15	3.96	0	0	0.88	0	0	0	2.17	0.293333	0
TRINITY_DN10217_c0_g1		0	0.66	2.44	0.44	4.65	0.33	0.31	0.53	1.23	1.03333	1.80667	0.69
TRINITY_DN10219_c0_g1	hypothetical protein TRAVEDRAFT_55804 [Trametes versicolor FP-101664 SS1])	0	0	0	0	0	0	1.76	0	0	0	0	0.586667
TRINITY_DN1021_c0_g1	hypothetical protein PsYK624_077520 [Phanerochaete sordida])	7.06	6.06	13.72	8.33	12.27	10.92	5.34	5.31	11.52	8.94667	10.5067	7.39
TRINITY_DN1021_c1_g1	hypothetical protein PsYK624_077530 [Phanerochaete sordida])	6.35	9.99	10.78	17.89	9.52	70.48	9.5	12.16	12.66	9.04	32.63	11.44
TRINITY_DN1021_c1_g2	hypothetical protein PsYK624_077530 [Phanerochaete sordida])	609.14	1114.04	490.43	984.57	384.7	1321	245.85	508.58	579.66	737.87	896.757	444.697
TRINITY_DN10220_c0_g1	transcription factor [Ganoderma sinense ZZ0214-1])	0	0	0	2.96	0	0	3.15	0	0	0	0.986667	1.05
TRINITY_DN10220_c0_g2	transposable element Tcb2 transposase [Phanerochaete sordida])	0	0.26	0.06	0.55	0.22	0.38	0.81	1.18	0	0.106667	0.383333	0.663333
TRINITY_DN10222_c0_g1	hypothetical protein PHLCEN_2v388 [Phlebia centrifuga])	0	0	10.26	7.95	5.51	9.56	0	0	4.21	3.42	7.67333	1.40333
TRINITY_DN10223_c0_g1	hypothetical protein AZE42_01658 [Rhizopogon vesiculosus])	3.63	1.69	7.3	13.4	0	13.42	5.4	0.68	4.16	4.20667	8.94	3.41333
TRINITY_DN10225_c0_g1		0.78	0.38	1.02	0.5	0.7	1.36	0.86	0.87	0.83	0.726667	0.853333	0.853333
TRINITY_DN10225_c0_g2		0	0	1.39	2.14	0	0.62	0	1.95	3.97	0.463333	0.92	1.97333
TRINITY_DN10226_c0_g1		0.3	0.88	1.65	1.18	0.26	1.25	0.18	0.49	0.74	0.943333	0.896667	0.47
TRINITY_DN10229_c0_g1		24.71	17.83	9.68	14.79	0	13.32	3.97	15.24	7.84	17.4067	9.37	9.01667
TRINITY_DN1022_c0_g1	peroxin family protein [Phanerochaete sordida])	81	67.16	110.79	76.91	105.1	85.01	128.7	79.92	103.32	86.3167	89.0067	103.98
TRINITY_DN10230_c0_g1	uncharacterized protein PHACADRAFT_264255 [Phanerochaete carnosa HHB-10118-sp])	15.34	7.91	9.97	20.03	6.71	43.05	13.23	14.48	8.08	11.0733	23.2633	11.93
TRINITY_DN10231_c0_g1	L-serine ammonia-lyase [Phanerochaete sordida])	12.86	9.93	19.15	34.1	18.49	32.45	22.89	24.85	17.78	13.98	28.3467	21.84
TRINITY_DN10232_c0_g1	RNA 2'-phosphotransferase [Phanerochaete sordida])	9.1	5.57	9.57	10.58	8.29	8.85	6.34	7.82	6.36	8.08	9.24	6.84
TRINITY_DN10233_c0_g1	hypothetical protein PsYK624_049150 [Phanerochaete sordida])	30.9	29.29	26.89	43.74	7.79	75.57	89.74	36.29	29.72	29.0267	42.3667	51.9167
TRINITY_DN10234_c0_g1	hypothetical protein BS47DRAFT_1362010 [Hydnum rufescens UP504])	0	0	0	0	0	0	18.44	0	0	0	0	6.14667
TRINITY_DN10236_c0_g1	hypothetical protein PsYK624_098100 [Phanerochaete sordida])	1.35	0	0	0	0	0	2.3	2.23	0	0.45	0	1.51
TRINITY_DN10237_c0_g1	M20 family metallopeptidase [Phanerochaete sordida])	4.02	1.92	6.51	5.38	2.44	7.2	2.11	3.54	2.02	4.15	5.00667	2.55667
TRINITY_DN10238_c0_g1		0.75	0	0.35	1.1	0	0.32	0.59	0	0.29	0.366667	0.473333	0.293333
TRINITY_DN10239_c0_g1		1.99	3.18	2.79	0.36	0	0.84	0.39	0	1.14	2.65333	0.4	0.51
TRINITY_DN1023_c0_g1	uncharacterized protein PHACADRAFT_210153 [Phanerochaete carnosa HHB-10118-sp])	3.75	3.8	7.39	3.37	5.74	4.44	9.49	5.27	6.23	4.98	4.51667	6.99667
TRINITY_DN10241_c0_g1	ADP-ribosylation [Schizopora paradoxa])	0	0	3.5	0	0	0	0	0	0	1.16667	0	0
TRINITY_DN10242_c0_g1	C2H2-type zinc finger protein [Phanerochaete sordida])	12.94	0	10.11	54.38	4.3	54.03	5.03	20.9	20.56	7.68333	37.57	15.4967
TRINITY_DN10243_c0_g1	hypothetical protein PsYK624_121900 [Phanerochaete sordida])	0.46	4.01	2.26	0.51	0.61	0.58	6.7	2.08	0.8	2.24333	0.566667	3.19333
TRINITY_DN10244_c0_g1	metallo-dependent phosphatase [Phanerochaete sordida])	0	0	0	0	0	0	0	6.58	0	0	0	2.19333
TRINITY_DN10245_c0_g1		0.71	1.6	1.28	1.46	1.31	1.77	2.72	1.89	1.29	1.19667	1.51333	1.96667
TRINITY_DN10245_c0_g2		4.38	0	0	3.07	0	3.68	0	0	0	1.46	2.25	0
TRINITY_DN10245_c3_g1		0	5.4	0	6.7	0	12.1	0	0	0	1.8	6.26667	0
TRINITY_DN10246_c0_g1		0.26	1.63	0.36	0	0	0	0.61	0	0	0.75	0	0.203333
TRINITY_DN10247_c0_g1	mitochondrial carrier [Phanerochaete sordida])	2.62	0.85	0	2.82	2.16	2.64	10.22	0	0.6	1.15667	2.54	3.60667
TRINITY_DN10248_c0_g1	uncharacterized protein PHACADRAFT_253077 [Phanerochaete carnosa HHB-10118-sp])	0.85	3.03	1.25	1.84	0.9	3.73	1.76	1.47	0.72	1.71	2.15667	1.31667
TRINITY_DN10249_c1_g1	hypothetical protein PsYK624_028520 [Phanerochaete sordida])	3.98	0	1.12	4.23	0	1	0	2.13	0	1.7	1.74333	0.71
TRINITY_DN1024_c0_g1	hypothetical protein PsYK624_161380 [Phanerochaete sordida])	6.28	3.83	10.02	8.41	10.29	9.53	8.44	7.38	9.95	6.71	9.41	8.59
TRINITY_DN1024_c1_g1	uncharacterized protein PHACADRAFT_150354 [Phanerochaete carnosa HHB-10118-sp])	11.01	10.74	27.91	11.63	22.84	16.62	24.45	17.32	22.33	16.5533	17.03	21.3667
TRINITY_DN1024_c2_g1	hypothetical protein PsYK624_161330 [Phanerochaete sordida])	84.3	115.39	42.11	164.79	78.04	181.96	158.68	154.99	69.85	80.6	141.597	127.84
TRINITY_DN1024_c3_g1		0.29	0.18	0.44	0.31	0.44	0.51	0.66	0.37	0.65	0.303333	0.42	0.56
TRINITY_DN10250_c0_g1	uncharacterized protein PHACADRAFT_124134 [Phanerochaete carnosa HHB-10118-sp])	0.27	0	0.93	0.76	0.88	0.17	0.66	1.03	0	0.4	0.603333	0.563333
TRINITY_DN10251_c0_g1		0.35	0.12	0.77	0.64	1.56	0.68	1.07	0.79	1.01	0.413333	0.96	0.956667
TRINITY_DN10252_c0_g1	acetyl-CoA synthetase-like protein [Phanerochaete sordida])	7.7	5.5	20.53	34.22	17.07	19.27	7.12	13.2	20.34	11.2433	23.52	13.5533
TRINITY_DN10253_c0_g1	N2,N2-dimethylguanosine tRNA methyltransferase [Phanerochaete sordida])	5.85	12.04	9.28	5.45	6.11	7.35	8.31	5.84	17.56	9.05667	6.30333	10.57
TRINITY_DN10255_c0_g1	VWFA domain-containing protein [Phanerochaete sordida])	2.61	0.7	4.65	1.66	8.16	3.19	0.5	0.59	3.06	2.65333	4.33667	1.38333
TRINITY_DN10256_c0_g1	uncharacterized protein PHACADRAFT_26579 [Phanerochaete carnosa HHB-10118-sp])	24.69	15.59	67.4	51.45	89.12	46.51	22.67	19.62	68.88	35.8933	62.36	37.0567
TRINITY_DN10257_c0_g1	hypothetical protein PsYK624_160240 [Phanerochaete sordida])	0.94	0	0.32	0.27	0	0.2	0.19	0.1	0.09	0.42	0.156667	0.126667
TRINITY_DN10258_c0_g2		0.1	0	0.96	1.25	0.13	0.76	0.37	1.14	0.58	0.353333	0.713333	0.696667
TRINITY_DN10259_c0_g1		1.07	0	1.5	1.13	1.51	0	3.6	0	3.65	0.856667	0.88	2.41667
TRINITY_DN10259_c1_g1		2.46	0	0	0	0	0	0	0	0	0.82	0	0
TRINITY_DN10259_c2_g1		0	0	0	0.98	0.62	0	0	0	1.04	0	0.533333	0.346667
TRINITY_DN1025_c0_g1	hypothetical protein EIP86_001111 [Pleurotus ostreatoroseus])	237.72	233.5	414.7	314.28	344.14	320.59	282.17	238.2	334.88	295.307	326.337	285.083
TRINITY_DN1025_c0_g2	hypothetical protein FIBSPDRAFT_946805 [Fibularhizoctonia sp. CBS 109695])	285.33	279.5	346.26	269.62	344.95	361.48	256.97	333.2	345.18	303.697	325.35	311.783
TRINITY_DN1025_c1_g1	zinc finger MYND domain-containing protein [Phanerochaete sordida])	15.28	5.07	20	12.02	21.12	8.82	20.46	9.6	21.28	13.45	13.9867	17.1133
TRINITY_DN1025_c1_g2	hypothetical protein NEOLEDRAFT_1161183 [Neolentinus lepideus HHB14362 ss-1])	1.03	0.86	1.93	0.75	1.7	1.64	1.55	1.22	1.56	1.27333	1.36333	1.44333
TRINITY_DN1025_c2_g1	hypothetical protein EW026_g5709 [Phlebia centrifuga])	7.56	14.83	8.32	6.07	7.05	8.26	21.28	10.58	7.91	10.2367	7.12667	13.2567
TRINITY_DN10260_c0_g1		0.29	14.84	0.16	6.93	1.48	1.54	12.5	18.44	0.33	5.09667	3.31667	10.4233
TRINITY_DN10261_c0_g1		11.1	13.49	19.37	6.68	17.61	11.85	8.14	3.62	12.6	14.6533	12.0467	8.12
TRINITY_DN10261_c1_g1		0	0	0	0	0	4	0	0	0	0	1.33333	0
TRINITY_DN10261_c1_g2		0.19	0.22	0.45	0.6	0.33	1.28	0.47	0.52	0.77	0.286667	0.736667	0.586667
TRINITY_DN10262_c0_g1	glutathione S-transferase [Phanerochaete sordida])	5.04	1.56	5.45	2.04	5.46	5.67	19.81	9.19	34.11	4.01667	4.39	21.0367
TRINITY_DN10263_c0_g1	hypothetical protein PsYK624_082260 [Phanerochaete sordida])	0.39	0.08	0.3	0.12	0.8	0.34	0.27	0.28	1.04	0.256667	0.42	0.53
TRINITY_DN10264_c0_g1	hypothetical protein PHLGIDRAFT_66656, partial [Phlebiopsis gigantea 11061_1 CR5-6])	0.27	0.32	0.36	1	0.94	0.41	0.38	0.66	0.61	0.316667	0.783333	0.55
TRINITY_DN10264_c0_g2		0	0.81	0.36	0.41	0.34	0.68	0.55	0.45	0.41	0.39	0.476667	0.47
TRINITY_DN10264_c0_g3	hypothetical protein PsYK624_025120 [Phanerochaete sordida])	0.22	0.93	0.11	0.78	0.27	0.1	0.71	0.1	0.42	0.42	0.383333	0.41
TRINITY_DN10265_c0_g1		0	2.07	0	0.67	0	0.79	3.61	6.67	0	0.69	0.486667	3.42667
TRINITY_DN10265_c0_g2		0	0	0	5.72	3.07	2.73	8.53	7.36	2.48	0	3.84	6.12333
TRINITY_DN10267_c0_g1	uncharacterized protein PHACADRAFT_211866 [Phanerochaete carnosa HHB-10118-sp])	1.47	4.12	2.88	5.65	2.49	0.76	2.71	0.48	3.42	2.82333	2.96667	2.20333
TRINITY_DN10268_c0_g1	cytochrome P450 [Phanerodontia chrysosporium])	0	0	0	0.39	0	0.89	0.41	0.46	0.41	0	0.426667	0.426667
TRINITY_DN10269_c0_g1		0	0	13.55	2.18	1.46	0	0	0	4.72	4.51667	1.21333	1.57333
TRINITY_DN1026_c0_g1	metallo-peptidase family M12 [Phanerochaete sordida])	20.13	31.65	28.54	120.78	46.79	42.21	33.88	51.61	27.42	26.7733	69.9267	37.6367
TRINITY_DN10270_c0_g1		1.09	1.03	1.82	0.48	0.87	1.1	0.52	0.84	0.5	1.31333	0.816667	0.62
TRINITY_DN10271_c0_g1		3.55	0	9.35	6.06	6.92	9.51	8.9	3.09	5.7	4.3	7.49667	5.89667
TRINITY_DN10272_c0_g1	hypothetical protein PsYK624_002370 [Phanerochaete sordida])	14.92	9.29	8.99	1.2	3.32	2.21	2.58	1.6	1.4	11.0667	2.24333	1.86
TRINITY_DN10273_c0_g1		1.65	0	1.19	4.59	1.45	0.97	2.52	0.55	1.03	0.946667	2.33667	1.36667
TRINITY_DN10275_c0_g1	hypothetical protein PsYK624_028930 [Phanerochaete sordida])	0.5	0.61	0.54	1.02	0.51	1.38	0.61	1.01	1.37	0.55	0.97	0.996667
TRINITY_DN10275_c1_g1	hypothetical protein PsYK624_028930 [Phanerochaete sordida])	25.89	27.83	40.07	37.07	55.55	35.64	28.42	34.73	53.3	31.2633	42.7533	38.8167
TRINITY_DN10276_c0_g1		2.95	4.91	0	1.04	6.94	2.47	2.22	0	6.74	2.62	3.48333	2.98667
TRINITY_DN10277_c0_g1	uncharacterized protein PHACADRAFT_202650 [Phanerochaete carnosa HHB-10118-sp])	2.58	4.31	3.11	4.61	3.39	4.85	1.32	2.49	0.84	3.33333	4.28333	1.55
TRINITY_DN10278_c0_g1	acyl-coenzyme A oxidase-like protein [Phanerochaete sordida])	1.54	0.69	3.66	1.94	1.45	0.55	2.1	1.12	2.78	1.96333	1.31333	2
TRINITY_DN10279_c0_g1		0.73	1.43	0.93	0.08	1.63	0.48	0.97	0.4	1.49	1.03	0.73	0.953333
TRINITY_DN1027_c0_g1	nucleoporin subcomplex protein binding to Pom34-domain-containing protein [Phanerochaete sordida])	3.41	2.48	6.28	2.85	6.23	3.67	6.35	3.64	6.15	4.05667	4.25	5.38
TRINITY_DN1027_c1_g1	hypothetical protein PsYK624_035840 [Phanerochaete sordida])	26.35	18.95	34.73	31.09	32.23	40.83	29.11	22.26	33.66	26.6767	34.7167	28.3433
TRINITY_DN1027_c2_g1	hypothetical protein PsYK624_035830 [Phanerochaete sordida])	4.55	7.68	4.26	0	4.35	0	10.16	0	0	5.49667	1.45	3.38667
TRINITY_DN1027_c2_g2	hypothetical protein PsYK624_035830 [Phanerochaete sordida])	3.6	3.39	5.71	3.56	4.46	4.2	7.54	5.06	5.54	4.23333	4.07333	6.04667
TRINITY_DN10280_c0_g1	hypothetical protein PsYK624_022190 [Phanerochaete sordida])	17.05	27.48	14.09	84.04	15.54	80.78	60.73	74.82	20.87	19.54	60.12	52.14
TRINITY_DN10282_c0_g1	uncharacterized protein PHACADRAFT_192071 [Phanerochaete carnosa HHB-10118-sp])	2.84	0	0	0	0.99	0	2.43	0	2.44	0.946667	0.33	1.62333
TRINITY_DN10283_c0_g1	SNG1 family protein [Phanerochaete sordida])	9.29	0.54	1.86	6.01	6.01	5.11	3.46	1.84	3.41	3.89667	5.71	2.90333
TRINITY_DN10284_c0_g1	hypothetical protein EIP86_004215 [Pleurotus ostreatoroseus])	3.89	0.29	1.27	5.15	0.48	3.25	1.11	4.01	1.91	1.81667	2.96	2.34333
TRINITY_DN10285_c0_g1	Sas10/Utp3/C1D family protein [Phanerochaete sordida])	21.4	16.92	43.46	34.34	39.66	29.31	19.67	22.38	33.59	27.26	34.4367	25.2133
TRINITY_DN10286_c0_g1	uncharacterized protein PHACADRAFT_142069 [Phanerochaete carnosa HHB-10118-sp])	0	0	0	14.23	0	0	5.88	0	1.24	0	4.74333	2.37333
TRINITY_DN10287_c0_g1	DEAD-box helicase domain-containing protein [Phanerochaete sordida])	7.51	7.4	11.13	5.42	9.8	16.59	12.1	9.23	12.91	8.68	10.6033	11.4133
TRINITY_DN10288_c0_g1		0	0.62	0.54	0.42	0	1.94	1.79	1.5	0.44	0.386667	0.786667	1.24333
TRINITY_DN10289_c0_g1	surfeit locus protein 5 subunit 22 of mediator complex-domain-containing protein [Phanerochaete sordida])	5.27	0	0	2.78	0	3.35	0	0	0	1.75667	2.04333	0
TRINITY_DN1028_c0_g1	bifunctional farnesyl-diphosphate farnesyltransferase/squalene synthase [Phanerochaete sordida])	32.74	18.22	40.96	21.21	34.36	28.11	27.18	19.79	35.31	30.64	27.8933	27.4267
TRINITY_DN10290_c0_g1	uncharacterized protein PHACADRAFT_205211 [Phanerochaete carnosa HHB-10118-sp])	2.32	0	0	5.05	0	0	0	0	0.88	0.773333	1.68333	0.293333
TRINITY_DN10291_c0_g1	hypothetical protein PsYK624_120330 [Phanerochaete sordida])	0.07	1.1	1.49	1.1	0.55	0.36	3.85	0.32	0.85	0.886667	0.67	1.67333
TRINITY_DN10291_c0_g2	hypothetical protein PsYK624_120330 [Phanerochaete sordida])	0	0	0	2.43	0	2.93	7.72	16.45	2.62	0	1.78667	8.93
TRINITY_DN10291_c1_g1		4.07	0	0	14.29	1.94	10.26	7.6	7.47	0	1.35667	8.83	5.02333
TRINITY_DN10292_c0_g1		0.96	0	3.55	1.32	1.94	0.72	4.19	2.62	1.26	1.50333	1.32667	2.69
TRINITY_DN10294_c0_g1	multifunctional beta-oxidation protein [Phanerochaete sordida])	16.71	32.17	12.41	26.41	10.56	17.17	31.52	30.44	12.52	20.43	18.0467	24.8267
TRINITY_DN10295_c0_g1		2.04	0	0	6.43	2.96	5.15	2.27	8.63	4.63	0.68	4.84667	5.17667
TRINITY_DN10296_c0_g1		0	0	0	3.72	0	0	0	0	0	0	1.24	0
TRINITY_DN10297_c0_g1		0.46	0.23	0.68	0.12	0.64	0.13	0.19	0.45	0.41	0.456667	0.296667	0.35
TRINITY_DN10298_c0_g1	glutathione-independent formaldehyde dehydrogenase [Phanerochaete sordida])	10.84	98.52	39.68	69.54	28.54	11.41	9.76	21.49	27.33	49.68	36.4967	19.5267
TRINITY_DN10299_c0_g1	Git3 domain-containing protein [Phanerochaete sordida])	3.62	0	2.91	3.4	0	3.32	0	4.17	0.35	2.17667	2.24	1.50667
TRINITY_DN1029_c0_g1	chromo-domain-containing protein [Phanerochaete sordida])	3.59	4.05	5.84	3.47	5.67	3.48	10.18	4.68	4.33	4.49333	4.20667	6.39667
TRINITY_DN1029_c1_g1	hypothetical protein PsYK624_072140 [Phanerochaete sordida])	23.69	18.61	38.77	28.83	35.95	39.67	35.71	27.51	37.89	27.0233	34.8167	33.7033
TRINITY_DN102_c0_g1	uncharacterized protein PHACADRAFT_177770 [Phanerochaete carnosa HHB-10118-sp])	1530.34	1195.51	380.29	667.85	1597.48	1325.69	654.63	636.92	519.53	1035.38	1197.01	603.693
TRINITY_DN10300_c0_g1	cytochrome P450 [Phanerodontia chrysosporium])	0	2.79	1.61	1.22	0	0.72	2.62	1.5	1.31	1.46667	0.646667	1.81
TRINITY_DN10301_c0_g1		0.06	0.27	0.98	0.6	1.36	1.25	0.73	0.99	1.96	0.436667	1.07	1.22667
TRINITY_DN10302_c0_g1		0.67	0.27	1.48	0.33	2.31	0.77	0.78	0.58	1.43	0.806667	1.13667	0.93
TRINITY_DN10304_c0_g1		0	0	10.5	24.05	16.95	19.61	4.28	5.63	17.23	3.5	20.2033	9.04667
TRINITY_DN10305_c0_g1	uncharacterized protein PHACADRAFT_187478 [Phanerochaete carnosa HHB-10118-sp])	11.37	7.44	0.7	9.21	0.65	15.28	24.64	19.53	3.8	6.50333	8.38	15.99
TRINITY_DN10306_c0_g1	metallo-peptidase family M12 [Phanerochaete sordida])	0.64	1.01	0.44	3.13	0.85	0.4	0.75	1.23	1.82	0.696667	1.46	1.26667
TRINITY_DN10307_c0_g1	hypothetical protein PsYK624_011620 [Phanerochaete sordida])	3.16	8.39	9.55	4.74	8.07	5.41	11.38	5.35	7.41	7.03333	6.07333	8.04667
TRINITY_DN10307_c1_g1	hypothetical protein PsYK624_011550 [Phanerochaete sordida])	0.57	0.57	1.88	0.64	1.2	1.19	2.56	0.84	1.12	1.00667	1.01	1.50667
TRINITY_DN10308_c0_g1	uncharacterized protein PHACADRAFT_165232 [Phanerochaete carnosa HHB-10118-sp])	30.33	41.25	48.99	66.18	52.39	53.7	80.08	63.19	46.78	40.19	57.4233	63.35
TRINITY_DN10309_c0_g1		0	3.12	1.41	0.36	0.88	2.46	1.15	1.69	0.75	1.51	1.23333	1.19667
TRINITY_DN1030_c0_g1	chitin synthase III catalytic subunit [Phanerochaete sordida])	11.06	9.53	12.19	13.54	10.85	15.39	25.47	15.67	13.28	10.9267	13.26	18.14
TRINITY_DN10311_c0_g1		0	2.15	0	0.7	0	4.13	1.5	0	2.25	0.716667	1.61	1.25
TRINITY_DN10311_c1_g1		0	0	6.16	0	0	0	1.63	0	0	2.05333	0	0.543333
TRINITY_DN10312_c0_g1		2.31	0.94	1.63	1.86	2.39	1.45	0	2.28	1.98	1.62667	1.9	1.42
TRINITY_DN10313_c0_g1	uncharacterized protein PHACADRAFT_180979 [Phanerochaete carnosa HHB-10118-sp])	0.77	0	0.72	0.28	0.69	1.63	0	0	0	0.496667	0.866667	0
TRINITY_DN10313_c0_g2	uncharacterized protein PHACADRAFT_180979 [Phanerochaete carnosa HHB-10118-sp])	0	0.14	0.37	0	0.58	0.11	0.22	0.34	0.52	0.17	0.23	0.36
TRINITY_DN10313_c0_g3	flavin-binding monooxygenase [Phanerochaete sordida])	0	0.72	0	0	0	0	1.03	0.58	0	0.24	0	0.536667
TRINITY_DN10313_c0_g4	flavin-binding monooxygenase [Phanerochaete sordida])	1.22	2.12	2.04	1.7	1.82	2.03	2.55	3.1	3.49	1.79333	1.85	3.04667
TRINITY_DN10313_c0_g6	uncharacterized protein PHACADRAFT_180979 [Phanerochaete carnosa HHB-10118-sp])	0.26	0.6	0	0.15	0.17	0.17	0.8	0.17	0.75	0.286667	0.163333	0.573333
TRINITY_DN10313_c0_g7	flavin-binding monooxygenase [Phanerochaete sordida])	0.22	0.73	0.45	0.14	0.35	0.2	0.39	0.58	0.14	0.466667	0.23	0.37
TRINITY_DN10314_c0_g1	uncharacterized protein PHACADRAFT_203915 [Phanerochaete carnosa HHB-10118-sp])	0	2.33	0	0	0	0	0	0	0	0.776667	0	0
TRINITY_DN10315_c0_g1		0	0	0	0.66	0	0	0	0	0	0	0.22	0
TRINITY_DN10316_c0_g1	hypothetical protein PsYK624_036990 [Phanerochaete sordida])	0.81	0	0	3.43	3.39	4.15	2.75	5.69	0.92	0.27	3.65667	3.12
TRINITY_DN10318_c0_g1	BRO1-domain-containing protein [Phanerochaete sordida])	0	0	1.43	0.55	0	2.55	1.17	0.66	2.32	0.476667	1.03333	1.38333
TRINITY_DN10319_c0_g1	uncharacterized protein PHACADRAFT_212767, partial [Phanerochaete carnosa HHB-10118-sp])	6.41	2.47	6.21	3.36	3.57	3.8	1.46	1.29	2.81	5.03	3.57667	1.85333
TRINITY_DN1031_c0_g1	sec24-like protein [Phanerochaete sordida])	10.01	7.3	17.68	9.74	18.3	12.43	15	9.09	16.43	11.6633	13.49	13.5067
TRINITY_DN10320_c0_g1	hypothetical protein PsYK624_080110 [Phanerochaete sordida])	2.54	2.53	1.37	2.43	0.85	2.4	2.24	1.64	2.55	2.14667	1.89333	2.14333
TRINITY_DN10321_c0_g1		1.23	0	0	1.32	0.85	3.87	0	0	1.41	0.41	2.01333	0.47
TRINITY_DN10322_c0_g1	GMC family oxidoreductase [Phanerochaete sordida])	0.21	0.67	0	0.94	1.12	1.34	0	0	0.73	0.293333	1.13333	0.243333
TRINITY_DN10322_c1_g1	GMC family oxidoreductase [Phanerochaete sordida])	0.06	0.17	1.25	0	1.03	0.51	0	0.07	0.66	0.493333	0.513333	0.243333
TRINITY_DN10322_c2_g1	uncharacterized protein PHACADRAFT_211701 [Phanerochaete carnosa HHB-10118-sp])	0.15	0.23	1.24	0.67	0.2	0.57	1.09	0.76	0.52	0.54	0.48	0.79
TRINITY_DN10323_c0_g1		0	0	0	0	0	6.26	0	0	0	0	2.08667	0
TRINITY_DN10323_c0_g2		0	0	2.82	0	1.41	0	0	0	0	0.94	0.47	0
TRINITY_DN10324_c0_g1		0.18	0	0.68	0.59	0	0.31	2.4	0.68	0	0.286667	0.3	1.02667
TRINITY_DN10325_c0_g1	uncharacterized protein PHACADRAFT_259011 [Phanerochaete carnosa HHB-10118-sp])	0.56	2.72	1.57	0	3.06	0.7	0	0.73	3.19	1.61667	1.25333	1.30667
TRINITY_DN10326_c0_g1	hypothetical protein HHX47_DHR5000921 [Lentinula edodes])	1.57	0	0	0	11.32	3.97	5.27	0	1.79	0.523333	5.09667	2.35333
TRINITY_DN10327_c0_g1	hypothetical protein PsYK624_073300 [Phanerochaete sordida])	1.61	4.37	1.51	8.66	7.38	8.79	1.24	5.65	4.92	2.49667	8.27667	3.93667
TRINITY_DN10328_c0_g1	hypothetical protein PLICRDRAFT_165735 [Plicaturopsis crispa FD-325 SS-3])	2.34	0.96	7.94	1.88	2.42	0.74	2.01	1.54	2.68	3.74667	1.68	2.07667
TRINITY_DN10329_c0_g1	hypothetical protein D9757_006670 [Gymnopus confluens])	0	0	0	1.31	1.77	0	0	0	8.62	0	1.02667	2.87333
TRINITY_DN1032_c0_g1	ATP-dependent DNA helicase PIF1 [Phanerochaete sordida])	6.11	5.57	18.4	4.89	17.38	7.59	8.65	7.73	18.16	10.0267	9.95333	11.5133
TRINITY_DN10333_c0_g1	hypothetical protein EIP86_004137 [Pleurotus ostreatoroseus])	2.31	1.01	4.06	26.38	3.42	11.59	2.54	1.25	4.42	2.46	13.7967	2.73667
TRINITY_DN10334_c0_g1	small GTPase superfamily [Phanerochaete sordida])	587.08	372.92	660.33	460.96	599.36	421.64	469.41	420.87	503.03	540.11	493.987	464.437
TRINITY_DN10336_c0_g1		0	0	0.5	0.77	0	0	0	0.92	1.22	0.166667	0.256667	0.713333
TRINITY_DN10337_c0_g1	hypothetical protein EIP86_010280 [Pleurotus ostreatoroseus])	0.41	1.9	1.12	14.24	2.66	0.99	1.37	2.13	0.46	1.14333	5.96333	1.32
TRINITY_DN10338_c0_g1		0	2.34	0	2.27	0	0.89	0	1.89	0	0.78	1.05333	0.63
TRINITY_DN10339_c0_g1		0.42	0.33	1.16	0.4	1.38	1.05	1.88	1.44	2.16	0.636667	0.943333	1.82667
TRINITY_DN1033_c0_g1	Dihydropteroate synthase [Phanerochaete sordida])	19.77	16.07	32.6	17.8	30.07	21.46	28.05	20.37	31.16	22.8133	23.11	26.5267
TRINITY_DN1033_c0_g2	serine/threonine-protein kinase [Phanerochaete sordida])	5.83	5.2	9.97	4.75	9.97	7.54	10.4	6.89	10.25	7	7.42	9.18
TRINITY_DN1033_c1_g1		0	0	0	1.56	1.02	1.84	0	0	1.67	0	1.47333	0.556667
TRINITY_DN10340_c0_g1	serine palmitoyltransferase small subunit-like domain-containing protein [Phanerochaete sordida])	0	25.23	26.23	68.56	23.72	28.68	14.09	16.81	26.31	17.1533	40.32	19.07
TRINITY_DN10340_c1_g1	uncharacterized protein PHACADRAFT_259275 [Phanerochaete carnosa HHB-10118-sp])	1.24	0.98	0	6.01	2.48	1.51	4.91	7.12	5.62	0.74	3.33333	5.88333
TRINITY_DN10341_c0_g1	hypothetical protein PsYK624_022350 [Phanerochaete sordida])	3.03	3.15	7.34	4.11	6.03	5.45	3.41	3.15	6.45	4.50667	5.19667	4.33667
TRINITY_DN10342_c0_g1	AMSH-like protease [Phanerochaete sordida])	8.53	10.85	19.7	17.41	17	17.03	18.08	13.29	18.5	13.0267	17.1467	16.6233
TRINITY_DN10343_c0_g1		0	0	4.27	2.4	0	0	0	0	0	1.42333	0.8	0
TRINITY_DN10344_c0_g1	cytochrome P450 monooxygenase PC-foxy1, partial [Phanerodontia chrysosporium])	0	2.69	0	0	0	0	2.53	0.72	0	0.896667	0	1.08333
TRINITY_DN10345_c0_g1	uncharacterized protein PHACADRAFT_251566 [Phanerochaete carnosa HHB-10118-sp])	0	0	0	15.6	0	0	3.29	0	0	0	5.2	1.09667
TRINITY_DN10346_c0_g1	3-isopropylmalate dehydratase, partial [Serendipita sp. 400])	2.08	4.55	0	1.96	3.37	4.35	1.68	0.93	2.38	2.21	3.22667	1.66333
TRINITY_DN10347_c0_g1	hypothetical protein PsYK624_059260 [Phanerochaete sordida])	8.34	2.83	2.38	0	2.4	2.1	0	2.32	5.7	4.51667	1.5	2.67333
TRINITY_DN10349_c0_g1	hypothetical protein PsYK624_005610 [Phanerochaete sordida])	1.84	0	2.58	7.74	0	16.27	2.05	0	0	1.47333	8.00333	0.683333
TRINITY_DN1034_c0_g1	uncharacterized protein PHACADRAFT_214253 [Phanerochaete carnosa HHB-10118-sp])	5.6	6.48	8.89	6.4	12.47	12.44	11.5	9.13	12.78	6.99	10.4367	11.1367
TRINITY_DN10350_c0_g1	hypothetical protein PsYK624_129240 [Phanerochaete sordida])	0	6.88	0	0	5.94	10.31	0	0	4.52	2.29333	5.41667	1.50667
TRINITY_DN10351_c0_g1		0	0.47	1.96	0.59	0.79	0.69	0.35	2.28	0.63	0.81	0.69	1.08667
TRINITY_DN10352_c0_g1	uncharacterized protein PHACADRAFT_181336 [Phanerochaete carnosa HHB-10118-sp])	3.83	3.26	2.68	8.06	0	0	0	8.08	2.18	3.25667	2.68667	3.42
TRINITY_DN10353_c0_g1	uncharacterized protein PHACADRAFT_255446 [Phanerochaete carnosa HHB-10118-sp])	1.84	0	0	4.74	2.92	1.47	7.1	9.47	1.63	0.613333	3.04333	6.06667
TRINITY_DN10354_c0_g1		0	0	0	7.03	0	0	0	0	3.74	0	2.34333	1.24667
TRINITY_DN10355_c0_g1		0.16	0.86	0.21	0.6	0.73	0.46	0.39	0.13	0.84	0.41	0.596667	0.453333
TRINITY_DN10355_c0_g2		0.27	0.45	1.27	0.83	0.67	0.77	0.33	0.76	0.82	0.663333	0.756667	0.636667
TRINITY_DN10356_c0_g1		0.17	0.05	1.08	2.12	1	1.24	1.66	2.17	4.26	0.433333	1.45333	2.69667
TRINITY_DN10356_c0_g2		0.57	0.14	0.9	0.32	1.82	1.19	2.21	2.62	1.41	0.536667	1.11	2.08
TRINITY_DN10357_c0_g1		0.24	0.4	0.63	0.37	0.48	0.33	0.11	0.18	0.56	0.423333	0.393333	0.283333
TRINITY_DN10358_c0_g1	hypothetical protein PsYK624_094730 [Phanerochaete sordida])	0	0	0	1.54	4.19	1.84	4.9	0	3.33	0	2.52333	2.74333
TRINITY_DN10358_c0_g2		0	0	0	0	0	0	0	0	0	0	0	0
TRINITY_DN10359_c0_g1		0	1.04	0.37	0	0.61	0.17	0	0.09	0.16	0.47	0.26	0.0833333
TRINITY_DN1035_c0_g1	hypothetical protein PsYK624_017160 [Phanerochaete sordida])	14.4	15.47	28.24	22.42	34.55	28.49	38.6	28.32	29.1	19.37	28.4867	32.0067
TRINITY_DN1035_c1_g1	PLP-dependent transferase [Phanerochaete sordida])	11.04	7.68	25.16	14.28	20.69	15.3	14.61	11.1	17.72	14.6267	16.7567	14.4767
TRINITY_DN10360_c0_g1		14.98	33.33	33.68	120.89	44.58	97.3	43.42	31.81	24.58	27.33	87.59	33.27
TRINITY_DN10361_c0_g1	glycoside hydrolase family 13 protein [Phanerochaete sordida])	519.49	880.16	525.96	655.56	395.64	460.62	369.57	555.64	447.03	641.87	503.94	457.413
TRINITY_DN10361_c1_g1	hypothetical protein PsYK624_117290 [Phanerochaete sordida])	1.47	2.26	1.53	1.17	1.26	2.86	1.73	2.02	1.58	1.75333	1.76333	1.77667
TRINITY_DN10362_c0_g1		0.81	0.25	0.67	0.9	1.48	2.04	0	1.03	0.19	0.576667	1.47333	0.406667
TRINITY_DN10363_c0_g1	hypothetical protein PsYK624_010850 [Phanerochaete sordida])	0.13	0.14	0.81	0.27	0.53	0.66	0.55	0.26	1	0.36	0.486667	0.603333
TRINITY_DN10363_c0_g2		0	0	0	0	0	0	0	0	0	0	0	0
TRINITY_DN10364_c0_g1		1.3	1.65	1.13	0.26	1.56	0.76	0.99	1.64	2.02	1.36	0.86	1.55
TRINITY_DN10365_c0_g1		0	0	0	0	0.27	0	0.25	0	0.24	0	0.09	0.163333
TRINITY_DN10366_c0_g1	glycoside hydrolase superfamily, partial [Russula emetica])	0	0	0	0	0	0	5.38	1.64	0	0	0	2.34
TRINITY_DN10367_c0_g1		0.24	4.35	0.26	1.01	1.61	0.62	1.84	2.21	0.62	1.61667	1.08	1.55667
TRINITY_DN10367_c0_g3		0.73	8.74	0.47	6.97	1.6	1.06	6.73	9.84	0.45	3.31333	3.21	5.67333
TRINITY_DN10367_c0_g4		0.32	0.83	0.31	1.53	0.87	1.16	0.93	1.21	0.21	0.486667	1.18667	0.783333
TRINITY_DN10367_c0_g5		0.78	0	0	1.87	0.53	0	1.45	5.75	0	0.26	0.8	2.4
TRINITY_DN10368_c0_g1	glycine cleavage system protein H [Phanerochaete sordida])	0	0	3.57	3.58	0	2.12	0	0	0.98	1.19	1.9	0.326667
TRINITY_DN10369_c0_g1	auxin efflux carrier [Phanerochaete sordida])	7.16	0	2.72	1.24	0	2.91	0	1.52	0	3.29333	1.38333	0.506667
TRINITY_DN1036_c0_g1	ubiquitin carboxyl-terminal hydrolase [Phanerochaete sordida])	10.48	4.2	14.09	9.73	13.38	14.06	12.85	10.27	15.32	9.59	12.39	12.8133
TRINITY_DN1036_c1_g1	hypothetical protein PsYK624_099040 [Phanerochaete sordida])	6.33	45.19	14.58	24.26	8.94	18.84	31.91	3.36	17.14	22.0333	17.3467	17.47
TRINITY_DN10370_c0_g1	hypothetical protein PILCRDRAFT_66231 [Piloderma croceum F 1598])	0.44	0	0	1.84	0.59	2.68	0.49	0.55	0.49	0.146667	1.70333	0.51
TRINITY_DN10371_c0_g1		0.5	1.31	0.44	0.61	0.72	0.46	1.35	0.68	0.21	0.75	0.596667	0.746667
TRINITY_DN10372_c0_g1		2.94	0	0	0.53	0	0	0	0	9.27	0.98	0.176667	3.09
TRINITY_DN10374_c0_g1		0	1.98	0	0	5.03	0	0	3.22	0	0.66	1.67667	1.07333
TRINITY_DN10375_c0_g2	polyprotein, partial [Phanerochaete chrysosporium RP-78])	0.76	0	1.08	1.62	0	0	0.87	0	0	0.613333	0.54	0.29
TRINITY_DN10376_c0_g1	hypothetical protein PsYK624_031700 [Phanerochaete sordida])	0	0	0.52	0.4	0	0.93	3.46	0	0.43	0.173333	0.443333	1.29667
TRINITY_DN10378_c0_g1		5.3	0	0	0	5.11	0	0	0	0	1.76667	1.70333	0
TRINITY_DN10379_c0_g1	tRNA-splicing endonuclease subunit Sen15 [Phanerochaete sordida])	2.56	4.14	2.84	4.7	4.76	3.44	6.5	6.44	5.05	3.18	4.3	5.99667
TRINITY_DN1037_c0_g1	SKG6 domain-containing protein [Phanerochaete sordida])	7.62	5.99	22.86	7.96	17.1	22.05	7.87	6.49	12.24	12.1567	15.7033	8.86667
TRINITY_DN10380_c0_g1	hypothetical protein PsYK624_039400 [Phanerochaete sordida])	0	0	0.64	2.48	0	0	2.65	1.2	1.05	0.213333	0.826667	1.63333
TRINITY_DN10382_c0_g1	hypothetical protein PsYK624_142430 [Phanerochaete sordida])	0	0.83	1.11	0.3	0.35	0.34	0.82	0	0.31	0.646667	0.33	0.376667
TRINITY_DN10383_c0_g1	hypothetical protein PHLCEN_2v12735 [Phlebia centrifuga])	3.97	3.32	2.78	18.92	14.3	17.36	0	5.68	2.22	3.35667	16.86	2.63333
TRINITY_DN10384_c0_g1	hypothetical protein PsYK624_169520 [Phanerochaete sordida])	0.58	0.81	0.81	4.97	0	0	6.48	3.93	0.66	0.733333	1.65667	3.69
TRINITY_DN10384_c0_g2	uncharacterized protein PHACADRAFT_201937, partial [Phanerochaete carnosa HHB-10118-sp])	0	0.31	0	0.22	0	0	1.03	0.25	0	0.103333	0.073333	0.426667
TRINITY_DN10386_c0_g1	3-hydroxy-3-methylglutaryl-coenzyme A reductase [Phanerochaete sordida])	3.05	1.05	3.76	1.43	4.42	3.41	0.27	1.01	0.77	2.62	3.08667	0.683333
TRINITY_DN10387_c0_g1		0	0	0	17.58	0	0	0	0	11.22	0	5.86	3.74
TRINITY_DN10387_c0_g2	hypothetical protein PsYK624_021840 [Phanerochaete sordida])	39.75	44.81	72.44	52.42	71.55	52.52	49.4	43.92	54.49	52.3333	58.83	49.27
TRINITY_DN10387_c1_g1	actin-like protein [Phanerochaete sordida])	8.29	6.92	13.39	11.7	15.66	11.64	16.59	10.14	13.16	9.53333	13	13.2967
TRINITY_DN10388_c0_g1	hypothetical protein PsYK624_055820 [Phanerochaete sordida])	2.17	0	6.34	1.36	5.54	1.17	4.6	0	2.79	2.83667	2.69	2.46333
TRINITY_DN1038_c0_g1	DNA/RNA non-specific endonuclease [Phanerochaete sordida])	1.18	2.34	3.29	2.58	2.37	0	9.37	2.28	2.03	2.27	1.65	4.56
TRINITY_DN10390_c0_g1		0	0	0	12.52	4.91	15.02	0	2.37	3.87	0	10.8167	2.08
TRINITY_DN10391_c0_g1	glycoside hydrolase family 13 protein [Phanerochaete sordida])	0.31	0.67	0.7	6.62	0.71	8.59	2.82	1.1	1.23	0.56	5.30667	1.71667
TRINITY_DN10392_c0_g1	hypothetical protein PHLGIDRAFT_97410 [Phlebiopsis gigantea 11061_1 CR5-6])	0	0	3.74	0	0	3.43	0	0	9.16	1.24667	1.14333	3.05333
TRINITY_DN10392_c1_g1	acyl-CoA N-acyltransferase [Phanerochaete sordida])	4.16	3.54	20.34	4.38	24.17	10.53	23.17	8.82	14.19	9.34667	13.0267	15.3933
TRINITY_DN10393_c0_g1	vacuolar protein sorting-associated family 51 protein [Phanerochaete sordida])	1.48	0.52	1.01	1.42	0.7	0.26	1.86	0.69	0.46	1.00333	0.793333	1.00333
TRINITY_DN10395_c0_g1	uncharacterized protein PHACADRAFT_191520 [Phanerochaete carnosa HHB-10118-sp])	3.2	1.34	3.2	2.6	1.7	3.84	3	0.18	0.83	2.58	2.71333	1.33667
TRINITY_DN10396_c0_g1	hypothetical protein PsYK624_030670 [Phanerochaete sordida])	0	0	1.55	0	0	0	0	4.5	0	0.516667	0	1.5
TRINITY_DN10397_c0_g1	hypothetical protein PsYK624_018690 [Phanerochaete sordida])	20.46	30.7	25.28	32.62	27.77	39.65	38.06	27.43	19.31	25.48	33.3467	28.2667
TRINITY_DN10398_c0_g1	hypothetical histidine kinase [Postia placenta Mad-698-R])	0	0	0	4.53	0	4.21	0	0	0	0	2.91333	0
TRINITY_DN10399_c0_g1	hypothetical protein PsYK624_138110 [Phanerochaete sordida])	1.31	0	0	1.38	0	0	4.4	8.99	1.49	0.436667	0.46	4.96
TRINITY_DN1039_c0_g1	bub2 protein [Phanerochaete sordida])	29.34	25.56	37.52	27.3	35.94	29.51	43.1	29.56	31.28	30.8067	30.9167	34.6467
TRINITY_DN103_c0_g1	uncharacterized protein PHACADRAFT_201209 [Phanerochaete carnosa HHB-10118-sp])	32.82	20.63	32.3	33.11	29.08	36.16	28.4	32.25	30.77	28.5833	32.7833	30.4733
TRINITY_DN103_c1_g1	fungal-specific transcription factor domain-containing protein [Phanerochaete sordida])	27.49	28.91	36.34	53.45	39.55	55.78	45.47	50.33	45.21	30.9133	49.5933	47.0033
TRINITY_DN103_c2_g1	alternative oxidase [Phanerochaete sordida])	2882.97	1539.35	2070.21	2340.29	2396.75	2589.6	1294.82	1935.94	2996.07	2164.18	2442.21	2075.61
TRINITY_DN10400_c0_g1	uncharacterized protein PHACADRAFT_88120 [Phanerochaete carnosa HHB-10118-sp])	0	0	0	0	0	0	0	7.57	2.99	0	0	3.52
TRINITY_DN10401_c0_g1	golgi apparatus membrane protein TVP38 [Phanerochaete sordida])	0	0	9.14	3.52	0	4.23	0	0	7.48	3.04667	2.58333	2.49333
TRINITY_DN10402_c0_g1	hypothetical protein PsYK624_133870 [Phanerochaete sordida])	467.1	543.49	675.74	676.66	2356.33	1719.37	461.35	621.22	1427.76	562.11	1584.12	836.777
TRINITY_DN10403_c0_g1	MFS general substrate transporter [Phanerochaete sordida])	3.15	0	1.48	2.22	5.94	1.32	2.36	0	2.4	1.54333	3.16	1.58667
TRINITY_DN10404_c0_g1		1.32	1.29	0	2.61	0	0	0.93	1.04	1.52	0.87	0.87	1.16333
TRINITY_DN10405_c0_g1	Mitogen-activated protein kinase HOG1 (MAP kinase HOG1) (EC [Ganoderma boninense])	2.32	0.55	1.48	1.79	1.17	0.68	0.43	0.23	1.63	1.45	1.21333	0.763333
TRINITY_DN10406_c0_g1	uncharacterized protein PHACADRAFT_139485 [Phanerochaete carnosa HHB-10118-sp])	17.67	15.1	18.68	26.14	19.89	27.18	27.53	19.9	21.05	17.15	24.4033	22.8267
TRINITY_DN10408_c0_g1	uncharacterized protein PHACADRAFT_99969 [Phanerochaete carnosa HHB-10118-sp])	0.35	0	1.74	0.52	3.77	3.82	0.71	0.48	1.86	0.696667	2.70333	1.01667
TRINITY_DN10409_c0_g1	hypothetical protein TRAVEDRAFT_79164, partial [Trametes versicolor FP-101664 SS1])	0	0	0	1.51	2.05	7.23	0	0	0	0	3.59667	0
TRINITY_DN1040_c0_g1		2.13	1.22	4.26	2.06	3.87	2.2	2.66	2.32	2.78	2.53667	2.71	2.58667
TRINITY_DN10410_c0_g1	fungal hydrophobin-domain-containing protein [Dichomitus squalens])	0.26	0.06	0.3	0.04	0.24	0.09	0.61	0.38	0.52	0.206667	0.123333	0.503333
TRINITY_DN10411_c0_g1	hypothetical protein POSPLADRAFT_1045105 [Postia placenta MAD-698-R-SB12])	2.15	0.75	3.32	3.42	3.48	1.2	0.28	1.22	2.74	2.07333	2.7	1.41333
TRINITY_DN10412_c0_g1		0	0	1.81	4.06	1.84	1.62	0	0	0	0.603333	2.50667	0
TRINITY_DN10415_c0_g1	glycyl-tRNA synthetase [Phanerochaete sordida])	68.23	58.11	94.51	64.2	102.1	75.68	77.69	66.96	100.38	73.6167	80.66	81.6767
TRINITY_DN10415_c2_g1		0	1.19	0	0	0	0	0.82	2.88	0	0.396667	0	1.23333
TRINITY_DN10416_c0_g1	hypothetical protein PsYK624_008130 [Phanerochaete sordida])	0	1.48	2.58	3.76	4.38	2.31	3.13	0.6	1.58	1.35333	3.48333	1.77
TRINITY_DN10417_c0_g1	zinc finger MYND domain-containing protein [Phanerochaete sordida])	0.72	0.87	1.03	0.31	1.13	0.85	1.86	0.72	1.26	0.873333	0.763333	1.28
TRINITY_DN10418_c0_g1		1.2	1.93	0	0.43	5.98	2.02	0.47	0	0.46	1.04333	2.81	0.31
TRINITY_DN10419_c0_g1		0	0	2.24	0	3.34	4.34	0	0	3.95	0.746667	2.56	1.31667
TRINITY_DN10419_c0_g2		0	0	0	0	3.54	0	0	0	0	0	1.18	0
TRINITY_DN10419_c0_g3		0.32	0.24	0.5	0.86	0.61	0.94	0.53	0.4	0.98	0.353333	0.803333	0.636667
TRINITY_DN1041_c0_g1	F-box protein [Phanerochaete sordida])	8.66	3.39	22.15	11.52	19.71	15.92	7.52	4.73	18.54	11.4	15.7167	10.2633
TRINITY_DN1041_c1_g1	hypothetical protein PsYK624_040030 [Phanerochaete sordida])	24.59	24.17	44.29	24.04	35.29	30.71	32.42	24.68	34.52	31.0167	30.0133	30.54
TRINITY_DN10421_c0_g1	glycoside hydrolase family 71 protein [Phanerochaete sordida])	2.36	0	3.32	0	1.68	0	9.26	0	1.35	1.89333	0.56	3.53667
TRINITY_DN10422_c0_g1	uncharacterized protein PHACADRAFT_198273 [Phanerochaete carnosa HHB-10118-sp])	0	0	2.55	0	0	0	1.05	0.59	0.52	0.85	0	0.72
TRINITY_DN10423_c0_g1	hypothetical protein PsYK624_151850 [Phanerochaete sordida])	0.09	0.67	0.36	0.6	0.45	0.11	0	0.11	0	0.373333	0.386667	0.0366667
TRINITY_DN10424_c0_g1	uncharacterized protein PHACADRAFT_120526 [Phanerochaete carnosa HHB-10118-sp])	54.71	40.63	36.32	40.5	26.82	56.29	61.56	24.6	48.14	43.8867	41.2033	44.7667
TRINITY_DN10425_c0_g1		0.32	0	0.44	0.86	0.42	0	0.13	0	0.62	0.253333	0.426667	0.25
TRINITY_DN10426_c0_g1		0.92	0.43	1.4	0.99	0.92	1.13	0.3	0.28	1.25	0.916667	1.01333	0.61
TRINITY_DN10427_c0_g1		0	0	0	9.33	0	0	0	0	2.52	0	3.11	0.84
TRINITY_DN10429_c0_g1	Gaa1-domain-containing protein [Phanerochaete sordida])	11.75	0	0	21.19	28.26	0	8.99	0	9.04	3.91667	16.4833	6.01
TRINITY_DN1042_c0_g1	glutamate synthase [Phanerochaete sordida])	14.98	15.91	51.14	26.06	59.9	41.64	31.84	27.57	52.2	27.3433	42.5333	37.2033
TRINITY_DN10431_c0_g1	copper radical oxidase [Phanerodontia chrysosporium])	0	2.29	3.9	12.84	5.82	3.44	3.04	0	1.58	2.06333	7.36667	1.54
TRINITY_DN10433_c0_g1	histidine kinase [Phanerochaete sordida])	1.48	0	6.27	1.58	3.1	1.86	6.74	0.99	6.78	2.58333	2.18	4.83667
TRINITY_DN10434_c0_g1	PLP-dependent transferase [Phanerochaete sordida])	0.64	0.36	0.33	0.22	0.43	0.25	0.67	0.37	0.84	0.443333	0.3	0.626667
TRINITY_DN10435_c0_g1	hypothetical protein PsYK624_056710 [Phanerochaete sordida])	3.12	1.33	1.28	1.87	1.52	1.25	1.28	1.91	1.27	1.91	1.54667	1.48667
TRINITY_DN10436_c0_g1		0	8.87	16.19	8.37	5.79	8.27	0	5.95	0	8.35333	7.47667	1.98333
TRINITY_DN10438_c0_g1		2.72	4.57	0	4.29	5.82	0	0	0	1.55	2.43	3.37	0.516667
TRINITY_DN10439_c0_g1	WD40 repeat domain-containing protein [Phanerochaete sordida])	6.36	2.66	6.78	8.55	5.73	5.29	7.74	6.49	12.2	5.26667	6.52333	8.81
TRINITY_DN1043_c0_g1	uncharacterized protein PHACADRAFT_265986 [Phanerochaete carnosa HHB-10118-sp])	136.71	93.71	132.64	85.08	128.96	84.89	97.74	105.43	111.8	121.02	99.6433	104.99
TRINITY_DN1043_c0_g2		6.62	0	0	1.16	0	4.16	0	0	0	2.20667	1.77333	0
TRINITY_DN1043_c1_g1	uncharacterized protein PHACADRAFT_132131 [Phanerochaete carnosa HHB-10118-sp])	4.64	5.44	1.9	7.73	3.66	12	15.11	11.35	3.64	3.99333	7.79667	10.0333
TRINITY_DN1043_c1_g2	aldo/keto reductase [Phanerochaete sordida])	2.2	4.04	1.92	3.47	1.97	5.76	6.34	7.62	2.07	2.72	3.73333	5.34333
TRINITY_DN10440_c0_g1	A1 family peptidase [Phanerochaete sordida])	0	0	6.86	18.2	21.62	6.26	0	17.63	0	2.28667	15.36	5.87667
TRINITY_DN10442_c0_g1		6.01	7.87	10.95	59.84	14.22	24.37	14.33	26.63	9.03	8.27667	32.81	16.6633
TRINITY_DN10443_c0_g1	hypothetical protein D9619_011530 [Psilocybe cf. subviscida])	14.94	1.95	15.04	14.38	4.56	5.73	2.8	0.78	7.93	10.6433	8.22333	3.83667
TRINITY_DN10444_c0_g1		0	3.82	0	2.4	1.62	0	2.56	0	0	1.27333	1.34	0.853333
TRINITY_DN10445_c0_g1	uncharacterized protein PHACADRAFT_103896 [Phanerochaete carnosa HHB-10118-sp])	1.8	1.43	2.51	2.3	3.21	1.51	1.02	0.77	1.03	1.91333	2.34	0.94
TRINITY_DN10446_c0_g1		0	0	0	0	5.25	9.1	0	0	0	0	4.78333	0
TRINITY_DN10447_c0_g1	NAD(P)-binding protein [Phanerochaete sordida])	0	7.23	0	2.6	9.26	0	5.49	0	12.07	2.41	3.95333	5.85333
TRINITY_DN10448_c0_g1		6.97	0	4.57	2.11	4.95	0	1.39	0	1.14	3.84667	2.35333	0.843333
TRINITY_DN10448_c1_g1		1.31	0	0	5.52	5.61	3.3	2.93	1.8	2.99	0.436667	4.81	2.57333
TRINITY_DN1044_c0_g1	SKG6 domain-containing protein [Phanerochaete sordida])	28.28	52.76	34.2	39.93	32.71	35.93	43.35	45.67	36.6	38.4133	36.19	41.8733
TRINITY_DN1044_c1_g1	amino acid permease [Phanerochaete sordida])	6.47	2.51	7.14	6.13	7.45	8.51	4.91	5.69	7.99	5.37333	7.36333	6.19667
TRINITY_DN1044_c1_g2		1.14	0	0	0	1.62	0	0	0	1.3	0.38	0.54	0.433333
TRINITY_DN1044_c2_g1	uncharacterized protein PHACADRAFT_186768 [Phanerochaete carnosa HHB-10118-sp])	4.84	0.43	2.74	0.64	5.46	3.93	2.57	1.45	6.38	2.67	3.34333	3.46667
TRINITY_DN10450_c0_g1		0	0	0	2.81	1.91	1.68	0	0	0	0	2.13333	0
TRINITY_DN10451_c0_g1		2.37	0	0.83	0	0	0.74	1.36	0	1.36	1.06667	0.246667	0.906667
TRINITY_DN10454_c0_g1		0.29	1.11	1.58	0.16	0.19	0.18	0	0.18	1.16	0.993333	0.176667	0.446667
TRINITY_DN10455_c0_g1	hypothetical protein PsYK624_137560 [Phanerochaete sordida])	0.63	0.08	0.74	0.38	1.36	0.77	0.64	0.56	0.98	0.483333	0.836667	0.726667
TRINITY_DN10455_c0_g2		0	0	0.56	2.92	0	0	0.24	0	0	0.186667	0.973333	0.08
TRINITY_DN10456_c0_g1		1.13	0	0.53	0	0	0	0	0	0	0.553333	0	0
TRINITY_DN10456_c0_g2		4.11	0	0	0	0	0	0	0	0	1.37	0	0
TRINITY_DN10457_c0_g1	hypothetical protein PHLGIDRAFT_49512, partial [Phlebiopsis gigantea 11061_1 CR5-6])	1.6	2.56	1.79	0	0.43	2.83	3.01	1.24	1.1	1.98333	1.08667	1.78333
TRINITY_DN10458_c0_g1	uncharacterized protein PHACADRAFT_151954 [Phanerochaete carnosa HHB-10118-sp])	0.57	0.86	1.11	0.65	0.94	0.41	1.01	0.93	0.56	0.846667	0.666667	0.833333
TRINITY_DN1045_c0_g1	hypothetical protein PsYK624_063330 [Phanerochaete sordida])	51.5	65.05	36.75	69.72	44.38	58.32	59.09	67.72	49.83	51.1	57.4733	58.88
TRINITY_DN10460_c0_g1	uncharacterized protein PHACADRAFT_173702 [Phanerochaete carnosa HHB-10118-sp])	0	0	0	7.57	0	4.55	3.97	5.21	0	0	4.04	3.06
TRINITY_DN10460_c0_g2	citrate synthase [Phanerochaete sordida])	2.77	1.54	1.3	1.96	0	5.81	1.04	0	0	1.87	2.59	0.346667
TRINITY_DN10461_c0_g1	carbohydrate esterase family 9 protein [Phanerochaete sordida])	14.82	3.82	16.07	2.54	9.95	31.56	2.56	7.76	6.51	11.57	14.6833	5.61
TRINITY_DN10463_c0_g1		9.04	5.16	0	3.19	8.87	0	0	8.75	0	4.73333	4.02	2.91667
TRINITY_DN10464_c0_g1		0	0.34	0.6	0.96	0.57	0.27	1.03	0	0.25	0.313333	0.6	0.426667
TRINITY_DN10465_c0_g1		11.6	3.88	6.54	8.56	9.88	11.67	6.51	6.32	2.65	7.34	10.0367	5.16
TRINITY_DN10466_c0_g1		0	2.44	2.48	3.16	0	0	1.68	2.47	0	1.64	1.05333	1.38333
TRINITY_DN10467_c0_g1		4.45	2.44	6.27	0.79	3.1	2.8	3.37	6.91	2.54	4.38667	2.23	4.27333
TRINITY_DN10468_c0_g1		0	0.3	0	0.65	0.26	1.47	0.7	0.25	0	0.1	0.793333	0.316667
TRINITY_DN10469_c0_g1		22.57	25.61	50.95	36.13	41.34	37.64	23.55	28.25	26.45	33.0433	38.37	26.0833
TRINITY_DN1046_c0_g1	uncharacterized protein PHACADRAFT_247880 [Phanerochaete carnosa HHB-10118-sp])	109.35	96.51	149.35	115.71	199.01	127.39	66.12	78.21	159.58	118.403	147.37	101.303
TRINITY_DN1046_c1_g1	uncharacterized protein PHACADRAFT_266260 [Phanerochaete carnosa HHB-10118-sp])	66.98	57.38	98.24	52.2	88.69	55.63	36.88	44.1	89.06	74.2	65.5067	56.68
TRINITY_DN1046_c2_g1	fungal specific transcription factor domain-containing protein [Phanerochaete sordida])	33.42	20.5	60.44	91.66	87.54	60.98	34	30.37	82.27	38.12	80.06	48.88
TRINITY_DN10471_c0_g1		0.43	2.08	0.6	0.47	0.59	0	1.99	0	0.99	1.03667	0.353333	0.993333
TRINITY_DN10472_c0_g1		0	0	0	0	4.65	0	0	0	0	0	1.55	0
TRINITY_DN10473_c0_g1		0	0.9	0	1.77	3.03	2.78	1.26	0	1.89	0.3	2.52667	1.05
TRINITY_DN10474_c0_g1	GroES-like domain-containing protein [Phanerochaete sordida])	0	0	2.47	2.38	4.03	2.21	2.68	0	4.02	0.823333	2.87333	2.23333
TRINITY_DN10475_c0_g1	hypothetical protein PsYK624_062120 [Phanerochaete sordida])	4.99	7.61	8.05	5.48	10.41	6.77	8.9	7.9	9.1	6.88333	7.55333	8.63333
TRINITY_DN10475_c1_g2	hypothetical protein PsYK624_062120 [Phanerochaete sordida])	0	0	0	0	0	0	1.09	0	0	0	0	0.363333
TRINITY_DN10476_c0_g1	hypothetical protein PsYK624_066390 [Phanerochaete sordida])	0.71	0.73	1.41	0.57	1.56	0.82	5.14	1.03	1.53	0.95	0.983333	2.56667
TRINITY_DN10477_c0_g1		2	0	0.56	0.87	3.26	1.51	4.19	0	1.38	0.853333	1.88	1.85667
TRINITY_DN10479_c0_g1	Sm-like ribonucleoprotein, partial [Rhizoctonia solani])	1.14	0	2.81	3.13	2.29	0.37	2.35	0.73	4.57	1.31667	1.93	2.55
TRINITY_DN1047_c0_g1	tetrapyrrole biosynthesis porphobilinogen synthase [Phanerochaete sordida])	43.41	56.25	52.65	90.37	59.5	46.61	51.23	58.55	53.91	50.77	65.4933	54.5633
TRINITY_DN10480_c0_g1	hypothetical protein BD310DRAFT_808490, partial [Dichomitus squalens])	2.39	0.86	2.22	5.32	4.11	0	1.92	9.4	7.64	1.82333	3.14333	6.32
TRINITY_DN10481_c0_g1	glycoside hydrolase family 31 protein [Phanerochaete carnosa HHB-10118-sp])	2.03	1.62	0	0.74	0.45	1.7	1.98	0.87	0	1.21667	0.963333	0.95
TRINITY_DN10482_c0_g1	uncharacterized protein PHACADRAFT_203825 [Phanerochaete carnosa HHB-10118-sp])	0.5	0.46	2.2	0.25	0.77	1.1	1.13	0.17	1.19	1.05333	0.706667	0.83
TRINITY_DN10483_c0_g1	uncharacterized protein PHACADRAFT_262101 [Phanerochaete carnosa HHB-10118-sp])	24.93	26.8	55.35	62.48	48.93	57.37	52.33	53.11	49.48	35.6933	56.26	51.64
TRINITY_DN10483_c1_g1		5.27	4.5	18.29	19.47	3.86	6.7	5.87	0	5.97	9.35333	10.01	3.94667
TRINITY_DN10485_c0_g1		0	0	0	0	1.79	0	0	0.86	0	0	0.596667	0.286667
TRINITY_DN10486_c0_g1		0	0	3.36	0	3.52	6.12	0	0	0	1.12	3.21333	0
TRINITY_DN10487_c0_g1		3.73	6.39	0	7.95	0	0	9.76	0	0	3.37333	2.65	3.25333
TRINITY_DN10488_c0_g1	hypothetical protein PsYK624_096010 [Phanerochaete sordida])	1.85	0	2.61	3	0	0.58	1.61	0	0	1.48667	1.19333	0.536667
TRINITY_DN10489_c0_g1		0.56	0	0.78	0	0	0.7	0	0	0.64	0.446667	0.233333	0.213333
TRINITY_DN10489_c0_g2		2.69	0.33	3.5	0.75	3.02	3.47	1.7	1.03	3.2	2.17333	2.41333	1.97667
TRINITY_DN10489_c0_g3		0.64	0.67	1.78	0	0.28	0.54	0	0	0.74	1.03	0.273333	0.246667
TRINITY_DN10489_c0_g4		0	0	0	0	2.33	0	0	0	2.85	0	0.776667	0.95
TRINITY_DN1048_c0_g1	TauD-domain-containing protein [Phanerochaete sordida])	5.31	6.1	11.58	7.07	9.72	8.5	19.32	10.31	10.16	7.66333	8.43	13.2633
TRINITY_DN1048_c1_g1	hypothetical protein PsYK624_019770 [Phanerochaete sordida])	2.51	5.09	5.74	5	3.55	6.84	10.92	5.44	4.91	4.44667	5.13	7.09
TRINITY_DN1048_c2_g1	pre-mRNA-processing factor 19 [Phanerochaete sordida])	23.05	16.45	45.71	26.4	42.98	31.81	50.96	25.42	39.02	28.4033	33.73	38.4667
TRINITY_DN1048_c3_g1	oligopeptide transporter 14 [Phanerodontia chrysosporium])	29.76	74.41	116.06	46.14	78.59	70.31	374.86	146.41	128.68	73.41	65.0133	216.65
TRINITY_DN1048_c4_g1	glycosyltransferase family 59 protein [Phanerochaete sordida])	6.1	7.01	15.61	6.79	14.13	10.14	13.65	10.71	13.01	9.57333	10.3533	12.4567
TRINITY_DN10490_c0_g1	serine/threonine protein kinase-like protein [Phanerochaete sordida])	0.22	0.71	1.07	0.92	0.4	0.19	0.33	0.57	0.34	0.666667	0.503333	0.413333
TRINITY_DN10493_c0_g1		0	0	0	0	4.43	3.85	0	0	0	0	2.76	0
TRINITY_DN10494_c0_g1		1.08	0	0.3	0.24	0.28	0.27	0.26	0	0.25	0.46	0.263333	0.17
TRINITY_DN10496_c1_g1	uncharacterized protein PHACADRAFT_125504 [Phanerochaete carnosa HHB-10118-sp])	0	0	5.13	0	0	0	0	0	0	1.71	0	0
TRINITY_DN10498_c0_g1		0	0	5.34	5.54	0	0	0	3.46	0	1.78	1.84667	1.15333
TRINITY_DN10498_c0_g2	hypothetical protein BN946_scf184920.g2 [Trametes cinnabarina])	9.54	13.8	8.98	14.67	14.02	12.25	11.97	9.51	8.85	10.7733	13.6467	10.11
TRINITY_DN10499_c0_g1	ricin B-like lectin [Phanerochaete sordida])	40.15	22.55	49.14	39.89	46.75	28.34	7.68	11.13	33.68	37.28	38.3267	17.4967
TRINITY_DN1049_c0_g1	phosphatidylserine decarboxylase [Phanerochaete sordida])	42.21	38.99	77.61	78.21	84.07	55.76	30.67	37.66	78.44	52.9367	72.68	48.9233
TRINITY_DN1049_c0_g2	phosphatidylserine decarboxylase [Phanerochaete sordida])	16.09	7.69	30.55	38.38	43.61	27.42	14.54	11.83	49.24	18.11	36.47	25.2033
TRINITY_DN104_c0_g1		1.97	1.85	5.29	2.35	3.14	2.22	2.34	2.94	2.49	3.03667	2.57	2.59
TRINITY_DN104_c0_g2	hypothetical protein PsYK624_126520 [Phanerochaete sordida])	379.38	262.64	448.14	297.45	476.22	436.1	364.8	333.25	483.5	363.387	403.257	393.85
TRINITY_DN104_c1_g1	hypothetical protein PsYK624_130730 [Phanerochaete sordida])	3.98	3.92	3.67	4.89	4.33	4.19	3.1	3.72	4.28	3.85667	4.47	3.7
TRINITY_DN104_c1_g2	hypothetical protein PsYK624_130730 [Phanerochaete sordida])	0.81	1.44	3.06	1.05	1.91	1.19	0.81	0.85	2.7	1.77	1.38333	1.45333
TRINITY_DN104_c2_g1	cytochrome P450 [Phanerodontia chrysosporium])	2.48	2.73	5.21	3.36	5.86	6.78	9.33	7.47	10.21	3.47333	5.33333	9.00333
TRINITY_DN104_c2_g2	carboxypeptidase [Phanerochaete sordida])	2.06	4.12	3.72	6.02	3.83	5.44	6.07	6.01	4.04	3.3	5.09667	5.37333
TRINITY_DN104_c2_g3	uncharacterized protein PHACADRAFT_212338 [Phanerochaete carnosa HHB-10118-sp])	6.37	6.98	21.41	16.08	25.96	22.78	25.04	13.35	24.46	11.5867	21.6067	20.95
TRINITY_DN104_c2_g4	carboxypeptidase [Phanerochaete sordida])	0.77	0.89	1.87	1.29	1.54	1.62	0.65	0.43	1.7	1.17667	1.48333	0.926667
TRINITY_DN104_c3_g1		1.01	0.55	3.93	1.16	1.48	1.07	2.19	1.07	1.34	1.83	1.23667	1.53333
TRINITY_DN104_c3_g2		0.53	0.43	2.96	1.24	1.26	0.85	0.77	0.99	2.17	1.30667	1.11667	1.31
TRINITY_DN104_c3_g3		1.66	0.72	4.21	1.67	1.58	2.14	1.12	1.32	1.48	2.19667	1.79667	1.30667
TRINITY_DN104_c3_g4		1.79	0.2	4.38	1.29	2.98	1.93	0.94	0.65	2.93	2.12333	2.06667	1.50667
TRINITY_DN104_c4_g1	TLC domain-containing protein [Phanerochaete sordida])	68.99	83.68	75.05	91.3	64.53	68.7	89.02	88.73	74.73	75.9067	74.8433	84.16
TRINITY_DN104_c5_g1	hypothetical protein PsYK624_168650 [Phanerochaete sordida])	2.32	2.57	4.27	4.53	5.29	6.85	3.71	2.5	5.31	3.05333	5.55667	3.84
TRINITY_DN104_c5_g3	G-protein gamma subunit [Phanerochaete sordida])	77.85	69.58	73.49	81.29	70.32	83.08	134.95	101.91	77.88	73.64	78.23	104.913
TRINITY_DN10500_c0_g1		0.09	1.19	0.71	0.42	0.62	0.28	0.52	0.14	0.9	0.663333	0.44	0.52
TRINITY_DN10501_c0_g1	hypothetical protein PsYK624_143860 [Phanerochaete sordida])	0.06	0.58	0.3	0.38	0.07	0.07	0.56	0	0.58	0.313333	0.173333	0.38
TRINITY_DN10501_c0_g2	hypothetical protein PsYK624_137680 [Phanerochaete sordida])	0.28	0.66	0.41	0.37	0.13	0.42	0.63	0.4	0.93	0.45	0.306667	0.653333
TRINITY_DN10502_c0_g1	uncharacterized protein PHACADRAFT_196746 [Phanerochaete carnosa HHB-10118-sp])	5.89	0	4.08	1.18	0	30.53	15.67	8.53	0	3.32333	10.57	8.06667
TRINITY_DN10503_c0_g1	hypothetical protein PHLCEN_2v8699 [Phlebia centrifuga])	0	2.8	0	6.73	4.71	7.18	2.62	2.26	0	0.933333	6.20667	1.62667
TRINITY_DN10504_c0_g1	RNA-binding domain-containing protein [Phanerochaete sordida])	4.2	2.36	10.26	9.09	9.75	5.49	1.74	0.63	13.77	5.60667	8.11	5.38
TRINITY_DN10505_c0_g1		0.35	0	1.02	0.53	0.26	0.15	0.14	0.37	0.4	0.456667	0.313333	0.303333
TRINITY_DN10505_c1_g1		1.17	0	1.64	0	1.58	0	0	0	0	0.936667	0.526667	0
TRINITY_DN10506_c0_g1	uncharacterized protein PHACADRAFT_186918 [Phanerochaete carnosa HHB-10118-sp])	0.83	0.85	1.82	1.31	1.78	1.13	3.02	1.8	1.3	1.16667	1.40667	2.04
TRINITY_DN10507_c0_g1		0	0	0	0	0	0	4.18	5.27	2.14	0	0	3.86333
TRINITY_DN10508_c0_g1		8.15	0	0	0	0	0	0	0	0	2.71667	0	0
TRINITY_DN10509_c0_g1	uncharacterized protein PHACADRAFT_255837 [Phanerochaete carnosa HHB-10118-sp])	1.62	1.55	1.36	5.65	0.87	4.48	1.52	1.25	1.48	1.51	3.66667	1.41667
TRINITY_DN1050_c0_g1	aspartate kinase homoserine dehydrogenase [Phanerochaete sordida])	11.51	8.1	15.77	6.96	19.08	11.21	14.6	10.96	18.26	11.7933	12.4167	14.6067
TRINITY_DN10510_c0_g1	uncharacterized protein PHACADRAFT_207486 [Phanerochaete carnosa HHB-10118-sp])	0	0	0.63	0	0	1.13	0.52	0	0	0.21	0.376667	0.173333
TRINITY_DN10511_c0_g1	Dfp1/Him1, central region-domain-containing protein [Phanerochaete sordida])	4.99	5.49	9.59	6.01	9.13	5.59	13.47	7.53	9.71	6.69	6.91	10.2367
TRINITY_DN10512_c0_g1		0	0	0	0	0	0	0	0	5.7	0	0	1.9
TRINITY_DN10513_c0_g1		0.15	0.68	0.54	0.33	0.57	0.65	1.07	0.93	0.67	0.456667	0.516667	0.89
TRINITY_DN10514_c0_g1		4.86	8.47	1.7	21.51	3.29	14.26	9.87	17.37	5.1	5.01	13.02	10.78
TRINITY_DN10515_c0_g1	hypothetical protein EWM64_g6914 [Hericium alpestre])	2.88	3.26	0	0	0	12.18	2.13	5.39	0	2.04667	4.06	2.50667
TRINITY_DN10517_c0_g1		2.75	4.71	3.82	0	4.04	3.5	3.07	0	0	3.76	2.51333	1.02333
TRINITY_DN10518_c0_g1	hypothetical protein EIP86_007918 [Pleurotus ostreatoroseus])	60.98	99.39	47.47	46.38	53.51	60.62	52.14	60.79	57.25	69.28	53.5033	56.7267
TRINITY_DN1051_c0_g1	uncharacterized protein PHACADRAFT_150048 [Phanerochaete carnosa HHB-10118-sp])	0.87	0.99	1.88	1.24	2.7	1.55	2.62	1.06	1.68	1.24667	1.83	1.78667
TRINITY_DN1051_c0_g2		0.61	0	0	1.14	0.54	0.77	0.98	0.78	0.47	0.203333	0.816667	0.743333
TRINITY_DN10520_c0_g1		0	0	2.9	2.1	5.62	1.04	0.67	0	1.12	0.966667	2.92	0.596667
TRINITY_DN10520_c0_g2	Na dependent nucleoside transporter [Phanerochaete sordida])	10.57	8.36	22.29	14.85	19.37	17.64	13.37	10.75	21.08	13.74	17.2867	15.0667
TRINITY_DN10521_c0_g1		0	0	0	0	0	0	0	3	2.52	0	0	1.84
TRINITY_DN10522_c0_g1	uncharacterized protein PHACADRAFT_256146 [Phanerochaete carnosa HHB-10118-sp])	0.88	3.65	7.03	2.81	2.39	2.4	5.06	1.47	3.92	3.85333	2.53333	3.48333
TRINITY_DN10523_c0_g1	hypothetical protein PsYK624_144090 [Phanerochaete sordida])	3.77	2.83	3.66	6.26	4.34	9.27	9.19	1.12	6.2	3.42	6.62333	5.50333
TRINITY_DN10524_c0_g1		0.66	1.66	0.68	0.71	1.87	2	0.84	0.2	0.97	1	1.52667	0.67
TRINITY_DN10525_c0_g1	hypothetical protein PsYK624_060780 [Phanerochaete sordida])	1.51	0.66	2.13	1.7	4.05	2.22	0.22	0.19	0.49	1.43333	2.65667	0.3
TRINITY_DN10525_c0_g2	hypothetical protein PsYK624_060780 [Phanerochaete sordida])	3.15	0.79	1.88	5.16	3.35	2.88	0.68	1.66	1.24	1.94	3.79667	1.19333
TRINITY_DN10526_c0_g1		1.7	0	0	0.46	0.58	6.43	0.99	0.55	0	0.566667	2.49	0.513333
TRINITY_DN10527_c0_g1	hypothetical protein A0H81_06975 [Grifola frondosa])	1.73	1.53	2.89	1.56	2.64	3.02	4.38	1.94	2.12	2.05	2.40667	2.81333
TRINITY_DN10527_c0_g2		6.34	4.11	12.33	1.89	10.03	3.93	10.87	5.67	7.34	7.59333	5.28333	7.96
TRINITY_DN10527_c0_g3	hypothetical protein EWM64_g5784 [Hericium alpestre])	0.37	0.09	0.58	0	0.39	0.31	0.46	0.23	0.07	0.346667	0.233333	0.253333
TRINITY_DN10527_c1_g1		0.8	0	0	0.54	0	0	1.29	1.27	2.01	0.266667	0.18	1.52333
TRINITY_DN10528_c0_g1	hypothetical protein PsYK624_120970 [Phanerochaete sordida])	0	0	0.65	1.32	5.68	0.58	0.36	0.79	0.81	0.216667	2.52667	0.653333
TRINITY_DN10529_c0_g1		0.51	0.62	1.74	0.28	1.09	0.58	0.23	0.55	1	0.956667	0.65	0.593333
TRINITY_DN10529_c0_g2		1.18	0	1.16	0	0.97	0.44	0	0	2.54	0.78	0.47	0.846667
TRINITY_DN10529_c0_g3		0.18	0	1.22	0	0.46	0.44	0	0	0.2	0.466667	0.3	0.0666667
TRINITY_DN1052_c0_g1	hypothetical protein PsYK624_023500 [Phanerochaete sordida])	18.12	9.61	23.33	20.47	19.75	22.83	16.07	14.15	19.76	17.02	21.0167	16.66
TRINITY_DN10531_c0_g1		0.49	0	2.38	0.36	2.33	0.16	0.65	0	0.65	0.956667	0.95	0.433333
TRINITY_DN10532_c0_g1	F-box protein [Phanerochaete sordida])	0.48	0.2	0.51	0.99	1.34	0.96	0.56	0.22	0.79	0.396667	1.09667	0.523333
TRINITY_DN10534_c0_g1		0.97	0	6.63	1.72	3.24	0.98	5.97	1.74	4.26	2.53333	1.98	3.99
TRINITY_DN10536_c0_g1	hypothetical protein PsYK624_045370 [Phanerochaete sordida])	6.87	5.88	8.8	26.81	7.91	15.5	14.99	12.87	7.39	7.18333	16.74	11.75
TRINITY_DN10537_c0_g1	hypothetical protein PHLCEN_2v5074 [Phlebia centrifuga])	0.61	0	0	1.45	0	3.55	3.09	0.81	0	0.203333	1.66667	1.3
TRINITY_DN10539_c0_g1	uncharacterized protein PHACADRAFT_31200 [Phanerochaete carnosa HHB-10118-sp])	0.67	0.16	0.42	0.48	0.79	0.97	0.31	0.44	0.56	0.416667	0.746667	0.436667
TRINITY_DN1053_c0_g1	glycoside hydrolase family 18 protein [Phanerochaete sordida])	7.42	4.51	7.7	4.42	7.09	3.72	2.33	3.21	6.39	6.54333	5.07667	3.97667
TRINITY_DN1053_c0_g2		2.91	2.53	4.25	1.41	4.51	2.28	0.87	3.23	4.15	3.23	2.73333	2.75
TRINITY_DN1053_c1_g1	glycoside hydrolase family 18 protein [Phanerochaete carnosa HHB-10118-sp])	69.18	80.11	55.78	75.22	65.09	71.42	44.05	65.62	69.87	68.3567	70.5767	59.8467
TRINITY_DN1053_c2_g1		1.75	1.63	1.39	2.25	1.25	1.69	1.55	1.82	0.8	1.59	1.73	1.39
TRINITY_DN1053_c2_g2	uncharacterized protein PHACADRAFT_249365 [Phanerochaete carnosa HHB-10118-sp])	137.31	168.08	161.69	222.12	141.47	157.41	148.04	141.35	133.14	155.693	173.667	140.843
TRINITY_DN1053_c4_g1	uncharacterized protein PHACADRAFT_249370 [Phanerochaete carnosa HHB-10118-sp])	2.1	0.97	1.76	1.24	1.2	1.73	1.35	1	2.07	1.61	1.39	1.47333
TRINITY_DN10540_c0_g1		0.85	1.83	1.71	0.98	0.92	1.56	1.51	1.31	1.02	1.46333	1.15333	1.28
TRINITY_DN10540_c0_g2		2.77	0.27	4.31	1.16	1.36	3.05	4.59	3.3	4.77	2.45	1.85667	4.22
TRINITY_DN10540_c1_g1		0	0	0	4.23	0	0	2.25	2.7	1.14	0	1.41	2.03
TRINITY_DN10541_c0_g1		0.16	0	0.22	5.28	0.82	1.99	2.1	1.8	1.81	0.126667	2.69667	1.90333
TRINITY_DN10542_c0_g1		0.16	0	2.24	0.36	0.64	0.21	2.16	0.62	1.31	0.8	0.403333	1.36333
TRINITY_DN10543_c0_g1		2.23	0	5.49	3.07	0	6.13	1.92	1.47	7.76	2.57333	3.06667	3.71667
TRINITY_DN10544_c0_g1	Gfo/Idh/MocA family oxidoreductase [Phanerochaete sordida])	0.65	0.99	0.74	0.37	0.56	0.14	0.8	0.82	0.87	0.793333	0.356667	0.83
TRINITY_DN10545_c0_g1	hypothetical protein PHLGIDRAFT_63365 [Phlebiopsis gigantea 11061_1 CR5-6])	2.08	0	2.91	2.19	3.02	5.26	0	0	0	1.66333	3.49	0
TRINITY_DN10547_c0_g1		6.24	0	2.91	6.57	12.09	0	2.32	0	0	3.05	6.22	0.773333
TRINITY_DN10548_c0_g1	SDR family oxidoreductase [Phanerochaete sordida])	0	5.28	0	0.63	0.82	0	0	0	1.36	1.76	0.483333	0.453333
TRINITY_DN1054_c0_g1	anoctamin [Phanerochaete sordida])	17.64	17.07	38.1	44.03	43.09	38.85	31.29	26.38	47	24.27	41.99	34.89
TRINITY_DN1054_c1_g1	uncharacterized protein PHACADRAFT_33019 [Phanerochaete carnosa HHB-10118-sp])	1.7	1.4	6.81	1.32	6.6	4.77	2.23	1.65	5.69	3.30333	4.23	3.19
TRINITY_DN1054_c1_g2	hypothetical protein PsYK624_064630 [Phanerochaete sordida])	2.62	1.91	5.09	1.8	4.4	3.13	5.05	2.35	3.89	3.20667	3.11	3.76333
TRINITY_DN10550_c0_g1		0.47	0.18	0.8	0	1.22	0.74	0.14	0.45	0.27	0.483333	0.653333	0.286667
TRINITY_DN10551_c0_g1		0.23	0	0	0.51	0.31	1.17	0	0.3	2.93	0.076667	0.663333	1.07667
TRINITY_DN10551_c0_g2		0.47	1.11	1.13	1.9	0	0.8	1.27	1.52	1.01	0.903333	0.9	1.26667
TRINITY_DN10551_c0_g3		0	0.74	0.65	0.52	0.62	0.3	0.56	1.51	0.27	0.463333	0.48	0.78
TRINITY_DN10551_c0_g4		0	12.07	0	1.26	0	0	0	0	0	4.02333	0.42	0
TRINITY_DN10551_c0_g5		0	0	0	0	1.49	0	0	0	0	0	0.496667	0
TRINITY_DN10552_c0_g1	uncharacterized protein PHACADRAFT_212777 [Phanerochaete carnosa HHB-10118-sp])	1.59	0.52	0.53	0.93	2.24	2.12	2.92	1.39	1.17	0.88	1.76333	1.82667
TRINITY_DN10553_c0_g1	uncharacterized protein PHACADRAFT_257714 [Phanerochaete carnosa HHB-10118-sp])	0.72	17.22	2.05	3.75	1.71	6.99	3.19	2.83	2.08	6.66333	4.15	2.7
TRINITY_DN10554_c0_g1	choline/carnitine O-acyltransferase [Phanerochaete sordida])	0	1.68	0.98	0	0.47	0	0	0	1.61	0.886667	0.156667	0.536667
TRINITY_DN10555_c0_g1		0	1.54	9.35	0	1.3	4.84	8.39	14.1	4.36	3.63	2.04667	8.95
TRINITY_DN10555_c0_g2		0.71	0.2	0.88	0.66	0.65	0.13	1.05	2.24	0.35	0.596667	0.48	1.21333
TRINITY_DN10556_c0_g1	hypothetical protein PsYK624_129650 [Phanerochaete sordida])	0.98	0	2.77	6.13	1.39	8	7.71	6.64	3.37	1.25	5.17333	5.90667
TRINITY_DN10557_c0_g1	uncharacterized protein PHACADRAFT_263020 [Phanerochaete carnosa HHB-10118-sp])	2.31	0	3.22	12.79	0	9.36	2.57	1.24	0	1.84333	7.38333	1.27
TRINITY_DN10558_c0_g1	Josephin-domain-containing protein [Suillus plorans])	0	0	0	7.57	0	0	0	0	0	0	2.52333	0
TRINITY_DN10559_c0_g1	uncharacterized protein PHACADRAFT_250479 [Phanerochaete carnosa HHB-10118-sp])	0	0	5.38	4.18	13.32	7.57	0	2.81	0	1.79333	8.35667	0.936667
TRINITY_DN1055_c0_g1	uncharacterized protein PHACADRAFT_249089 [Phanerochaete carnosa HHB-10118-sp])	10.1	9.08	17.18	13.26	13.84	15.98	14.74	11.58	14.53	12.12	14.36	13.6167
TRINITY_DN10560_c0_g1	hypothetical protein PsYK624_145780 [Phanerochaete sordida])	1.77	0.54	0.32	0	0.3	0.15	0.14	0.45	0.13	0.876667	0.15	0.24
TRINITY_DN10561_c0_g1	hypothetical protein PsYK624_168730 [Phanerochaete sordida])	0	1.2	1.03	0	2.04	0	0	0	0	0.743333	0.68	0
TRINITY_DN10562_c0_g1		0.06	0.34	0.28	0.33	0.18	0.07	0.54	0	0.35	0.226667	0.193333	0.296667
TRINITY_DN10563_c0_g1	peptide N-acetyl-beta-D-glucosaminyl asparaginase amidase A-domain-containing protein [Phanerochaete sordida])	1.78	0	1.67	0	2.45	0	1.36	3.12	0	1.15	0.816667	1.49333
TRINITY_DN10564_c0_g1		0.18	0.55	0.18	0.93	0.96	0.45	0.48	0.11	0.92	0.303333	0.78	0.503333
TRINITY_DN10565_c0_g1	UAA transporter [Phanerochaete sordida])	4.19	0	3.17	1.28	3.4	1.81	5.05	1.98	5.55	2.45333	2.16333	4.19333
TRINITY_DN10566_c0_g1	uncharacterized protein PHACADRAFT_256936 [Phanerochaete carnosa HHB-10118-sp])	0	0.92	2.38	1.23	0.78	0.71	2.59	3.96	2.58	1.1	0.906667	3.04333
TRINITY_DN10568_c0_g1	glycoside hydrolase superfamily [Lyophyllum atratum])	0.94	0	2.79	0.93	2.76	2.7	1.83	1.32	0.97	1.24333	2.13	1.37333
TRINITY_DN1056_c0_g1	3-hydroxy-3-methylglutaryl-coenzyme A reductase [Phanerochaete sordida])	144.45	43.09	99.97	61.65	74.79	107.38	68.16	67.63	93.94	95.8367	81.2733	76.5767
TRINITY_DN10570_c0_g1		4.03	1.05	4.18	23.77	3.73	13.01	7.68	6.88	1.58	3.08667	13.5033	5.38
TRINITY_DN10571_c0_g1		0.12	0.37	0	0	0	0.15	0.44	0.46	0	0.163333	0.05	0.3
TRINITY_DN10571_c0_g2		0.4	0.22	1.5	0.35	0.95	0.78	1.03	0.44	1.25	0.706667	0.693333	0.906667
TRINITY_DN10572_c0_g1		0	2.09	0	0	0	0	0	0	0	0.696667	0	0
TRINITY_DN10573_c0_g1	hypothetical protein PsYK624_087930 [Phanerochaete sordida])	15.74	6.65	8.44	30.16	15.73	5.08	23.41	6.88	28.7	10.2767	16.99	19.6633
TRINITY_DN10575_c0_g1	hypothetical protein PHLGIDRAFT_104927 [Phlebiopsis gigantea 11061_1 CR5-6])	0	0	0	4.08	0	0	0	0	0	0	1.36	0
TRINITY_DN10577_c0_g1		0.28	0.32	1.16	0.82	0.18	0.45	0.36	0.36	0.49	0.586667	0.483333	0.403333
TRINITY_DN10578_c0_g1		0	0	0	0	0	0	0	0	4.54	0	0	1.51333
TRINITY_DN10579_c0_g1		0	0	0	2.37	3.18	2.82	0	0	2.56	0	2.79	0.853333
TRINITY_DN1057_c0_g1	amino acid permease [Phanerochaete sordida])	35.67	132.25	31.9	111.83	26.5	47.19	68.36	104.89	31.46	66.6067	61.84	68.2367
TRINITY_DN10580_c0_g1		0	0	1.12	0	0	0	0	3.19	1.82	0.373333	0	1.67
TRINITY_DN10580_c0_g2	cytochrome P450 [Phanerochaete sordida])	0.2	0.3	0.7	0.47	0.86	0.27	0.29	0.42	0.56	0.4	0.533333	0.423333
TRINITY_DN10581_c0_g1		0	0	0	23.86	0	9.56	4.17	43.87	0	0	11.14	16.0133
TRINITY_DN10582_c0_g1		13.25	13.59	11.3	41.79	28.87	6.65	28.89	15.66	15.19	12.7133	25.77	19.9133
TRINITY_DN10583_c0_g1	uncharacterized protein PHACADRAFT_260093 [Phanerochaete carnosa HHB-10118-sp])	13.84	14.67	8.19	25.3	9.48	10.01	18.36	14.49	5.47	12.2333	14.93	12.7733
TRINITY_DN10584_c0_g1	uncharacterized protein PHACADRAFT_260451 [Phanerochaete carnosa HHB-10118-sp])	3.59	5.16	3.97	4.99	5.07	6.96	9.99	8.13	5.63	4.24	5.67333	7.91667
TRINITY_DN10585_c0_g1		0	0.27	0	0	5.41	0	0	0	0	0.09	1.80333	0
TRINITY_DN10587_c0_g1	uncharacterized protein PHACADRAFT_90851 [Phanerochaete carnosa HHB-10118-sp])	1.85	2.15	4.16	2.02	4.47	0.96	9.48	0.96	6.79	2.72	2.48333	5.74333
TRINITY_DN10588_c0_g1	uncharacterized protein PHACADRAFT_251852 [Phanerochaete carnosa HHB-10118-sp])	0.54	0	0	0.92	0	0.35	6.29	0.72	0.62	0.18	0.423333	2.54333
TRINITY_DN10589_c0_g1	hypothetical protein PsYK624_079580 [Phanerochaete sordida])	0	0	0	2.45	0	0	0	2.25	0	0	0.816667	0.75
TRINITY_DN1058_c0_g1	uncharacterized protein PHACADRAFT_251430 [Phanerochaete carnosa HHB-10118-sp])	52.09	46.19	85.33	40.89	77.07	50.97	45.28	41.19	68.29	61.2033	56.31	51.5867
TRINITY_DN10590_c0_g1		0	8.31	0	1.72	0	4.13	0	0	1.86	2.77	1.95	0.62
TRINITY_DN10591_c0_g1	uncharacterized protein PHACADRAFT_260636 [Phanerochaete carnosa HHB-10118-sp])	1.89	0	1.78	2.02	0.87	0	0	3.34	0	1.22333	0.963333	1.11333
TRINITY_DN10593_c1_g1	AP endonuclease [Phanerochaete sordida])	0	0	0	3.98	0	9.56	0	0	0	0	4.51333	0
TRINITY_DN10594_c0_g1	multidrug resistance-associated ABC transporter [Phanerochaete sordida])	95.09	41.99	66.54	134.68	69.36	179.13	85.46	93.89	65.85	67.8733	127.723	81.7333
TRINITY_DN10595_c0_g1		0	0	0.19	0.15	0.35	1.03	0.33	0	1.56	0.063333	0.51	0.63
TRINITY_DN10596_c0_g1	BNR repeat-containing protein [Phanerochaete sordida])	0.82	0	0.21	0	0.97	0	0.94	0.38	1.04	0.343333	0.323333	0.786667
TRINITY_DN10597_c0_g1		0.93	0.31	1.97	0.23	1.33	1.3	0.13	0.26	0.83	1.07	0.953333	0.406667
TRINITY_DN10598_c0_g1	uncharacterized protein PHACADRAFT_132542 [Phanerochaete carnosa HHB-10118-sp])	0.99	1.35	2.08	0.79	1.66	1.46	2.44	1.71	2.13	1.47333	1.30333	2.09333
TRINITY_DN10598_c0_g2	hypothetical protein PsYK624_147760 [Phanerochaete sordida])	1.72	1.3	2.26	1.46	2.35	1.46	4.4	1.93	3.93	1.76	1.75667	3.42
TRINITY_DN10598_c0_g3	hypothetical protein PsYK624_147750 [Phanerochaete sordida])	0.45	0.18	0.5	0.33	0.83	0.21	0.31	0.57	0.76	0.376667	0.456667	0.546667
TRINITY_DN10598_c0_g4	uncharacterized protein PHACADRAFT_213511, partial [Phanerochaete carnosa HHB-10118-sp])	0.43	1.47	1.17	0	0.55	0.27	0	0	0.74	1.02333	0.273333	0.246667
TRINITY_DN10599_c0_g1	uncharacterized protein PHACADRAFT_138445 [Phanerochaete carnosa HHB-10118-sp])	1.14	0.92	2.54	0.55	2.75	1.58	2.31	1.46	2.67	1.53333	1.62667	2.14667
TRINITY_DN1059_c0_g1	pyruvate carboxylase [Phanerochaete sordida])	71.44	45.28	79.28	55.15	93.12	70.07	71.22	55.37	88.42	65.3333	72.78	71.67
TRINITY_DN10600_c0_g1		0	3.28	0	0	0	1.24	0	2.66	0	1.09333	0.413333	0.886667
TRINITY_DN10600_c0_g2	hypothetical protein PsYK624_141080 [Phanerochaete sordida])	0	0.69	1.61	0.35	0.5	0.88	0.3	0.12	0.41	0.766667	0.576667	0.276667
TRINITY_DN10601_c0_g1	uncharacterized protein PHACADRAFT_177074 [Phanerochaete carnosa HHB-10118-sp])	5.76	0	7.99	3.85	10	3.67	0	0	0	4.58333	5.84	0
TRINITY_DN10602_c0_g1		2.81	3.46	10.88	7.48	5.85	0.88	1.6	0.93	12.84	5.71667	4.73667	5.12333
TRINITY_DN10604_c0_g1	uncharacterized protein PHACADRAFT_249882 [Phanerochaete carnosa HHB-10118-sp])	60.65	50.83	58.03	58.51	77.81	48.99	13.44	20.67	41.08	56.5033	61.77	25.0633
TRINITY_DN10605_c0_g1	uncharacterized protein PHACADRAFT_260186 [Phanerochaete carnosa HHB-10118-sp])	0	0	0	1.17	2.59	1.73	0.54	7.41	0.26	0	1.83	2.73667
TRINITY_DN10606_c0_g1	autophagocytosis associated protein domin-containing protein [Phanerochaete sordida])	5.45	0	4.18	10.15	4.07	5.61	9.14	3.25	8.01	3.21	6.61	6.8
TRINITY_DN10607_c0_g1	hypothetical protein PHLGIDRAFT_119583, partial [Phlebiopsis gigantea 11061_1 CR5-6])	1.89	0	0.38	0.3	2.16	1.36	0	0	0.31	0.756667	1.27333	0.103333
TRINITY_DN10608_c0_g1	hypothetical protein PsYK624_073300 [Phanerochaete sordida])	1.32	4.97	1.23	2.85	2.39	0	0.51	1.72	1.51	2.50667	1.74667	1.24667
TRINITY_DN1060_c0_g1	homeobox domain-containing protein [Phanerochaete sordida])	8.64	6.55	14.31	14.52	12.49	15.76	15.68	13.02	13.71	9.83333	14.2567	14.1367
TRINITY_DN1060_c1_g1		0.9	1.35	1.05	1.68	1.03	0.64	2.05	1.76	0.9	1.1	1.11667	1.57
TRINITY_DN10610_c0_g1		0	0	5.83	1.45	0	0	0	0	1.58	1.94333	0.483333	0.526667
TRINITY_DN10611_c0_g1	mitochondrial carrier [Phanerochaete sordida])	278.17	419.77	299.17	356.97	280.97	349.55	357.18	401.2	258.28	332.37	329.163	338.887
TRINITY_DN10611_c1_g1		1.92	1.65	2.78	3.38	1.7	2.11	2.79	2.13	4.81	2.11667	2.39667	3.24333
TRINITY_DN10612_c0_g1		1.85	0	2.61	0	1.3	0	2.09	1.24	1.06	1.48667	0.433333	1.46333
TRINITY_DN10613_c0_g1	serine/threonine protein kinase-like protein [Phanerochaete sordida])	0.96	2.14	0.64	0.68	1.09	1.1	4.48	2.46	1.52	1.24667	0.956667	2.82
TRINITY_DN10614_c0_g1	uncharacterized protein PHACADRAFT_182373, partial [Phanerochaete carnosa HHB-10118-sp])	4.95	0	17.58	9.1	16.22	12.54	6.95	11.76	3.27	7.51	12.62	7.32667
TRINITY_DN10615_c0_g1	glycerol kinase [Phanerochaete sordida])	0	0	0	10.29	23.81	0	0	0	0	0	11.3667	0
TRINITY_DN10616_c0_g1	chaperone [Phanerochaete sordida])	3.93	5.21	9.25	9.8	5.94	11.12	8.7	6.01	11.71	6.13	8.95333	8.80667
TRINITY_DN10618_c0_g1	hypothetical protein FOMPIDRAFT_1136223 [Fomitopsis pinicola FP-58527 SS1])	22.05	15.83	34.63	36.43	40.06	25.16	33.06	22.19	35.25	24.17	33.8833	30.1667
TRINITY_DN10619_c0_g1	uncharacterized protein PHACADRAFT_130474 [Phanerochaete carnosa HHB-10118-sp])	0	0	1.5	0	0	0	0	0	2.44	0.5	0	0.813333
TRINITY_DN1061_c0_g1	IgA peptidase M64-domain-containing protein [Phanerochaete sordida])	11.36	10.63	18.37	11.53	19.81	21.88	18.35	17.15	20.7	13.4533	17.74	18.7333
TRINITY_DN1061_c1_g1	MFS general substrate transporter [Phanerochaete sordida])	3.32	2.53	4.49	2.06	3.55	2.75	3.39	3.07	3.91	3.44667	2.78667	3.45667
TRINITY_DN1061_c1_g2	uncharacterized protein PHACADRAFT_265266 [Phanerochaete carnosa HHB-10118-sp])	4.25	4.23	9.14	5.52	9.25	7.91	5.09	5.17	8.72	5.87333	7.56	6.32667
TRINITY_DN1061_c1_g3		1.9	1.55	3.29	7.11	4.74	5.57	5.24	3.68	3.91	2.24667	5.80667	4.27667
TRINITY_DN1061_c1_g4		1.55	1.99	3.44	4.2	2.23	2.44	0.48	2.55	3.04	2.32667	2.95667	2.02333
TRINITY_DN10620_c0_g1	ARF/SAR [Dichomitus squalens])	42.58	98.44	34.45	82.2	65.65	89.97	15.33	71.2	43.08	58.49	79.2733	43.2033
TRINITY_DN10621_c0_g1	hypothetical protein PHLCEN_2v3637 [Phlebia centrifuga])	7.19	2.33	7.41	15.81	9.17	18	21.02	14.37	13.18	5.64333	14.3267	16.19
TRINITY_DN10622_c0_g1	hypothetical protein PsYK624_022390 [Phanerochaete sordida])	4.34	11.08	0	2.28	0	8.24	9.66	0	2.46	5.14	3.50667	4.04
TRINITY_DN10623_c0_g1	hypothetical protein PsYK624_000190 [Phanerochaete sordida])	2.26	0	0	0	3.3	0	0	0	0	0.753333	1.1	0
TRINITY_DN10624_c0_g1		2.01	2.02	9.34	2.6	3.18	1.32	2.82	1.08	2.95	4.45667	2.36667	2.28333
TRINITY_DN10624_c0_g2		0	0	8.73	6.7	0	0	0	0	0	2.91	2.23333	0
TRINITY_DN10625_c0_g1	uncharacterized protein PHACADRAFT_150298 [Phanerochaete carnosa HHB-10118-sp])	1.99	0	0	0.71	0	0	0	0	0	0.663333	0.236667	0
TRINITY_DN10626_c0_g1		0.76	0	0	1.64	0	0	0	0	0	0.253333	0.546667	0
TRINITY_DN10627_c0_g1	DnaJ-domain-containing protein [Phanerochaete sordida])	0.49	0.34	1.6	0.95	1.62	0.54	3.1	0.27	0.56	0.81	1.03667	1.31
TRINITY_DN1062_c0_g1	uncharacterized protein PHACADRAFT_198832 [Phanerochaete carnosa HHB-10118-sp])	0	0.32	0.86	2.06	0	3.12	0.49	0	0	0.393333	1.72667	0.163333
TRINITY_DN1062_c0_g2	uncharacterized protein PHACADRAFT_100911 [Phanerochaete carnosa HHB-10118-sp])	1.84	3.59	7.31	7.09	4.58	13.78	4.62	4.13	4.32	4.24667	8.48333	4.35667
TRINITY_DN1062_c1_g1	hypothetical protein PsYK624_091820 [Phanerochaete sordida])	0.98	2.21	5.92	3.17	2.49	7.91	3.89	2.83	6.07	3.03667	4.52333	4.26333
TRINITY_DN1062_c2_g1	uncharacterized protein PHACADRAFT_198833 [Phanerochaete carnosa HHB-10118-sp])	693.61	1298.04	1296.04	1008.39	564.94	4645.68	1935.7	1769.31	1167.55	1095.9	2073	1624.19
TRINITY_DN10630_c0_g1		0	0	0	0	0	0	0	1.47	0	0	0	0.49
TRINITY_DN10631_c0_g1	KUP/HAK/KT family potassium transporter [Phanerochaete sordida])	7.06	52.56	6.22	36.63	8.78	45.51	29.93	27.26	81.18	21.9467	30.3067	46.1233
TRINITY_DN10631_c1_g1	KUP/HAK/KT family potassium transporter [Phanerochaete sordida])	0	8.31	13.78	1.72	2.36	6.19	0	6.83	5.59	7.36333	3.42333	4.14
TRINITY_DN10632_c0_g1	uncharacterized protein PHACADRAFT_253961 [Phanerochaete carnosa HHB-10118-sp])	3.44	2.08	1.21	4.66	2.93	2.17	6.48	0.56	5.43	2.24333	3.25333	4.15667
TRINITY_DN10633_c0_g1		0	15.84	17.37	16.36	0	3.94	3.44	4.48	6.98	11.07	6.76667	4.96667
TRINITY_DN10634_c0_g1		0.27	0	0.37	0	0	0.34	0	0	0.31	0.213333	0.113333	0.103333
TRINITY_DN10634_c0_g2		2.36	0	2.75	0	1.06	0.49	0	0	0	1.70333	0.516667	0
TRINITY_DN10635_c0_g1	hypothetical protein PsYK624_042480 [Phanerochaete sordida])	2.22	3.43	2.04	1.52	0.74	1.83	8.23	3.38	1.41	2.56333	1.36333	4.34
TRINITY_DN10636_c0_g1	hypothetical protein PsYK624_081430 [Phanerochaete sordida])	0.16	0	2.16	0	0.2	0.79	0.19	0.2	0.18	0.773333	0.33	0.19
TRINITY_DN10637_c0_g1	uncharacterized protein PHACADRAFT_204506 [Phanerochaete carnosa HHB-10118-sp])	5.53	2.33	39.79	11.89	45.49	19.15	3.09	11.42	29.59	15.8833	25.51	14.7
TRINITY_DN10637_c0_g2	uncharacterized protein PHACADRAFT_204506 [Phanerochaete carnosa HHB-10118-sp])	0	0	0	0	0	0	4.61	0	0	0	0	1.53667
TRINITY_DN10638_c0_g1		1.3	0.76	0.9	2.18	2.55	1.84	1.57	1.24	1.86	0.986667	2.19	1.55667
TRINITY_DN10639_c0_g1		0	0	1.44	2.21	0.7	0	3.54	0.67	3.52	0.48	0.97	2.57667
TRINITY_DN1063_c0_g1	replication protein A subunit [Phanerochaete sordida])	13.66	13.31	28.66	16.57	31.46	18	34.68	21.75	28.13	18.5433	22.01	28.1867
TRINITY_DN10640_c0_g1		0.29	0.44	0.2	0.34	1.03	0.09	0.37	0.19	0.17	0.31	0.486667	0.243333
TRINITY_DN10641_c0_g1	APC amino acid permease [Phanerochaete sordida])	0.71	0.11	0.78	0.25	0.65	0.27	1.98	1.19	0.75	0.533333	0.39	1.30667
TRINITY_DN10644_c0_g1	tRNA pseudouridine synthase [Phanerochaete sordida])	0	0	2.58	3.87	0	2.32	2.05	2.58	0	0.86	2.06333	1.54333
TRINITY_DN10645_c0_g1	peroxiredoxin [Phanerochaete sordida])	353.57	223.85	465.11	151.06	343.08	389.57	276.82	259.15	329.72	347.51	294.57	288.563
TRINITY_DN10646_c0_g1	Spc7 kinetochore protein-domain-containing protein [Phanerochaete sordida])	3.55	7.89	8.11	1.44	1.81	1.12	7.2	4.01	5.55	6.51667	1.45667	5.58667
TRINITY_DN10647_c0_g1	Sec63 domain-containing protein [Phanerochaete sordida])	1.37	0.86	1.49	1.69	4.81	3.44	2.77	2.09	9.16	1.24	3.31333	4.67333
TRINITY_DN10648_c0_g1	NADH:flavin oxidoreductase/NADH oxidase [Phanerochaete sordida])	121.91	23.91	72.22	31.46	37.24	33.33	45.92	44.52	52.29	72.68	34.01	47.5767
TRINITY_DN10649_c0_g1		0	0	0.61	0	0	1.09	1.01	0.57	0	0.203333	0.363333	0.526667
TRINITY_DN1064_c0_g1	hypothetical protein PsYK624_111800 [Phanerochaete sordida])	109.81	76.52	114.85	104	110.79	102.66	117.01	97.96	110.65	100.393	105.817	108.54
TRINITY_DN1064_c1_g1		15.01	6.85	22.28	13.85	18.04	13.3	3.92	6.86	15.85	14.7133	15.0633	8.87667
TRINITY_DN1064_c2_g1		1.63	0	2.5	0.4	0.95	1.82	0	0	0.83	1.37667	1.05667	0.276667
TRINITY_DN10651_c0_g1	uncharacterized protein PHACADRAFT_211244 [Phanerochaete carnosa HHB-10118-sp])	0.31	0.73	0.87	0.18	0.57	0.46	0.05	0.23	0.64	0.636667	0.403333	0.306667
TRINITY_DN10651_c0_g2		0.94	0	0	0	0.31	0.59	0	0.3	0.81	0.313333	0.3	0.37
TRINITY_DN10652_c0_g1	hypothetical protein PsYK624_051400 [Phanerochaete sordida])	7.36	0	27.68	11.16	15.43	1.32	3.54	1.42	8.34	11.68	9.30333	4.43333
TRINITY_DN10653_c0_g1	hypothetical protein PHLGIDRAFT_29194 [Phlebiopsis gigantea 11061_1 CR5-6])	0.75	0.68	2.65	5.2	1.57	3.95	1.79	1.13	0.85	1.36	3.57333	1.25667
TRINITY_DN10654_c0_g1	hypothetical protein PsYK624_069530 [Phanerochaete sordida])	8.91	0.86	10.77	22.45	5.71	27.37	6.2	7.5	15.76	6.84667	18.51	9.82
TRINITY_DN10655_c0_g1		0.86	0	3.88	0.98	0.42	1.12	0.74	1.63	1.32	1.58	0.84	1.23
TRINITY_DN10655_c0_g2		1.98	3.12	8.42	4.99	7.13	3.4	3.66	3.17	6.7	4.50667	5.17333	4.51
TRINITY_DN10655_c1_g1		0.88	0	1.24	2.81	2.48	0.69	1.9	1.19	0	0.706667	1.99333	1.03
TRINITY_DN10655_c2_g1		0	0	0	0.64	0	0.75	0	0	0	0	0.463333	0
TRINITY_DN10656_c0_g1	alpha/beta-hydrolase [Phanerochaete sordida])	0	1.55	0	0.35	0	0	0	0	0.74	0.516667	0.116667	0.246667
TRINITY_DN10658_c0_g1		0	0.55	0	0	0.7	0	0.43	0	0.82	0.183333	0.233333	0.416667
TRINITY_DN10659_c0_g1		1.46	0	4.11	7.68	0	0	3.26	2.02	3.33	1.85667	2.56	2.87
TRINITY_DN1065_c0_g1	uncharacterized protein PHACADRAFT_25092 [Phanerochaete carnosa HHB-10118-sp])	24.63	12.75	22.34	47.38	13.12	33.09	21.02	16.95	20.59	19.9067	31.1967	19.52
TRINITY_DN1065_c1_g1		0	0	0	3.52	0	0	0	0	0	0	1.17333	0
TRINITY_DN10660_c0_g1		0	0	0	0	1.65	3.76	0	1.58	0	0	1.80333	0.526667
TRINITY_DN10661_c0_g1	dihydroxyacetone kinase [Phanerochaete sordida])	12.97	14.83	5.92	9.27	6.41	5.54	24.1	23.75	29.9	11.24	7.07333	25.9167
TRINITY_DN10662_c0_g1	uncharacterized protein PHACADRAFT_156838 [Phanerochaete carnosa HHB-10118-sp])	1.14	1.49	1.59	1.26	0.61	0.58	0.54	2.05	1.05	1.40667	0.816667	1.21333
TRINITY_DN10663_c0_g1	hypothetical protein DAEQUDRAFT_760943 [Daedalea quercina L-15889])	5.86	3.21	5.79	3.3	5.15	4.76	8.14	4.66	5.44	4.95333	4.40333	6.08
TRINITY_DN10664_c0_g1	beta-glucosidase, partial [Phanerodontia chrysosporium])	1.07	0	2.2	3.37	3.38	4.62	0	0.81	0.36	1.09	3.79	0.39
TRINITY_DN10665_c0_g1	aldo/keto reductase [Phanerochaete sordida])	0	0.41	1.59	0	0.51	1.43	1.85	0.98	0.3	0.666667	0.646667	1.04333
TRINITY_DN10665_c0_g2		0	0	0	0	0	3.67	0	0	0	0	1.22333	0
TRINITY_DN10666_c0_g1		0.42	0.13	0.69	0.19	0.87	0	0.11	0	0.49	0.413333	0.353333	0.2
TRINITY_DN10667_c0_g1		0.64	0	0	2.05	0	1.61	0.73	0	0	0.213333	1.22	0.243333
TRINITY_DN10668_c0_g1	hypothetical protein C0989_009144 [Termitomyces sp. Mn162])	0	0	0	4.87	0	1.95	0	0	0	0	2.27333	0
TRINITY_DN10668_c0_g2	uncharacterized protein PHACADRAFT_262974 [Phanerochaete carnosa HHB-10118-sp])	0	0.63	0	0.43	0	0	0.97	0	0	0.21	0.143333	0.323333
TRINITY_DN1066_c0_g1	hexose transporter [Phanerochaete sordida])	14.08	4.63	17.31	6.52	14.78	9.77	9.19	6.65	13	12.0067	10.3567	9.61333
TRINITY_DN10670_c0_g1		22.11	5.28	21.28	20.85	15.32	22.48	0	13.44	6.98	16.2233	19.55	6.80667
TRINITY_DN10671_c0_g1	hypothetical protein M404DRAFT_991329 [Pisolithus tinctorius Marx 270])	3.55	6.09	24.48	18.92	0	4.55	3.97	15.63	8.03	11.3733	7.82333	9.21
TRINITY_DN10672_c0_g1		0.25	0.19	0.44	0.37	0.42	0.52	0.55	0.08	0.23	0.293333	0.436667	0.286667
TRINITY_DN10674_c0_g1		0.44	0	0	0	0.42	0.55	0	0.14	0.75	0.146667	0.323333	0.296667
TRINITY_DN10676_c0_g1		1.03	1.67	0	1.1	0	0.65	2.36	1.35	0	0.9	0.583333	1.23667
TRINITY_DN10677_c0_g1	DNA glycosylase [Phanerochaete sordida])	20.92	9.72	23.04	21.64	27.32	28.68	15.47	18.51	29.19	17.8933	25.88	21.0567
TRINITY_DN10678_c0_g1	hypothetical protein PsYK624_066150 [Phanerochaete sordida])	21.59	18.8	24.21	31.65	23.23	38.99	23.73	24.71	27.57	21.5333	31.29	25.3367
TRINITY_DN10678_c0_g2		0	1.05	0	2.87	0.44	0.41	1.16	0	0.76	0.35	1.24	0.64
TRINITY_DN10678_c1_g1		0.26	3.07	0	5.35	0	0.56	2.95	3.07	0.59	1.11	1.97	2.20333
TRINITY_DN10679_c0_g1	RhoGAP-domain-containing protein [Phanerochaete sordida])	9.44	0	17.02	7.46	5.03	5.94	3.97	4.83	14.81	8.82	6.14333	7.87
TRINITY_DN1067_c0_g1	uncharacterized protein PHACADRAFT_256523 [Phanerochaete carnosa HHB-10118-sp])	63.55	77.6	160.72	129.06	143.41	119.37	115.21	98.01	121.93	100.623	130.613	111.717
TRINITY_DN1067_c1_g1		0	2.79	0	0	0	6.37	1.91	3.39	0	0.93	2.12333	1.76667
TRINITY_DN10680_c0_g1		5.38	3.14	3.56	0.31	4.92	2.14	1.34	4.01	0.32	4.02667	2.45667	1.89
TRINITY_DN10681_c0_g1	hypothetical protein PsYK624_039790 [Phanerochaete sordida])	1.39	0	0	0.98	0.4	0.58	0.54	0	2.62	0.463333	0.653333	1.05333
TRINITY_DN10682_c0_g1	fungal-specific transcription factor domain-containing protein [Phanerochaete sordida])	6.2	5.38	17.03	14.02	9.14	11.29	13.62	15.26	8.86	9.53667	11.4833	12.58
TRINITY_DN10684_c0_g1		2.72	2.43	4.26	2.63	10.96	23.24	4.64	0	3.79	3.13667	12.2767	2.81
TRINITY_DN10685_c0_g1	hypothetical protein PsYK624_166140 [Phanerochaete sordida])	14.81	6.58	12.44	15.1	14.59	16.16	10.69	11.79	13.94	11.2767	15.2833	12.14
TRINITY_DN10686_c0_g1		0.24	0.37	0.33	0.52	1.16	0	2.47	0.3	0.54	0.313333	0.56	1.10333
TRINITY_DN10688_c0_g1	carboxypeptidase [Phanerochaete sordida])	0.76	1.47	1.59	0.32	3.7	0.72	1.83	1.88	1.96	1.27333	1.58	1.89
TRINITY_DN10689_c0_g1		14.4	0	19.97	24.39	8.46	11.01	9.64	12.49	3.26	11.4567	14.62	8.46333
TRINITY_DN1068_c0_g1	uncharacterized protein PHACADRAFT_205787 [Phanerochaete carnosa HHB-10118-sp])	10.5	7.3	20.77	11.09	18.73	13.61	11.52	8.87	19.42	12.8567	14.4767	13.27
TRINITY_DN1068_c1_g1	uncharacterized protein PHACADRAFT_250162 [Phanerochaete carnosa HHB-10118-sp])	219.58	105.1	145.2	124.79	174.86	136.33	120.73	127.12	182.4	156.627	145.327	143.417
TRINITY_DN10690_c0_g1	hypothetical protein BDN70DRAFT_904154 [Pholiota conissans])	4.89	2.66	4.59	6.43	10.46	0.68	3.75	0.71	4.36	4.04667	5.85667	2.94
TRINITY_DN10691_c0_g1	purine-cytosine permease [Phanerochaete sordida])	1.55	1.22	3.19	1.59	1.37	1.63	0.31	1.7	0.3	1.98667	1.53	0.77
TRINITY_DN10692_c0_g1		4.07	0	3.82	1.43	3.88	3.42	3.04	0	4.65	2.63	2.91	2.56333
TRINITY_DN10693_c0_g1	IST1 family protein [Phanerochaete sordida])	0	0	0	4.33	0	15.75	1.13	1.35	1.14	0	6.69333	1.20667
TRINITY_DN10695_c0_g1	cyclin-dependent kinase domain-containing protein [Phanerochaete sordida])	3.66	2.05	5.16	9	5.21	13.83	12.32	0	1.39	3.62333	9.34667	4.57
TRINITY_DN10696_c0_g1		0	0	0	1.97	0	0	0	0	0	0	0.656667	0
TRINITY_DN10698_c0_g1	hypothetical protein FOMPIDRAFT_82406 [Fomitopsis pinicola FP-58527 SS1])	1.28	0.56	1.7	0.65	2.71	1.18	1.74	0.79	2.11	1.18	1.51333	1.54667
TRINITY_DN10699_c0_g1	hypothetical protein PsYK624_053060 [Phanerochaete sordida])	0.33	0.17	1.5	1.49	0.99	1.53	1.08	1.53	1.01	0.666667	1.33667	1.20667
TRINITY_DN1069_c0_g1	protein rot1 [Phanerochaete sordida])	47.8	43.77	66.4	97.25	78.99	97.29	135.55	96.34	81.07	52.6567	91.1767	104.32
TRINITY_DN106_c0_g1	uncharacterized protein PHACADRAFT_264935 [Phanerochaete carnosa HHB-10118-sp])	18.47	11.72	22.36	13.08	19.17	14.08	16.44	13.91	19.08	17.5167	15.4433	16.4767
TRINITY_DN10700_c0_g1		0	0	0	3.12	1.39	0	3.33	0	0	0	1.50333	1.11
TRINITY_DN10701_c0_g1		0	4.57	0	1.43	0	0	0	0	0	1.52333	0.476667	0
TRINITY_DN10701_c0_g2		0	0	1.51	0	0.74	0	0.62	0	0	0.503333	0.246667	0.206667
TRINITY_DN10701_c0_g3		0.65	1.06	0	0	0	0	0	0.86	2.22	0.57	0	1.02667
TRINITY_DN10702_c0_g1	uncharacterized protein PHACADRAFT_205354 [Phanerochaete carnosa HHB-10118-sp])	0	0	0	0.35	1.71	1.2	1.49	0.41	1.82	0	1.08667	1.24
TRINITY_DN10703_c0_g1		0	0	0	0	0	0	0	0	4.82	0	0	1.60667
TRINITY_DN10703_c0_g2		0	0	0	0	0.59	0	0	0	0.49	0	0.196667	0.163333
TRINITY_DN10703_c0_g3		0	0	4.34	0	2.22	0	0	0	0	1.44667	0.74	0
TRINITY_DN10704_c0_g1	RasGEF domain-containing protein [Phanerochaete sordida])	0.29	0.25	0.52	0.42	0.85	0.4	1.01	0.48	0.88	0.353333	0.556667	0.79
TRINITY_DN10704_c0_g2	RasGEF domain-containing protein [Phanerochaete sordida])	1.06	0.57	0.99	1.54	0	1.34	1.24	0.92	1.62	0.873333	0.96	1.26
TRINITY_DN10705_c0_g1	uncharacterized protein PHACADRAFT_192071 [Phanerochaete carnosa HHB-10118-sp])	0	0.6	0	0	0.51	0	0	0	0	0.2	0.17	0
TRINITY_DN10706_c0_g1	GroES-like protein [Phanerochaete sordida])	0	1.91	1.61	1.2	0	0	0	3.1	0	1.17333	0.4	1.03333
TRINITY_DN10707_c0_g1	hypothetical protein PsYK624_029780 [Phanerochaete sordida])	6.89	3.28	11.1	17	14.28	13.61	13.31	14.62	8.99	7.09	14.9633	12.3067
TRINITY_DN10709_c0_g1	cytochrome P450 [Phanerodontia chrysosporium])	0	9	0	0	0	0	0	0	0	3	0	0
TRINITY_DN1070_c0_g1	uncharacterized protein PHACADRAFT_101119 [Phanerochaete carnosa HHB-10118-sp])	8.78	7.57	11.88	4.91	8.59	7.81	10.72	8.43	10.5	9.41	7.10333	9.88333
TRINITY_DN10711_c0_g1	HD domain-containing protein [Polyporus arcularius HHB13444])	2.57	2.16	0	1.35	0	0	7.21	1.97	2.94	1.57667	0.45	4.04
TRINITY_DN10712_c0_g1	short-chain dehydrogenase [Phanerochaete sordida])	0.74	0	1.87	4.71	0.65	0.93	1.11	2.7	1.4	0.87	2.09667	1.73667
TRINITY_DN10713_c0_g1	uncharacterized protein PHACADRAFT_194300 [Phanerochaete carnosa HHB-10118-sp])	0.32	0.19	0.43	0.73	1.06	0.49	0.08	0.57	0.66	0.313333	0.76	0.436667
TRINITY_DN10713_c0_g2	uncharacterized protein PHACADRAFT_194300 [Phanerochaete carnosa HHB-10118-sp])	0.22	0.16	3.88	0.38	2.39	0.86	0.27	0.32	0.25	1.42	1.21	0.28
TRINITY_DN10713_c0_g3	hypothetical protein PsYK624_149700 [Phanerochaete sordida])	0	0.4	0.35	0.28	0.68	0.32	0.6	0	0.29	0.25	0.426667	0.296667
TRINITY_DN10714_c0_g1	amidohydrolase 2 [Phanerochaete sordida])	0.78	1.3	0	0	0	0.99	0	0	0	0.693333	0.33	0
TRINITY_DN10715_c0_g1	hypothetical protein PsYK624_049150 [Phanerochaete sordida])	12.37	9.24	8.08	21.32	7.96	26.52	27.7	18.82	9.26	9.89667	18.6	18.5933
TRINITY_DN10716_c0_g1		0	0	0	0	0	0	0	0	1.7	0	0	0.566667
TRINITY_DN10717_c0_g1	hypothetical protein D9615_009135 [Tricholomella constricta])	67.88	112.39	101.25	128.77	83.78	63.54	115.8	119.9	60.57	93.84	92.03	98.7567
TRINITY_DN10717_c1_g1	zinc finger MYND domain-containing protein [Phanerochaete sordida])	1.89	2.1	3.59	2.01	3.3	2.91	4.78	3.51	3.34	2.52667	2.74	3.87667
TRINITY_DN10718_c0_g1		0	0	0	2.54	0	0	0	0	0	0	0.846667	0
TRINITY_DN10719_c0_g1	uncharacterized protein PHACADRAFT_210871 [Phanerochaete carnosa HHB-10118-sp])	36.11	30.09	49.92	8.8	66.73	18.78	12.06	0	38.09	38.7067	31.4367	16.7167
TRINITY_DN1071_c0_g1	uncharacterized protein PHACADRAFT_27714 [Phanerochaete carnosa HHB-10118-sp])	19.14	12.31	30.51	20.89	23.28	26	24.42	17.98	25.09	20.6533	23.39	22.4967
TRINITY_DN10720_c0_g1	uncharacterized protein PHACADRAFT_251050 [Phanerochaete carnosa HHB-10118-sp])	0.41	0.94	0.24	0.54	0.7	0.66	1.15	1.06	0.48	0.53	0.633333	0.896667
TRINITY_DN10721_c0_g1		1.3	0.84	1.57	0.42	2.11	1.06	1.11	0.82	1.42	1.23667	1.19667	1.11667
TRINITY_DN10722_c0_g1	hypothetical protein PsYK624_100130 [Phanerochaete sordida])	6.79	0	21.01	8.57	0	6.84	7.6	9.34	10.84	9.26667	5.13667	9.26
TRINITY_DN10723_c0_g1	aquaporin [Phanerochaete sordida])	0.12	0.17	0.47	0.45	0.34	0.74	0.59	0.63	0.53	0.253333	0.51	0.583333
TRINITY_DN10724_c1_g1		0	0	2.02	1.51	4.11	0	0	0	4.9	0.673333	1.87333	1.63333
TRINITY_DN10725_c0_g1	hypothetical protein C0993_011758 [Termitomyces sp. T159_Od127])	1.42	0.97	4.55	0.51	3.41	1.86	0.75	0.46	1.85	2.31333	1.92667	1.02
TRINITY_DN10728_c0_g1		0	0	2.96	1.35	2.62	1.59	3.8	0	0.72	0.986667	1.85333	1.50667
TRINITY_DN10729_c0_g1		0.44	0	0	0.24	1.46	0	0.53	5.93	5.29	0.146667	0.566667	3.91667
TRINITY_DN1072_c0_g1	uncharacterized protein PHACADRAFT_152837 [Phanerochaete carnosa HHB-10118-sp])	32.86	32.27	49.5	33.04	36.66	31.88	40.89	39.46	46.56	38.21	33.86	42.3033
TRINITY_DN1072_c0_g2	histone deacetylase [Phanerochaete sordida])	1.91	1.02	3.62	2.33	2.96	3.42	3.55	1.94	4.94	2.18333	2.90333	3.47667
TRINITY_DN10730_c0_g1	hypothetical protein PsYK624_095640 [Phanerochaete sordida])	13.21	2.25	9.55	9.27	8.91	13.83	9.33	7.55	5.85	8.33667	10.67	7.57667
TRINITY_DN10735_c0_g1		0.66	0	0	0	0.91	0	0	0.87	3	0.22	0.303333	1.29
TRINITY_DN10736_c0_g1	uncharacterized protein PHACADRAFT_250183 [Phanerochaete carnosa HHB-10118-sp])	0.34	0.27	3.08	0.19	0.9	1.51	2.68	0.22	0.79	1.23	0.866667	1.23
TRINITY_DN10737_c0_g1		0	0	0	10.56	0	7.23	1.6	0	0	0	5.93	0.533333
TRINITY_DN10738_c0_g1	hypothetical protein PsYK624_124860 [Phanerochaete sordida])	0.6	0	0	0.66	0	0	2.6	0	0	0.2	0.22	0.866667
TRINITY_DN10739_c0_g1		0	0	1.24	0.94	0	0	3.99	0	1.01	0.413333	0.313333	1.66667
TRINITY_DN1073_c0_g1	adenylyl cyclase-associated family protein [Phanerochaete sordida])	19.18	10.62	25.68	15.61	20.62	18.97	21.51	15.35	21.31	18.4933	18.4	19.39
TRINITY_DN10741_c0_g1		1.74	2.11	0.61	0.47	0	0	0	0	1	1.48667	0.156667	0.333333
TRINITY_DN10742_c0_g1		0.07	0	0	0.48	0.71	0.18	0.26	0.35	0.64	0.023333	0.456667	0.416667
TRINITY_DN10742_c0_g2	hypothetical protein PsYK624_088070 [Phanerochaete sordida])	1.31	0.76	2.01	0.87	1.91	1.51	1.75	1.48	3.21	1.36	1.43	2.14667
TRINITY_DN10743_c0_g1		0	0	0	0	0	4.44	0	0	0	0	1.48	0
TRINITY_DN10744_c0_g1		0	1.81	1.53	0	1.54	0	0	0	3.72	1.11333	0.513333	1.24
TRINITY_DN10745_c0_g1		0	0	0	7.95	0	4.78	0	0	0	0	4.24333	0
TRINITY_DN10746_c0_g1	uncharacterized protein PHACADRAFT_106717 [Phanerochaete carnosa HHB-10118-sp])	0.36	0.56	0.46	0.79	0.78	0.84	0.74	0.15	1.53	0.46	0.803333	0.806667
TRINITY_DN10747_c0_g1	hypothetical protein PsYK624_117110 [Phanerochaete sordida])	14.9	31.97	16.03	17.22	13.47	16.16	72.45	40.52	11.37	20.9667	15.6167	41.4467
TRINITY_DN10748_c0_g1	patatin-domain-containing protein [Phanerochaete sordida])	2.91	0	6.83	5.12	5.46	2.44	2.18	1.31	7.75	3.24667	4.34	3.74667
TRINITY_DN10749_c0_g1		0.63	0.65	0.87	3.93	3.03	0.53	1.25	1.61	1.92	0.716667	2.49667	1.59333
TRINITY_DN1074_c0_g1	NUDIX hydrolase [Phanerochaete sordida])	19.16	19.73	36.7	21.18	31.73	20.18	22.03	19.82	31.66	25.1967	24.3633	24.5033
TRINITY_DN1074_c0_g2		10.22	12.65	13	5.84	6.48	8.46	5.11	3.95	7.06	11.9567	6.92667	5.37333
TRINITY_DN1074_c0_g3		7.64	8.49	13.54	6.02	11.53	4.75	4.05	5.37	8.97	9.89	7.43333	6.13
TRINITY_DN1074_c1_g1	GMC oxidoreductase [Phanerochaete sordida])	3.81	4.59	5.12	2.56	3.15	4.47	5.55	4.15	3.87	4.50667	3.39333	4.52333
TRINITY_DN10750_c0_g1		0.51	0.82	0	0.55	0	2.55	0	0	1.74	0.443333	1.03333	0.58
TRINITY_DN10751_c0_g1	cytochrome P450 [Phanerodontia chrysosporium])	0.5	5.14	0.69	0.37	0.22	5.22	0.4	0.84	0.38	2.11	1.93667	0.54
TRINITY_DN10752_c0_g1	uncharacterized protein PHACADRAFT_249267, partial [Phanerochaete carnosa HHB-10118-sp])	0	0	0	0	14.29	0	0	0	3.66	0	4.76333	1.22
TRINITY_DN10753_c0_g1	LAG1-DNAbind-domain-containing protein [Phanerochaete sordida])	9	14.99	14.18	15.08	17.35	22.05	21.4	5.79	5.71	12.7233	18.16	10.9667
TRINITY_DN10754_c0_g1	uncharacterized protein PHACADRAFT_103993 [Phanerochaete carnosa HHB-10118-sp])	7.36	0.78	9.4	9.56	13.8	8.95	7.89	8.19	8	5.84667	10.77	8.02667
TRINITY_DN10755_c0_g1	hypothetical protein PsYK624_148560 [Phanerochaete sordida])	2.99	1.03	1.64	1.28	2.1	3.18	2.15	1.45	3.32	1.88667	2.18667	2.30667
TRINITY_DN10756_c0_g1		0.66	0.51	1.2	0.98	2.45	2.05	1.32	0.82	1.75	0.79	1.82667	1.29667
TRINITY_DN10758_c0_g1		0	0	0	3.46	0	0	0	0	0	0	1.15333	0
TRINITY_DN1075_c0_g1	ABC-type multidrug transport system [Phanerochaete sordida])	13.79	29.7	40.02	24.28	25.38	35.89	90.9	46.5	37.44	27.8367	28.5167	58.28
TRINITY_DN1075_c1_g1	Myosin domain-containing chitin synthase 8 [Phanerochaete sordida])	36.23	32.29	47.77	45.57	39.81	54.54	50.61	45.15	40.86	38.7633	46.64	45.54
TRINITY_DN1075_c2_g1	chitin synthase [Phanerochaete sordida])	50.15	33.42	67.69	51.14	54.52	63.93	51.38	48.92	58.09	50.42	56.53	52.7967
TRINITY_DN1075_c2_g2	chitin synthase [Phanerochaete sordida])	40.34	20.58	42.94	33.28	32.12	45.23	29.04	31.51	36.97	34.62	36.8767	32.5067
TRINITY_DN10760_c0_g1	cyclophilin [Phanerochaete sordida])	0	0	4.57	0	0	0	0	4.83	0	1.52333	0	1.61
TRINITY_DN10761_c0_g1		0	0	0	1.2	0	0	0	4.66	0	0	0.4	1.55333
TRINITY_DN10762_c0_g1	hypothetical protein PsYK624_098580 [Phanerochaete sordida])	4.87	9.72	3.81	7.27	2.88	7.97	14.51	12.18	4.18	6.13333	6.04	10.29
TRINITY_DN10763_c0_g1		0.26	0.32	1.24	1.14	0.46	1.24	1.06	0.36	0.79	0.606667	0.946667	0.736667
TRINITY_DN10764_c0_g1	uncharacterized protein PHACADRAFT_178956 [Phanerochaete carnosa HHB-10118-sp])	7.17	6.19	9.79	7.69	9.22	6.53	11.46	8.59	9.14	7.71667	7.81333	9.73
TRINITY_DN10765_c0_g1	uncharacterized protein PHACADRAFT_202865 [Phanerochaete carnosa HHB-10118-sp])	0.6	0.39	0.65	0.6	1.23	1.08	1.03	0.98	0.73	0.546667	0.97	0.913333
TRINITY_DN10765_c0_g2		0.24	0	0.16	0.53	0.61	0	0.58	0.15	0.68	0.133333	0.38	0.47
TRINITY_DN10766_c0_g1	carbon-nitrogen hydrolase [Phanerochaete sordida])	0	0	0	0	2.72	2.37	0	0	6.41	0	1.69667	2.13667
TRINITY_DN10767_c0_g1	cytochrome P450 [Phanerodontia chrysosporium])	53.29	50.95	187.4	161.75	71.35	280.4	39.8	47.14	80.7	97.2133	171.167	55.88
TRINITY_DN10768_c0_g1	hypothetical protein PsYK624_091040 [Phanerochaete sordida])	6.01	18.41	11.04	14.49	8.03	11.41	14.02	18.86	9.41	11.82	11.31	14.0967
TRINITY_DN10768_c0_g2	uncharacterized protein PHACADRAFT_164637 [Phanerochaete carnosa HHB-10118-sp])	28.32	12.65	40.57	43.13	62.11	34.14	18.8	21.11	49.94	27.18	46.46	29.95
TRINITY_DN10768_c0_g3		0	0	0	9.04	0	0	0	0	0	0	3.01333	0
TRINITY_DN10768_c0_g4		0	3	0	1.86	0	0	5.92	2.47	0	1	0.62	2.79667
TRINITY_DN10768_c1_g1		0	0	0.68	0	0.66	0	0.56	0	0.56	0.226667	0.22	0.373333
TRINITY_DN10769_c0_g1	S-adenosyl-L-methionine-dependent methyltransferase [Phanerochaete sordida])	8.4	5.03	10.71	6.73	6.18	7.32	6.22	6.41	7.16	8.04667	6.74333	6.59667
TRINITY_DN1076_c0_g1	uncharacterized protein PHACADRAFT_170628 [Phanerochaete carnosa HHB-10118-sp])	3.22	0.85	1.87	4.42	5	2.7	8.24	8.61	5.85	1.98	4.04	7.56667
TRINITY_DN10770_c0_g1		0.24	1.51	0.33	0.79	0.96	0	0.86	0.31	0.55	0.693333	0.583333	0.573333
TRINITY_DN10772_c0_g1	hypothetical protein PsYK624_103130 [Phanerochaete sordida])	1.53	1.21	13.53	1.68	0.34	0.32	5.82	0.65	5.21	5.42333	0.78	3.89333
TRINITY_DN10774_c0_g1	LIM domain-containing protein [Phanerochaete sordida])	1.25	0.32	1.44	0.92	0	0.78	1.24	0.53	0.71	1.00333	0.566667	0.826667
TRINITY_DN10775_c0_g1	hypothetical protein PHLGIDRAFT_80846, partial [Phlebiopsis gigantea 11061_1 CR5-6])	0	0	0	0.98	0	0	0	2.49	0	0	0.326667	0.83
TRINITY_DN10775_c0_g2	NACHT domain-containing protein [Phanerochaete sordida])	0	9.63	0	8.94	0	0	9.42	0	0	3.21	2.98	3.14
TRINITY_DN10775_c0_g3		9.46	146.13	0	124.17	36.2	0	102.24	157.42	0	51.8633	53.4567	86.5533
TRINITY_DN10775_c0_g4		2.94	404.03	13.66	309.8	94.22	31.09	368.48	475.3	6.13	140.21	145.037	283.303
TRINITY_DN10777_c0_g1		0.43	1.39	3.63	0.45	1.12	0	0	2.75	2.84	1.81667	0.523333	1.86333
TRINITY_DN10778_c0_g1		0	1.3	5.95	3.43	3.53	4.27	0	5.83	0	2.41667	3.74333	1.94333
TRINITY_DN10779_c0_g1		1.69	2.79	0.5	4.12	0	3.07	0.85	0.47	2.89	1.66	2.39667	1.40333
TRINITY_DN1077_c0_g1	histone-fold-containing protein [Phanerochaete sordida])	13.73	13.1	15.1	9.37	15.29	14.7	32.21	24.46	18.7	13.9767	13.12	25.1233
TRINITY_DN1077_c1_g1	uncharacterized protein PHACADRAFT_249529 [Phanerochaete carnosa HHB-10118-sp])	31.3	30.32	26.36	44.16	26.61	46.81	48.06	46.43	28.61	29.3267	39.1933	41.0333
TRINITY_DN10780_c0_g1	Glycoside hydrolase family 47 protein [Mycena venus])	0	0	0	16.28	0	1.81	0	0	4.11	0	6.03	1.37
TRINITY_DN10781_c0_g1		1.96	2.63	2.37	2.47	1.89	1.53	0.93	2.3	2.24	2.32	1.96333	1.82333
TRINITY_DN10782_c0_g1	hypothetical protein PsYK624_062120 [Phanerochaete sordida])	0	0.22	0.2	0	0.29	0.19	0.19	0.38	0.09	0.14	0.16	0.22
TRINITY_DN10784_c0_g1		3.21	0	4.51	1.69	2.31	4.05	5.37	0	14.63	2.57333	2.68333	6.66667
TRINITY_DN10786_c0_g1	3',5'-cyclic-nucleotide phosphodiesterase [Phanerochaete sordida])	4.06	2.55	3.93	2.26	2.69	4.6	2.07	2.3	4.83	3.51333	3.18333	3.06667
TRINITY_DN10787_c0_g1	hypothetical protein PsYK624_098510 [Phanerochaete sordida])	0.32	0.5	0.22	0	0.21	0.2	0.98	0.41	0.19	0.346667	0.136667	0.526667
TRINITY_DN10788_c0_g1	uncharacterized protein PHACADRAFT_112207 [Phanerochaete carnosa HHB-10118-sp])	2.64	0.32	2.68	7.58	7.52	3.7	3.97	3.59	8.04	1.88	6.26667	5.2
TRINITY_DN10788_c1_g1	NAD(P)-dependent dehydrogenase [Phanerochaete sordida])	1.09	1.69	0.87	1.17	0.51	1.17	0.37	0.19	1.02	1.21667	0.95	0.526667
TRINITY_DN10788_c1_g2		0.39	0	1.08	0.84	1.56	0.48	0.45	0.5	0.88	0.49	0.96	0.61
TRINITY_DN10789_c0_g1	hypothetical protein PsYK624_022400 [Phanerochaete sordida])	2.23	6.33	5.33	0.67	1.33	1.78	1.45	1.55	2.55	4.63	1.26	1.85
TRINITY_DN1078_c0_g1	DUF221-domain-containing protein [Phanerochaete sordida])	18.58	12.38	24.31	33.44	28.19	30.81	26.39	21.41	36.88	18.4233	30.8133	28.2267
TRINITY_DN1078_c1_g1	hypothetical protein PsYK624_015220 [Phanerochaete sordida])	32.47	52	37.36	39.53	31.72	76.78	162.18	82.81	58.26	40.61	49.3433	101.083
TRINITY_DN1078_c1_g2		6.73	1.88	4.74	10.64	4.77	7.05	2.52	1.53	1.28	4.45	7.48667	1.77667
TRINITY_DN1078_c2_g1		4.62	0	0	0	0	2.93	2.57	0	2.62	1.54	0.976667	1.73
TRINITY_DN10792_c0_g1		0.56	0	0	1.79	0	0.7	0	0.73	0	0.186667	0.83	0.243333
TRINITY_DN10793_c1_g1		3.4	5.76	16.7	0	2.45	0	0	0	0	8.62	0.816667	0
TRINITY_DN10794_c0_g1	translation initiation factor 3, RNA-binding subunit [Phanerochaete sordida])	20.93	9.4	39.73	17.98	30.67	20.33	23.09	13.65	25.78	23.3533	22.9933	20.84
TRINITY_DN10796_c0_g1	uncharacterized protein PHACADRAFT_212985 [Phanerochaete carnosa HHB-10118-sp])	117.53	47.81	137.58	45.56	60.5	113.69	60.09	47.49	58.93	100.973	73.25	55.5033
TRINITY_DN10797_c0_g1		22.12	18.63	19.45	29.09	13.85	5.22	12.37	15.23	25.23	20.0667	16.0533	17.61
TRINITY_DN10798_c0_g1	uncharacterized protein PHACADRAFT_246956 [Phanerochaete carnosa HHB-10118-sp])	0	0	0	3.6	0	0	0	0	0	0	1.2	0
TRINITY_DN10799_c0_g1	hypothetical protein PsYK624_128780 [Phanerochaete sordida])	0.36	0.35	0.85	0.57	0.76	1.97	1.06	0.76	0.61	0.52	1.1	0.81
TRINITY_DN10799_c0_g2		0	0	5.81	2.19	0	0	0	0	0	1.93667	0.73	0
TRINITY_DN1079_c0_g1	hypothetical protein PsYK624_075790 [Phanerochaete sordida])	24.29	20.67	49.91	61.09	41.9	58.74	27.39	27.42	37.71	31.6233	53.91	30.84
TRINITY_DN107_c0_g1	hypothetical protein PsYK624_075690 [Phanerochaete sordida])	9.94	5.58	11.5	27.61	14.77	21.15	10.23	12	16.46	9.00667	21.1767	12.8967
TRINITY_DN107_c1_g1		1.77	2.29	4.25	6.15	4.22	7.71	3.59	4.24	3.5	2.77	6.02667	3.77667
TRINITY_DN107_c1_g2		0.1	0.3	0.68	0.68	0.9	1.77	1.73	2.03	0.12	0.36	1.11667	1.29333
TRINITY_DN10800_c0_g1	uncharacterized protein PHACADRAFT_210871 [Phanerochaete carnosa HHB-10118-sp])	6	4.02	5.07	1.28	6.83	6.04	1.34	0	5.48	5.03	4.71667	2.27333
TRINITY_DN10801_c0_g1	hypothetical protein PsYK624_081600 [Phanerochaete sordida])	0.33	0.3	0.85	0.34	0.87	0.44	0.72	0.43	1.08	0.493333	0.55	0.743333
TRINITY_DN10802_c0_g1	hypothetical protein FRC09_002180 [Ceratobasidium sp. 395])	229.91	373.35	276.45	700.33	291.03	474.18	317.79	378.08	369.05	293.237	488.513	354.973
TRINITY_DN10803_c0_g1	meiotic recombination protein dmc1 [Phanerochaete sordida])	1.12	0.33	0.59	1.32	0.4	0.7	0.64	0.13	0.58	0.68	0.806667	0.45
TRINITY_DN10803_c0_g2	uncharacterized protein PHACADRAFT_247932 [Phanerochaete carnosa HHB-10118-sp])	0	0.36	1.29	0.13	0.31	0.45	0.14	0.75	1.22	0.55	0.296667	0.703333
TRINITY_DN10804_c0_g1	hypothetical protein PsYK624_126230 [Phanerochaete sordida])	0	0	0	1.56	3.05	0	0	0	0	0	1.53667	0
TRINITY_DN10805_c0_g1		0.44	0	0.61	1.93	0	0.83	1.3	0.56	0.25	0.35	0.92	0.703333
TRINITY_DN10806_c0_g1	hypothetical protein PsYK624_052330 [Phanerochaete sordida])	1.72	2.2	4.82	0	2.32	1.73	2.41	3.12	1.18	2.91333	1.35	2.23667
TRINITY_DN10807_c0_g1	cytochrome P450 [Phanerochaete sordida])	3.19	0	6.44	3.37	4.96	5.86	2.57	0	5.25	3.21	4.73	2.60667
TRINITY_DN10808_c0_g1	carbonic anhydrase [Phanerochaete sordida])	20.41	27.62	0.55	1.74	0.3	1.4	113.12	63.33	0.54	16.1933	1.14667	58.9967
TRINITY_DN10809_c0_g1	Hemerythrin domain-containing protein [Phanerochaete sordida])	0	0	3.53	0	0.97	0.91	0	0	1.65	1.17667	0.626667	0.55
TRINITY_DN10809_c0_g2	Hemerythrin domain-containing protein [Phanerochaete sordida])	0	0	0.49	0	0.46	0.66	1.27	0	0	0.163333	0.373333	0.423333
TRINITY_DN10809_c0_g3		0.41	0	0.38	0	0.36	0.35	0.33	0	0.63	0.263333	0.236667	0.32
TRINITY_DN1080_c0_g1	uncharacterized protein PHACADRAFT_208418 [Phanerochaete carnosa HHB-10118-sp])	5.95	4.56	14.84	9.5	13.65	10.87	7.08	7.79	9.66	8.45	11.34	8.17667
TRINITY_DN10810_c0_g1		0.24	0	0.44	0.23	0.36	0.26	0	0.6	0.65	0.226667	0.283333	0.416667
TRINITY_DN10811_c0_g1	Phosphatidylinositide phosphatase SAC2 [Termitomyces sp. T153])	3.34	5.96	0.91	3.29	0.5	1.83	1.68	11.15	0.94	3.40333	1.87333	4.59
TRINITY_DN10812_c0_g1		0.22	0	0.43	0.07	0.24	0.28	0.61	0.24	0.18	0.216667	0.196667	0.343333
TRINITY_DN10813_c0_g1		4.73	4.5	5.72	22.41	5.61	16.1	4.64	0	3.88	4.98333	14.7067	2.84
TRINITY_DN10814_c0_g1	zinc finger protein [Phanerochaete sordida])	36.6	32.12	53.16	36.79	52.39	42.13	48.3	36.45	47.64	40.6267	43.77	44.13
TRINITY_DN10815_c0_g1		0	0	0.58	0.23	0	0.52	0.5	0	0.48	0.193333	0.25	0.326667
TRINITY_DN10815_c0_g2		0.83	0.31	0.95	0.29	1	0.37	0.57	0.63	0.95	0.696667	0.553333	0.716667
TRINITY_DN10816_c0_g1		2.37	2.63	4.28	1.58	3.33	1.65	1.72	1.58	3.05	3.09333	2.18667	2.11667
TRINITY_DN10817_c0_g1		0.11	0.16	0.73	0	0.69	0.81	0.26	0	0.74	0.333333	0.5	0.333333
TRINITY_DN10818_c0_g1	hypothetical protein PsYK624_012610 [Phanerochaete sordida])	0.45	0	2.13	2.82	2.21	2.28	2.02	0.69	1.54	0.86	2.43667	1.41667
TRINITY_DN10819_c0_g1		1.5	2.71	10.28	2.87	14.19	4.01	6.16	2.9	6.56	4.83	7.02333	5.20667
TRINITY_DN1081_c0_g1	RIC1 domain-containing protein [Phanerochaete sordida])	9.66	5.19	13.77	7.53	13.54	13.47	13.68	9.25	16.19	9.54	11.5133	13.04
TRINITY_DN1081_c1_g1	MSF1-domain-containing protein [Phanerochaete sordida])	96.53	103.02	149.72	103.3	118.18	88.86	63.68	66.79	123.17	116.423	103.447	84.5467
TRINITY_DN10820_c0_g1		3.68	12.5	7.73	1.94	0	4.65	4.1	0	12.57	7.97	2.19667	5.55667
TRINITY_DN10823_c0_g1	hypothetical protein PsYK624_116490 [Phanerochaete sordida])	17.13	9.78	14.28	38.5	26.01	77.46	47.76	36.18	23.15	13.73	47.3233	35.6967
TRINITY_DN10824_c0_g1		1.2	1.66	3.12	3.95	2.18	2.39	4.17	3.4	2.29	1.99333	2.84	3.28667
TRINITY_DN10824_c0_g2		3.79	0	0	5.33	0	0	0	0	0	1.26333	1.77667	0
TRINITY_DN10825_c0_g1		0.36	0	0.25	2.42	0.72	2.03	0.43	1.41	0.21	0.203333	1.72333	0.683333
TRINITY_DN10826_c0_g1		1.87	0	0	2.67	0	1.57	0	0	2.14	0.623333	1.41333	0.713333
TRINITY_DN10827_c0_g1		7.24	2.2	5.33	10.62	25.48	8.25	17.63	5.09	5.98	4.92333	14.7833	9.56667
TRINITY_DN10828_c0_g1	cytochrome P450 [Phanerodontia chrysosporium])	0.1	0.34	1.16	0	0.17	0.21	0.25	0.21	0.23	0.533333	0.126667	0.23
TRINITY_DN10828_c0_g2		0	0	0.93	0	1.79	0	0.39	0.86	0	0.31	0.596667	0.416667
TRINITY_DN10829_c0_g1	fucose-specific lectin [Armillaria gallica])	0.45	1.08	0.36	0.71	0.23	0.34	2.32	0.79	1.02	0.63	0.426667	1.37667
TRINITY_DN1082_c0_g1	hypothetical protein PHLCEN_2v2118 [Phlebia centrifuga])	7.11	5.49	11.78	5.47	11.25	15.61	9.78	7.68	14.52	8.12667	10.7767	10.66
TRINITY_DN10830_c0_g1		0	9.41	0	4	0	0	0	2.8	0	3.13667	1.33333	0.933333
TRINITY_DN10831_c0_g1		0	0	0	0	0	3.2	2.81	3.61	2.86	0	1.06667	3.09333
TRINITY_DN10831_c0_g2		13.11	7.46	10.23	16.43	11.17	13.33	16.43	12.12	8.72	10.2667	13.6433	12.4233
TRINITY_DN10832_c0_g1		0	5.28	3.75	0	3.81	3.36	2.98	0	1.52	3.01	2.39	1.5
TRINITY_DN10833_c1_g1		0.06	0	0.74	0.14	0.23	0.31	0.15	0.46	0.14	0.266667	0.226667	0.25
TRINITY_DN10834_c0_g1		0.52	0.84	0.73	2.79	3.56	1.96	2.39	2.04	7.13	0.696667	2.77	3.85333
TRINITY_DN10835_c0_g1	glycosyltransferase family 8 protein [Phanerochaete sordida])	0.43	0.71	1.87	0.82	2.13	1.1	1.55	1.16	1.91	1.00333	1.35	1.54
TRINITY_DN10836_c0_g1	uncharacterized protein PHACADRAFT_118899 [Phanerochaete carnosa HHB-10118-sp])	116.39	74.33	65.45	112.89	74.12	110.11	54.45	76.44	65.46	85.39	99.04	65.45
TRINITY_DN10837_c0_g1		0	0	0	5.09	0	0	0	3.45	0	0	1.69667	1.15
TRINITY_DN10837_c0_g2		1.43	1.27	1.69	1.58	2.15	1.54	3.65	2.6	1.17	1.46333	1.75667	2.47333
TRINITY_DN10838_c0_g1	uncharacterized protein PHACADRAFT_194300 [Phanerochaete carnosa HHB-10118-sp])	1.02	0.48	0.99	1.6	1.58	0.99	0.53	0.58	1.02	0.83	1.39	0.71
TRINITY_DN10839_c0_g1	multifunctional beta-oxidation protein [Phanerochaete sordida])	7.23	0	0	43.24	0	9.28	2.71	6.89	10.96	2.41	17.5067	6.85333
TRINITY_DN1083_c0_g1	adoMet-dependent rRNA methyltransferase [Phanerochaete sordida])	2486.16	807.26	3986.54	5616.23	6115.42	4335.23	2086.12	1651.95	5793.7	2426.65	5355.63	3177.26
TRINITY_DN1083_c1_g1	uncharacterized protein PHACADRAFT_247669 [Phanerochaete carnosa HHB-10118-sp])	88.19	77.4	146.69	59.79	127.43	77.05	64.09	61.47	111.54	104.093	88.09	79.0333
TRINITY_DN1083_c2_g1	hypothetical protein PsYK624_018340 [Phanerochaete sordida])	6.73	6.16	10.22	6.55	10.32	7.4	13.62	8.96	10.37	7.70333	8.09	10.9833
TRINITY_DN10840_c0_g1		0	2.03	0.76	0	0.38	0.44	0.21	0.45	1.01	0.93	0.273333	0.556667
TRINITY_DN10840_c0_g2		1.06	0.94	1.17	1.29	0.84	2.3	1.8	1.03	0.9	1.05667	1.47667	1.24333
TRINITY_DN10840_c0_g3		1.88	0	0	0	2.64	1.18	0	0	0	0.626667	1.27333	0
TRINITY_DN10841_c0_g1	copper homeostasis CutC domain-containing protein [Phanerochaete sordida])	1.07	0.87	3.02	1.16	0	0	0	0	0.62	1.65333	0.386667	0.206667
TRINITY_DN10842_c0_g1		0	0	0.29	0	0.83	0.53	0.75	0.54	0	0.096667	0.453333	0.43
TRINITY_DN10843_c0_g1		0	0	1.34	0	0	1.2	0	0	1.09	0.446667	0.4	0.363333
TRINITY_DN10844_c0_g1	GTPase [Amanita rubescens])	5.03	3.16	15.99	11.92	15.41	10.9	4.04	2.22	8.43	8.06	12.7433	4.89667
TRINITY_DN10845_c0_g1		0.82	0.32	1.17	1.38	1.19	0.79	0.55	0.41	0.57	0.77	1.12	0.51
TRINITY_DN10846_c0_g1		6.68	14.69	14.69	6.97	8.79	10.33	27.03	13.03	11.78	12.02	8.69667	17.28
TRINITY_DN10846_c0_g2		4.31	4.19	4.85	2.45	5.02	3.8	6.42	6.14	7.23	4.45	3.75667	6.59667
TRINITY_DN10846_c0_g3		0	0	0	0	0	2.42	0	0	4.36	0	0.806667	1.45333
TRINITY_DN10848_c0_g1	sodium/sulfate symporter [Phanerochaete sordida])	0	0	0	0	5.5	3.5	6.14	0	0	0	3	2.04667
TRINITY_DN10849_c0_g1		0	0	0	0	0	0	0	3.37	2.68	0	0	2.01667
TRINITY_DN1084_c0_g1	NACHT domain-containing protein [Phanerochaete sordida])	5.76	5.5	3.27	4.57	1.5	4.17	7.87	6.66	2.79	4.84333	3.41333	5.77333
TRINITY_DN1084_c0_g2	AAA-16 domain-containing protein [Phanerochaete sordida])	4.53	3.19	7.3	2.77	2.69	3.26	3.7	6	2.96	5.00667	2.90667	4.22
TRINITY_DN1084_c0_g3		0.44	3.01	1.8	0.91	0.34	1.05	1.64	0.88	1.89	1.75	0.766667	1.47
TRINITY_DN1084_c0_g4	hypothetical protein PsYK624_100660 [Phanerochaete sordida])	4.66	16.45	2.27	11.76	2.74	6.05	22.73	16.77	1.72	7.79333	6.85	13.74
TRINITY_DN10850_c0_g1	hypothetical protein PsYK624_156260 [Phanerochaete sordida])	0.43	2.06	1.18	0.92	2.32	0.54	0	0	1.95	1.22333	1.26	0.65
TRINITY_DN10851_c0_g1	uncharacterized protein PHACADRAFT_187397 [Phanerochaete carnosa HHB-10118-sp])	0.31	0.42	0.57	0.26	0.71	0.43	1.22	0.71	1.24	0.433333	0.466667	1.05667
TRINITY_DN10852_c0_g1	40S ribosomal protein S15 [Stereum hirsutum FP-91666 SS1])	14.77	0	21.51	11.63	5.79	20.11	13.16	0	27.93	12.0933	12.51	13.6967
TRINITY_DN10853_c0_g1		0	2.26	0	1.35	0	4.86	4.28	1.76	0	0.753333	2.07	2.01333
TRINITY_DN10854_c0_g1	hypothetical protein EW026_g3530 [Phlebia centrifuga])	0	0	0	2.78	0	6.7	0	0	5.97	0	3.16	1.99
TRINITY_DN10855_c0_g1	solute carrier family 25 protein [Phanerochaete sordida])	16.5	24.11	29.4	27.4	28.19	21.57	25.3	24.74	27.8	23.3367	25.72	25.9467
TRINITY_DN10856_c0_g1	glycoside hydrolase family 131 protein [Phanerochaete sordida])	0.5	0.52	1.18	2.99	1.12	0.43	1.01	0.64	0.79	0.733333	1.51333	0.813333
TRINITY_DN10857_c0_g1		0	0	0	1.88	0	4.07	2.12	0.84	0	0	1.98333	0.986667
TRINITY_DN10858_c0_g1	hypothetical protein PsYK624_101500 [Phanerochaete sordida])	0	0	3.22	0.95	0	2.25	3.59	0	0	1.07333	1.06667	1.19667
TRINITY_DN10859_c0_g1		2.83	0.79	4.05	1.16	3.16	3.72	6.11	2.77	1.62	2.55667	2.68	3.5
TRINITY_DN10859_c0_g2		10.41	0	0	7.38	0	0	0	0	0	3.47	2.46	0
TRINITY_DN1085_c0_g1	catechol 1,2-dioxygenase [Phanerochaete sordida])	42.38	82.42	105.02	57.46	95.28	94.41	66.94	77.38	122.38	76.6067	82.3833	88.9
TRINITY_DN1085_c1_g1	catechol 1,2-dioxygenase [Phanerochaete sordida])	1.31	0	9.22	5.15	14.96	16.34	1.47	5.39	5.98	3.51	12.15	4.28
TRINITY_DN10860_c0_g1	hypothetical protein PsYK624_088040 [Phanerochaete sordida])	0.65	0.34	1.5	0.48	0.57	1.63	0	0.55	1.24	0.83	0.893333	0.596667
TRINITY_DN10860_c0_g2	uncharacterized protein PHACADRAFT_183571 [Phanerochaete carnosa HHB-10118-sp])	0.22	0	0.39	0.25	2.12	0.37	0.9	0.46	1.16	0.203333	0.913333	0.84
TRINITY_DN10861_c0_g1		0	0	1.06	2.4	3.14	1.89	0	0	3.44	0.353333	2.47667	1.14667
TRINITY_DN10864_c0_g1	ankyrin repeat protein nuc-2 [Phanerochaete sordida])	6.11	6.93	8.54	2.14	10.24	5.15	9.08	11.5	11.58	7.19333	5.84333	10.72
TRINITY_DN10865_c0_g1		2.8	2.26	2.06	0.6	1.55	0.23	1.54	0.41	1.75	2.37333	0.793333	1.23333
TRINITY_DN10866_c0_g1		8.96	4.18	5.46	5.02	7.51	5.32	3.92	4.33	8.41	6.2	5.95	5.55333
TRINITY_DN10867_c0_g1		0	0	0	2.66	0	0	0	0	0	0	0.886667	0
TRINITY_DN1086_c0_g1	MFS general substrate transporter [Phanerochaete sordida])	23.28	7.35	33.03	18.07	25.56	23.37	16.1	15.1	25.26	21.22	22.3333	18.82
TRINITY_DN1086_c0_g2	uncharacterized protein PHACADRAFT_249462 [Phanerochaete carnosa HHB-10118-sp])	5330.45	1846.85	3410.48	1860.18	2140.22	2368.3	2200.55	2620.71	2311	3529.26	2122.9	2377.42
TRINITY_DN1086_c1_g1	MFS general substrate transporter [Phanerochaete sordida])	4.28	2.49	6.87	5.2	5.15	9.2	7.22	5.44	7.6	4.54667	6.51667	6.75333
TRINITY_DN1086_c1_g2		0.69	2.2	0.43	0.97	0.54	1.67	0.46	0.6	1.21	1.10667	1.06	0.756667
TRINITY_DN1086_c1_g3	glycosyltransferase family 32 protein [Phanerochaete carnosa HHB-10118-sp])	106.69	280.26	119.43	250.2	99.2	234.62	239.09	287.24	131	168.793	194.673	219.11
TRINITY_DN1086_c2_g1		0.26	0	0.37	0.58	0.35	0	0.31	0	0.3	0.21	0.31	0.203333
TRINITY_DN10870_c0_g1	uncharacterized protein PHACADRAFT_261973 [Phanerochaete carnosa HHB-10118-sp])	0.1	0.34	1.39	0.22	1.06	0.33	0.61	0.24	0.93	0.61	0.536667	0.593333
TRINITY_DN10871_c0_g1		1.46	2.47	2.05	1.54	2.09	16.57	0	2.02	0	1.99333	6.73333	0.673333
TRINITY_DN10872_c0_g1	fungal-specific transcription factor domain-containing protein [Lyophyllum atratum])	5.88	0	2.77	0.7	0.91	3.01	1.22	1.47	1.5	2.88333	1.54	1.39667
TRINITY_DN10874_c0_g1	hypothetical protein GLOTRDRAFT_139378 [Gloeophyllum trabeum ATCC 11539])	1.1	0.28	1.42	0.35	0.53	0.72	0.62	0.62	1.57	0.933333	0.533333	0.936667
TRINITY_DN10875_c0_g1		0	0	0.99	0	0.48	0	0.83	0.92	0.81	0.33	0.16	0.853333
TRINITY_DN10876_c0_g1	hypothetical protein PsYK624_037660 [Phanerochaete sordida])	0.7	0	0	2.24	0.97	0	0	3.46	6.52	0.233333	1.07	3.32667
TRINITY_DN10877_c0_g1	S-adenosyl-L-methionine-dependent methyltransferase [Phanerochaete sordida])	7.59	231.81	14.24	19.3	3.6	31.58	82.4	79.21	15.06	84.5467	18.16	58.89
TRINITY_DN10878_c0_g1	LIM-domain-containing protein [Phanerochaete sordida])	46.06	25.35	47.93	87.52	60.66	94.55	57.56	62.19	66.98	39.78	80.91	62.2433
TRINITY_DN1087_c0_g1	hypothetical protein PsYK624_147200 [Phanerochaete sordida])	35.58	18.54	31.63	61.19	38.59	67.72	48.96	46.22	47.3	28.5833	55.8333	47.4933
TRINITY_DN10880_c0_g1		2.51	1.06	0.6	0	0	1.65	2.37	2.3	0.5	1.39	0.55	1.72333
TRINITY_DN10881_c0_g1	uncharacterized protein PHACADRAFT_87096 [Phanerochaete carnosa HHB-10118-sp])	0.48	6.29	2.72	2.61	1.99	0.61	3.35	0	4.44	3.16333	1.73667	2.59667
TRINITY_DN10882_c0_g1	ferritin-like domain-containing protein [Phanerochaete sordida])	2.46	0	24.02	13	36.03	25.04	0	0	5.6	8.82667	24.69	1.86667
TRINITY_DN10883_c0_g1		0.23	0.12	0.85	0.36	0.5	0.39	0.39	0.69	0.63	0.4	0.416667	0.57
TRINITY_DN10884_c0_g1	fungal-specific transcription factor domain-containing protein [Phanerochaete sordida])	2.75	0	0	2.91	0	0	6.14	0	0	0.916667	0.97	2.04667
TRINITY_DN10884_c0_g2	fungal-specific transcription factor domain-containing protein [Phanerochaete sordida])	0	1.49	0	1.9	2.52	5.64	3.03	1.2	1.02	0.496667	3.35333	1.75
TRINITY_DN10886_c0_g1	hypothetical protein PsYK624_152110 [Phanerochaete sordida])	0	5.04	0	15.6	18.78	15.03	16.44	4.27	3.34	1.68	16.47	8.01667
TRINITY_DN10888_c0_g1		0	0	0	11.64	21.51	0	0	5.34	0	0	11.05	1.78
TRINITY_DN10889_c0_g1	uncharacterized protein PHACADRAFT_261180 [Phanerochaete carnosa HHB-10118-sp])	4.62	0	0	0	3.37	2.93	2.57	0	7.87	1.54	2.1	3.48
TRINITY_DN1088_c0_g1	P-loop containing nucleoside triphosphate hydrolase protein [Phanerochaete sordida])	3.74	3.33	5.61	21.05	6.59	8.83	7.11	11.49	7.26	4.22667	12.1567	8.62
TRINITY_DN1088_c1_g1	PAP2-domain-containing protein [Phanerochaete sordida])	2.65	2.34	3.12	5.15	4.92	4.84	5.4	4.91	4.55	2.70333	4.97	4.95333
TRINITY_DN10891_c0_g1	hypothetical protein PsYK624_015560 [Phanerochaete sordida])	0.24	0.43	0.72	0.36	0.83	0	3.69	0.84	0.56	0.463333	0.396667	1.69667
TRINITY_DN10891_c0_g2		0.37	0.59	0	1.61	0.5	0	3.89	1.92	0	0.32	0.703333	1.93667
TRINITY_DN10892_c0_g1		0	0	0	2.24	0	0.88	0	0	0	0	1.04	0
TRINITY_DN10893_c0_g1		1.16	2.27	0.4	1.17	1.13	1.05	0.62	0.71	1.95	1.27667	1.11667	1.09333
TRINITY_DN10895_c0_g1		0	1.98	9.97	1.24	5.03	4.45	3.97	0	1.35	3.98333	3.57333	1.77333
TRINITY_DN10896_c0_g1	hypothetical protein PHLGIDRAFT_116684 [Phlebiopsis gigantea 11061_1 CR5-6])	0	2.77	18.37	10.32	9.42	14.45	3.65	11.38	5.59	7.04667	11.3967	6.87333
TRINITY_DN10897_c0_g1	hypothetical protein PHLGIDRAFT_461043 [Phlebiopsis gigantea 11061_1 CR5-6])	0	0.79	0	1.58	0	2.47	3.96	1.92	0	0.263333	1.35	1.96
TRINITY_DN10898_c0_g1		0.29	0.48	2.63	2.72	1.12	2.37	0.93	1.63	1.92	1.13333	2.07	1.49333
TRINITY_DN10899_c0_g1		1.07	9.3	3.01	5.81	0	1.34	4.8	0	5.07	4.46	2.38333	3.29
TRINITY_DN1089_c0_g1		72.36	80.69	91.93	94.03	78.9	101.91	37.17	69.65	96.78	81.66	91.6133	67.8667
TRINITY_DN1089_c1_g1	C2H2-type zinc finger protein [Phanerochaete sordida])	91.78	65	109.7	117.77	108.26	186.04	84.06	101.33	120.48	88.8267	137.357	101.957
TRINITY_DN1089_c2_g1	dynactin p62 [Phanerochaete sordida])	7.51	12.76	0	11.85	5.44	26.1	43.94	21.09	25.64	6.75667	14.4633	30.2233
TRINITY_DN108_c0_g1	uncharacterized protein PHACADRAFT_260612 [Phanerochaete carnosa HHB-10118-sp])	37.75	28.69	19.63	37.46	35.13	30.46	34.45	33.48	38.85	28.69	34.35	35.5933
TRINITY_DN108_c1_g1		6.87	17.15	11.37	12.42	9.41	7.79	14.81	13.16	9.63	11.7967	9.87333	12.5333
TRINITY_DN108_c2_g1	MFS general substrate transporter [Phanerochaete sordida])	128.94	46.41	72.2	65.68	65.76	78.49	55.18	66.52	51.34	82.5167	69.9767	57.68
TRINITY_DN108_c2_g2	MFS general substrate transporter [Phanerochaete sordida])	3.46	8.59	0.88	4.59	7.07	2.62	28.13	17.89	7.81	4.31	4.76	17.9433
TRINITY_DN108_c5_g1		2.22	0	2.08	3.23	2	0.47	1.3	0	0	1.43333	1.9	0.433333
TRINITY_DN10900_c0_g1	uncharacterized protein PHACADRAFT_97093 [Phanerochaete carnosa HHB-10118-sp])	0	0	0.51	0.4	0.91	3.24	1.28	5.21	1.26	0.17	1.51667	2.58333
TRINITY_DN10901_c0_g1		0	0	0	0	0	0	0	0	2.86	0	0	0.953333
TRINITY_DN10902_c0_g1	uncharacterized protein PHACADRAFT_207552 [Phanerochaete carnosa HHB-10118-sp])	2.52	0	12.59	6.3	0	5.05	2.81	0	9.67	5.03667	3.78333	4.16
TRINITY_DN10903_c0_g1	hypothetical protein PsYK624_032440 [Phanerochaete sordida])	4.63	7.89	9.68	17.06	10.14	16.7	5.15	0	2.63	7.4	14.6333	2.59333
TRINITY_DN10904_c0_g1	hypothetical protein K443DRAFT_103561 [Laccaria amethystina LaAM-08-1])	0	13.86	8.54	25.79	26.62	12.89	6.81	25.89	13.9	7.46667	21.7667	15.5333
TRINITY_DN10905_c0_g1		0	0	0	0	0	0	1.39	0	1.42	0	0	0.936667
TRINITY_DN10907_c0_g1	uncharacterized protein PHACADRAFT_134200 [Phanerochaete carnosa HHB-10118-sp])	6.52	1.42	2.63	1.87	2.56	3.68	0	0	0.4	3.52333	2.70333	0.133333
TRINITY_DN10907_c1_g1	Rec8 like protein-domain-containing protein [Suillus lakei])	0	0	0	0	3.09	5.38	0	0	0	0	2.82333	0
TRINITY_DN10908_c0_g1	ZZ-type zinc finger-containing protein [Phanerochaete sordida])	7	4.26	6.02	4.42	8.47	5.03	7.45	2.7	4.61	5.76	5.97333	4.92
TRINITY_DN10909_c0_g1	hypothetical protein EIP86_001166 [Pleurotus ostreatoroseus])	31585.1	117885	19811.4	87711.3	31520.2	18818.5	35985.9	75203.9	26326.6	56427.1	46016.7	45838.8
TRINITY_DN1090_c0_g1	pyruvate dehydrogenase E1 component subunit beta [Phanerochaete sordida])	154.32	76.46	169.23	73.4	142.23	96.02	103.37	86.04	130.36	133.337	103.883	106.59
TRINITY_DN1090_c1_g1	uncharacterized protein PHACADRAFT_169695 [Phanerochaete carnosa HHB-10118-sp])	46.65	35.74	77.92	94.07	120.25	70.46	45.79	48.99	100.45	53.4367	94.9267	65.0767
TRINITY_DN1090_c2_g1	uncharacterized protein PHACADRAFT_25322 [Phanerochaete carnosa HHB-10118-sp])	3.6	2.03	6.05	3.8	5.66	4.02	9.61	5.52	4	3.89333	4.49333	6.37667
TRINITY_DN1090_c3_g1	uncharacterized protein PHACADRAFT_191536 [Phanerochaete carnosa HHB-10118-sp])	6.61	8.53	11.02	8.89	10.16	9.9	8.21	9.58	12.57	8.72	9.65	10.12
TRINITY_DN10911_c0_g1		0	0	0	0.91	0.98	2.18	1.17	0.63	0.28	0	1.35667	0.693333
TRINITY_DN10912_c0_g1	MFS sugar transporter [Phanerochaete sordida])	3.82	0	5.25	0	0	14.71	17.11	0	4.31	3.02333	4.90333	7.14
TRINITY_DN10913_c0_g1	HNH endonuclease [Phanerochaete sordida])	1.2	0.79	5.06	1.71	4.22	1.28	2.58	3.5	4.8	2.35	2.40333	3.62667
TRINITY_DN10914_c0_g1	uncharacterized protein PHACADRAFT_265150 [Phanerochaete carnosa HHB-10118-sp])	0.13	0.68	0.79	0.67	0.89	0.82	2.23	1.18	1.36	0.533333	0.793333	1.59
TRINITY_DN10915_c0_g1	hypothetical protein PsYK624_023210 [Phanerochaete sordida])	1.03	9.41	0	8.36	4.04	7.01	1.16	0	12.94	3.48	6.47	4.7
TRINITY_DN10916_c0_g1	hypothetical protein PsYK624_131770 [Phanerochaete sordida])	0.4	0.19	2.06	0.81	1.13	0.4	0.83	0.28	0.71	0.883333	0.78	0.606667
TRINITY_DN10917_c0_g1	C2H2-type zinc finger protein [Phanerochaete sordida])	80.16	58.5	79.87	85.48	31.26	76.47	60.24	79.9	54.24	72.8433	64.4033	64.7933
TRINITY_DN10919_c0_g1		0.24	1.5	1.66	0	5.88	0	0	0.61	1.35	1.13333	1.96	0.653333
TRINITY_DN1091_c0_g1	DUF4646 domain-containing protein [Phanerochaete sordida])	15.21	48.22	19.93	41.46	18.41	49.47	87.59	57.29	22.94	27.7867	36.4467	55.94
TRINITY_DN10921_c0_g1		0	0	0.51	0	0	0	0	0	0	0.17	0	0
TRINITY_DN10922_c0_g1		0.46	2.25	0	2.5	2.53	0	2.14	1.82	0	0.903333	1.67667	1.32
TRINITY_DN10923_c0_g1		1.6	0	0	0	0	6.07	0	0	3.66	0.533333	2.02333	1.22
TRINITY_DN10924_c0_g1		1.46	0	0	6.15	0	3.68	0	0	0	0.486667	3.27667	0
TRINITY_DN10925_c0_g1	hypothetical protein PsYK624_082560 [Phanerochaete sordida])	0	0	1.55	0	1.56	0	0	0	0	0.516667	0.52	0
TRINITY_DN10926_c0_g1	uncharacterized protein PHACADRAFT_266499, partial [Phanerochaete carnosa HHB-10118-sp])	11.43	1.79	15.91	23.26	22.24	14.69	11.19	4.74	23.71	9.71	20.0633	13.2133
TRINITY_DN10927_c0_g1	hypothetical protein EW026_g139 [Phlebia centrifuga])	0	0	0	0	0	0.92	0.83	0	1.67	0	0.306667	0.833333
TRINITY_DN10929_c0_g1		0	0.94	0	3.1	0	1.45	0	0.76	1.32	0.313333	1.51667	0.693333
TRINITY_DN1092_c0_g1	hypothetical protein EVG20_g2461 [Dentipellis fragilis])	42.27	92.65	38.78	78.28	35.64	59.15	38.57	47.35	33.23	57.9	57.69	39.7167
TRINITY_DN10930_c0_g1		0.6	0	1.16	0.82	0	1.98	0.24	0.38	1.03	0.586667	0.933333	0.55
TRINITY_DN10931_c0_g1	uncharacterized protein PHACADRAFT_166015 [Phanerochaete carnosa HHB-10118-sp])	26.22	13.48	24.1	6.01	19.42	15.78	7.68	23.46	26.03	21.2667	13.7367	19.0567
TRINITY_DN10932_c0_g1	aldehyde dehydrogenase [Phanerochaete sordida])	0.12	0.55	0.66	0.17	0.55	0.47	0.77	0.23	0.7	0.443333	0.396667	0.566667
TRINITY_DN10933_c0_g1		0.72	1.11	1.73	1.19	0.23	3.38	0.65	0.91	2.05	1.18667	1.6	1.20333
TRINITY_DN10934_c0_g1		0.45	0	0.31	0	0	1.42	0	0	0.78	0.253333	0.473333	0.26
TRINITY_DN10935_c0_g1	uncharacterized protein PHACADRAFT_248434 [Phanerochaete carnosa HHB-10118-sp])	0	0	0	7.97	0	5.74	3.45	9.28	3.59	0	4.57	5.44
TRINITY_DN10936_c0_g1		0.11	0	0.61	0.89	0.58	0	0.14	0.14	0.9	0.24	0.49	0.393333
TRINITY_DN10937_c0_g1		0.32	1.02	0.45	0	0	0	0	0	0.37	0.596667	0	0.123333
TRINITY_DN10938_c0_g1	hypothetical protein PsYK624_049660 [Phanerochaete sordida])	0.41	0.26	0.91	1.22	0.44	0.62	0.2	0.63	0	0.526667	0.76	0.276667
TRINITY_DN10938_c0_g2		0.16	0.48	0.65	0.18	0.51	0.4	0.89	0.2	0.82	0.43	0.363333	0.636667
TRINITY_DN10939_c0_g1	hypothetical protein PsYK624_073950 [Phanerochaete sordida])	0.86	0.72	1.11	0.12	0.55	0.49	1.01	0.46	0.97	0.896667	0.386667	0.813333
TRINITY_DN10939_c0_g2		0	0	1.09	0	1.39	0.33	0	0	0	0.363333	0.573333	0
TRINITY_DN10939_c0_g3		0.25	0.39	1.05	0	0.16	0	0.47	0.48	0.44	0.563333	0.053333	0.463333
TRINITY_DN1093_c0_g1		15.76	19.94	8.04	34.16	16.68	16.67	13.42	9.71	24	14.58	22.5033	15.71
TRINITY_DN10940_c0_g1		0.15	0.22	0	0	0.57	0.55	0.53	0.18	0	0.123333	0.373333	0.236667
TRINITY_DN10941_c0_g1		0	0	1.25	0	1.59	1.5	0	0	0	0.416667	1.03	0
TRINITY_DN10942_c1_g1		1.16	0	1.63	2.45	0	1.46	0	3.16	1.32	0.93	1.30333	1.49333
TRINITY_DN10943_c0_g1	hypothetical protein HWV62_20497 [Athelia sp. TMB])	0.96	0	0	2.58	1.31	4.22	0	0.63	1.65	0.32	2.70333	0.76
TRINITY_DN10944_c0_g1	WD40 repeat-like protein [Phanerochaete sordida])	1.34	2.14	0	3.47	4.06	2.42	1.8	0.55	2.09	1.16	3.31667	1.48
TRINITY_DN10945_c0_g1	hypothetical protein PsYK624_033920 [Phanerochaete sordida])	2.18	1.62	2.89	1.37	1.95	2.15	1.43	1.81	2.79	2.23	1.82333	2.01
TRINITY_DN10946_c0_g1		0	0	1.1	0.39	0.15	0.14	0	0.43	0.39	0.366667	0.226667	0.273333
TRINITY_DN10947_c0_g1		0	0.39	1.06	0	0.65	0	0.58	0	0	0.483333	0.216667	0.193333
TRINITY_DN10947_c0_g2	hypothetical protein PsYK624_136390 [Phanerochaete sordida])	2.14	2.88	7.52	4.24	8.4	5.93	6.37	5.49	6.35	4.18	6.19	6.07
TRINITY_DN10947_c0_g3		4.73	1.08	0	0.74	1.36	2.13	5.93	2.62	3.49	1.93667	1.41	4.01333
TRINITY_DN10947_c1_g1		1.21	0	0.86	0	1.68	5.66	6.43	0	4.87	0.69	2.44667	3.76667
TRINITY_DN10947_c2_g1	hypothetical protein PsYK624_136470 [Phanerochaete sordida])	0.25	0	0.17	0.56	1.14	0.63	0	0.32	0	0.14	0.776667	0.106667
TRINITY_DN10948_c0_g1		0	0	2.23	0	2.93	0	0.58	0	1.4	0.743333	0.976667	0.66
TRINITY_DN10949_c0_g1	GNAT family N-acetyltransferase [Phanerochaete sordida])	0.4	0	0	0.22	1.05	2.25	0.48	0	0.46	0.133333	1.17333	0.313333
TRINITY_DN1094_c0_g1	hypothetical protein PsYK624_167080 [Phanerochaete sordida])	18.95	27.09	31.95	33.83	30.09	32.66	24.21	23.9	31.62	25.9967	32.1933	26.5767
TRINITY_DN10951_c0_g1		1.47	0	2.07	1.06	0	0.62	1.13	0	0.56	1.18	0.56	0.563333
TRINITY_DN10952_c0_g1	uncharacterized protein PHACADRAFT_253043 [Phanerochaete carnosa HHB-10118-sp])	12.02	13.44	15.71	17.47	19.75	17.02	13.82	17.53	11.19	13.7233	18.08	14.18
TRINITY_DN10953_c0_g1		0.56	0	0.19	0.16	0.63	0.8	1.4	0.8	1.13	0.25	0.53	1.11
TRINITY_DN10954_c0_g1	unnamed protein product [Rhizoctonia solani])	0	6.39	0	3.98	0	0	5.52	0	4.54	2.13	1.32667	3.35333
TRINITY_DN10956_c0_g1	hypothetical protein EIP86_003587 [Pleurotus ostreatoroseus])	0	6.15	0	5.15	0	0	0	0	0	2.05	1.71667	0
TRINITY_DN10957_c0_g1		1	6.66	0	0	0	3.77	1.13	1.35	5.71	2.55333	1.25667	2.73
TRINITY_DN10958_c0_g1	hypothetical protein PsYK624_084800 [Phanerochaete sordida])	9.17	0	5.53	12.41	7.48	4.95	2.93	0	2.99	4.9	8.28	1.97333
TRINITY_DN10959_c0_g1		20.92	17.64	30.08	63.96	38.64	56.25	12.22	8.52	33.22	22.88	52.95	17.9867
TRINITY_DN1095_c0_g1	uncharacterized protein PHACADRAFT_171291 [Phanerochaete carnosa HHB-10118-sp])	1118.59	568.71	2373.5	1580.69	3100.63	1641.97	532.54	578.45	2421	1353.6	2107.76	1177.33
TRINITY_DN1095_c0_g2		0	0	0.31	1.73	2.37	0.56	0	0	0	0.103333	1.55333	0
TRINITY_DN10960_c0_g1		2.2	0.71	1.23	0	1.79	1.11	2.04	0	1.51	1.38	0.966667	1.18333
TRINITY_DN10961_c0_g1	IlvN-domain-containing protein [Phanerochaete sordida])	3.48	0	1.63	0	1.65	1.46	0	0	0	1.70333	1.03667	0
TRINITY_DN10962_c0_g1	uncharacterized protein PHACADRAFT_252339 [Phanerochaete carnosa HHB-10118-sp])	5.9	3.75	6.18	12.27	4.34	10.76	12.49	6.08	7.78	5.27667	9.12333	8.78333
TRINITY_DN10963_c0_g1	hypothetical protein EIP91_000868 [Steccherinum ochraceum])	33.12	6.25	23.2	32.9	29.29	34.87	34.87	25.81	27.23	20.8567	32.3533	29.3033
TRINITY_DN10964_c0_g1		1.52	0	2.13	2.84	2.18	2.09	3.21	0.88	6.91	1.21667	2.37	3.66667
TRINITY_DN10965_c0_g1		0.67	0	1.25	0.74	0.89	0.28	1.07	1.15	0.77	0.64	0.636667	0.996667
TRINITY_DN10967_c0_g1		0	10.85	0	6.71	3.09	2.69	7.15	0	4.83	3.61667	4.16333	3.99333
TRINITY_DN10968_c0_g1	oxysterol-binding protein [Phanerochaete sordida])	3.27	0.66	5.74	1.32	3.88	7.2	6.56	1.56	3.28	3.22333	4.13333	3.8
TRINITY_DN10969_c0_g1		0	0	0	5.09	3.52	0	0	0	0	0	2.87	0
TRINITY_DN1096_c0_g1	uncharacterized protein PHACADRAFT_261514 [Phanerochaete carnosa HHB-10118-sp])	27.45	29.54	45.24	33.96	50.17	39.37	55.88	46.28	43.17	34.0767	41.1667	48.4433
TRINITY_DN1096_c1_g1	hypothetical protein PHLGIDRAFT_510834 [Phlebiopsis gigantea 11061_1 CR5-6])	0.5	0.48	0.33	2.52	0.71	1.99	3.98	3.07	1.01	0.436667	1.74	2.68667
TRINITY_DN1096_c1_g2	hypothetical protein PHLGIDRAFT_510834 [Phlebiopsis gigantea 11061_1 CR5-6])	32.73	22.9	39.84	25.8	37.21	24.13	52.01	31.52	29.81	31.8233	29.0467	37.78
TRINITY_DN1096_c1_g3	hypothetical protein PHLGIDRAFT_510834 [Phlebiopsis gigantea 11061_1 CR5-6])	4.08	1.78	8.78	5.36	10.68	3.7	3.94	3.38	7.06	4.88	6.58	4.79333
TRINITY_DN1096_c2_g1		2.44	2.29	4.13	11.36	5.27	7.46	2.24	2.12	1.3	2.95333	8.03	1.88667
TRINITY_DN10970_c0_g1	hypothetical protein TRAVEDRAFT_68886 [Trametes versicolor FP-101664 SS1])	0	2.01	0	0	0	0	0	3.28	0	0.67	0	1.09333
TRINITY_DN10971_c0_g1		1.38	0	0.44	0.49	0.68	0.37	0.11	0.19	1.01	0.606667	0.513333	0.436667
TRINITY_DN10972_c0_g1		0	2.28	1.32	2.02	0	0	2.17	0	0	1.2	0.673333	0.723333
TRINITY_DN10973_c0_g1		1.31	1.14	0.98	0	0.96	1.65	0	0	2.38	1.14333	0.87	0.793333
TRINITY_DN10974_c0_g1		0.67	0.1	0.54	0	0.75	0.52	0.81	0.58	0.16	0.436667	0.423333	0.516667
TRINITY_DN10975_c0_g1	uncharacterized protein PHACADRAFT_182295 [Phanerochaete carnosa HHB-10118-sp])	12.36	3.68	22.07	17.61	20.16	16	3.55	9.13	15.26	12.7033	17.9233	9.31333
TRINITY_DN10977_c0_g1	acetyl-CoA synthetase-like protein [Phanerochaete sordida])	0	0	0	0	0	0	0	0	5.6	0	0	1.86667
TRINITY_DN10977_c0_g2	acetyl-CoA synthetase-like protein [Phanerochaete sordida])	0.82	1.32	1.15	1.33	0	1.03	1.9	1.06	0.94	1.09667	0.786667	1.3
TRINITY_DN10978_c0_g1	hypothetical protein PsYK624_161710 [Phanerochaete sordida])	0	0.4	1.06	0	0.34	0.64	0.3	0	0.58	0.486667	0.326667	0.293333
TRINITY_DN10979_c0_g1		17.01	5.32	26.2	13.69	13.13	6.49	7.06	8.67	27.12	16.1767	11.1033	14.2833
TRINITY_DN1097_c0_g1	DUF3433 domain-containing protein [Phanerochaete sordida])	6.51	6.06	5.73	15	5.76	19.66	19.56	14.31	6.4	6.1	13.4733	13.4233
TRINITY_DN10980_c0_g1		0	0.35	0	0	0.73	0.29	0.28	0.57	0	0.116667	0.34	0.283333
TRINITY_DN10982_c0_g1	hypothetical protein PsYK624_077390 [Phanerochaete sordida])	0	0.99	1.71	1.3	0.84	3.82	0	0.8	0.7	0.9	1.98667	0.5
TRINITY_DN10983_c0_g1		0	1.46	1.24	0	1.24	3.33	0	1.19	4.04	0.9	1.52333	1.74333
TRINITY_DN10984_c0_g1	RhoGEF domain-containing protein [Phanerochaete sordida])	2.58	0	0	5.44	0	9.82	5.74	18.48	0	0.86	5.08667	8.07333
TRINITY_DN10985_c0_g1	F-box protein [Phanerochaete sordida])	0.25	0.13	0.23	0.28	0.21	0.21	0.41	0.63	0.19	0.203333	0.233333	0.41
TRINITY_DN10985_c0_g2		1.17	0	1.3	2.32	1.55	0.59	1.11	0	2.41	0.823333	1.48667	1.17333
TRINITY_DN10986_c0_g1	hypothetical protein EIP91_001012 [Steccherinum ochraceum])	3.32	3.27	5.62	11.16	3.69	3.34	3.79	3.69	8	4.07	6.06333	5.16
TRINITY_DN10987_c0_g1	glycosyltransferase family 1 protein [Phlebiopsis gigantea 11061_1 CR5-6])	2.75	1.99	5.41	7.28	9.1	5.38	4.95	3.95	3.32	3.38333	7.25333	4.07333
TRINITY_DN10988_c0_g1		0.34	0	0.95	1.11	1.36	0.85	0.79	0.44	0.39	0.43	1.10667	0.54
TRINITY_DN10989_c0_g1		0	0	0	0	6.25	5.42	4.73	0	0	0	3.89	1.57667
TRINITY_DN1098_c0_g1	hypothetical protein PsYK624_160040 [Phanerochaete sordida])	3.65	4.04	4.02	3.51	3.43	3.23	8.74	5.66	4	3.90333	3.39	6.13333
TRINITY_DN10990_c0_g1	C6 transcription factor domain-containing protein [Phanerochaete sordida])	0	5.4	0	33.5	13.95	28.23	7.05	9.19	3.57	1.8	25.2267	6.60333
TRINITY_DN10991_c0_g1	AAA family ATPase [Phanerochaete sordida])	2.11	2.26	3.64	1.78	2.15	3.97	4.35	2.86	3.84	2.67	2.63333	3.68333
TRINITY_DN10991_c0_g2		0	0	0	0.58	0	2.03	1.85	0	0.62	0	0.87	0.823333
TRINITY_DN10991_c0_g3		0	0	0	0.98	0	1.71	2.62	0	0.52	0	0.896667	1.04667
TRINITY_DN10992_c0_g1	FAD-dependent oxidoreductase [Phanerochaete sordida])	7.34	45.23	10.48	15.66	12.71	11.02	24.41	19.41	12.92	21.0167	13.13	18.9133
TRINITY_DN10993_c0_g1	hypothetical protein PsYK624_046380 [Phanerochaete sordida])	1.4	9.34	3.37	25.72	2.92	6.02	34.89	14.45	1.77	4.70333	11.5533	17.0367
TRINITY_DN10994_c0_g1		6.78	0	0	3.6	0	4.33	0	0	0	2.26	2.64333	0
TRINITY_DN10995_c0_g1		6.95	3.75	2.61	0.5	3.16	3.5	0	1.21	1.59	4.43667	2.38667	0.933333
TRINITY_DN10996_c0_g1		3.73	0	5.13	0	0	0	0	0	0	2.95333	0	0
TRINITY_DN10997_c0_g1		0	0	0	0	0	0	2.01	0	0	0	0	0.67
TRINITY_DN10997_c0_g2		0	0	1.77	0	0.2	0.19	1.2	0.36	2.05	0.59	0.13	1.20333
TRINITY_DN10999_c0_g1		1.44	0	0	0	0	0.91	1.64	0	0	0.48	0.303333	0.546667
TRINITY_DN10999_c0_g2	jacalin-like lectin domain-containing protein [Phanerochaete sordida])	0.45	1.58	0.28	0.54	0.38	0.96	1	0.46	0.33	0.77	0.626667	0.596667
TRINITY_DN10999_c0_g3		0.06	0.28	0.25	0	0	0.08	0.23	0.16	0.43	0.196667	0.026667	0.273333
TRINITY_DN1099_c0_g1	coiled-coil-helix-coiled-coil-helix domain-containing protein [Phanerochaete sordida])	68.86	38.8	82.62	54.63	68.06	72.1	57.07	36.31	70.03	63.4267	64.93	54.47
TRINITY_DN109_c0_g1	DUF1771 and SMR domain-containing protein [Phanerochaete sordida])	29.17	22.24	39.34	33.19	34.96	44.44	56.47	38.73	42.4	30.25	37.53	45.8667
TRINITY_DN109_c0_g2		0.83	4.13	1.17	5.3	0	2.09	0	4.45	0.95	2.04333	2.46333	1.8
TRINITY_DN11000_c0_g1		0.73	0.64	0.33	0.42	0.69	0.38	0.53	0.69	0.35	0.566667	0.496667	0.523333
TRINITY_DN11000_c0_g2	hypothetical protein PsYK624_137990 [Phanerochaete sordida])	1.49	1.57	5.08	1.57	3.13	2.04	1.51	2.12	3.85	2.71333	2.24667	2.49333
TRINITY_DN11000_c0_g3	hypothetical protein PsYK624_141220 [Phanerochaete sordida])	0	3.48	0	0	1.1	0	0	0	0	1.16	0.366667	0
TRINITY_DN11000_c0_g4	hypothetical protein PsYK624_050330 [Phanerochaete sordida])	0.26	0.15	0.35	0	0.65	0.26	0.19	0.26	0.47	0.253333	0.303333	0.306667
TRINITY_DN11001_c0_g1	alcohol oxidase [Gloeophyllum trabeum ATCC 11539])	3.09	0	0	0	0	0	0	0	3.52	1.03	0	1.17333
TRINITY_DN11002_c0_g1	hypothetical protein PsYK624_157320 [Phanerochaete sordida])	0	0	0	0	0	0	3.53	0	0	0	0	1.17667
TRINITY_DN11003_c0_g1	zinc-binding alcohol dehydrogenase family protein [Phanerochaete sordida])	0	5.67	4.57	0	0	0	0	0	7.48	3.41333	0	2.49333
TRINITY_DN11004_c0_g1	hydrolase, partial [Mucor ambiguus])	0	0	0	0	3.88	0	0	1.06	0.94	0	1.29333	0.666667
TRINITY_DN11005_c0_g1	uncharacterized protein PHACADRAFT_250938 [Phanerochaete carnosa HHB-10118-sp])	0	12.64	0	0	0	3.5	1.08	1.29	15.61	4.21333	1.16667	5.99333
TRINITY_DN11006_c0_g1	hypothetical protein PsYK624_065960 [Phanerochaete sordida])	0.27	0.1	0.72	0.08	0.17	0.17	0.75	0.25	0.15	0.363333	0.14	0.383333
TRINITY_DN11007_c0_g1		4.89	0	4.59	5.16	14.14	2.06	3.65	2.28	1.93	3.16	7.12	2.62
TRINITY_DN11008_c0_g1	aryl-alcohol dehydrogenase [Phanerochaete sordida])	0	0	2.17	0	0	1.95	1.73	0	0	0.723333	0.65	0.576667
TRINITY_DN1100_c0_g1	glycoside hydrolase family 5 protein [Phanerochaete carnosa HHB-10118-sp])	5.87	5.61	12.38	5.51	11.13	7.28	14.38	8.66	11.82	7.95333	7.97333	11.62
TRINITY_DN1100_c1_g1		0.71	0.8	0.53	0.3	0.61	0.27	1.04	0.36	3.8	0.68	0.393333	1.73333
TRINITY_DN11010_c0_g1		0.68	0	1.89	0.74	0	0.85	0	0	0.78	0.856667	0.53	0.26
TRINITY_DN11013_c0_g1	aryl-alcohol dehydrogenase [Phanerochaete sordida])	10.67	4.4	15.7	11.98	7.29	8.68	4.88	0	10.26	10.2567	9.31667	5.04667
TRINITY_DN11015_c0_g1	hypothetical protein PsYK624_148780 [Phanerochaete sordida])	8.12	0	8.17	0	9.88	4.38	14.32	1.58	7.94	5.43	4.75333	7.94667
TRINITY_DN11017_c0_g1		0.79	0	1.08	0.25	0.44	0.43	0.14	0.14	0.65	0.623333	0.373333	0.31
TRINITY_DN11018_c0_g1	winged helix-turn-helix transcriptional regulator [Phanerochaete sordida])	62.67	28.73	67.99	41.24	65.09	46.44	43.01	35.8	53.9	53.13	50.9233	44.2367
TRINITY_DN11019_c0_g1		0.7	1.09	1.69	0.19	0.46	0.44	0.21	1.78	1	1.16	0.363333	0.996667
TRINITY_DN1101_c0_g1	glycoside hydrolase family 16 protein [Phanerochaete sordida])	29.23	36.39	17.17	43.37	14.76	46.01	39.53	46.26	21.67	27.5967	34.7133	35.82
TRINITY_DN11020_c0_g1		0	0.47	0	2.28	0.4	2.25	0	0.77	1.71	0.156667	1.64333	0.826667
TRINITY_DN11022_c0_g1		0	2.61	0	3.25	4.44	0	0	0	1.76	0.87	2.56333	0.586667
TRINITY_DN11024_c0_g1		0	0	0	0	0	16.27	0	0	0	0	5.42333	0
TRINITY_DN11025_c0_g1	hypothetical protein PsYK624_102250 [Phanerochaete sordida])	613.41	562.45	381.8	525.99	340.37	392.73	227.65	377.31	359.28	519.22	419.697	321.413
TRINITY_DN11026_c0_g1		0	2.72	0	0	0	0.53	0	0.55	0	0.906667	0.176667	0.183333
TRINITY_DN11028_c0_g1		0	0	0	0	0	0	0	0	6.04	0	0	2.01333
TRINITY_DN11029_c0_g1	glycoside hydrolase family 92 protein [Phanerochaete sordida])	0	0.59	0.17	0.43	0.66	0.16	0.31	0	0.44	0.253333	0.416667	0.25
TRINITY_DN1102_c0_g1	DNA repair protein [Phanerochaete sordida])	5.64	4.76	21.32	12.55	17.11	14.76	12.29	8.16	16.3	10.5733	14.8067	12.25
TRINITY_DN1102_c1_g1	glycosyltransferase family 2 protein [Phanerochaete carnosa HHB-10118-sp])	446.94	274.54	322.42	353.12	386.05	369.87	541.04	450.69	397.86	347.967	369.68	463.197
TRINITY_DN1102_c2_g1		0	0	19.14	0	0	13.32	0	0	7.84	6.38	4.44	2.61333
TRINITY_DN11030_c0_g1	hypothetical protein ID866_9920 [Astraeus odoratus])	17.37	30.77	4.16	21.85	17.72	19.26	17.1	24.93	15.17	17.4333	19.61	19.0667
TRINITY_DN11031_c0_g1	hypothetical protein PsYK624_069040 [Phanerochaete sordida])	0	0	0	0.74	0	0.43	0	0	0	0	0.39	0
TRINITY_DN11032_c0_g1	uncharacterized protein PHACADRAFT_175922 [Phanerochaete carnosa HHB-10118-sp])	0	2.83	2.14	1.13	0	0	2.43	0	0.29	1.65667	0.376667	0.906667
TRINITY_DN11033_c0_g1	hypothetical protein AGABI2DRAFT_121137 [Agaricus bisporus var. bisporus H97])	0	0	0	6.24	0	7.51	0	0	0	0	4.58333	0
TRINITY_DN11034_c0_g1	hypothetical protein PsYK624_107390 [Phanerochaete sordida])	0.43	0	2.08	0.13	2.2	0.14	0.76	0.45	1.71	0.836667	0.823333	0.973333
TRINITY_DN11035_c0_g1		0	0	0	0	0.71	0.65	0.6	1.36	0	0	0.453333	0.653333
TRINITY_DN11036_c0_g1	uncharacterized protein PHACADRAFT_205515 [Phanerochaete carnosa HHB-10118-sp])	5.76	0	7.99	3.05	0	0	0	0	0	4.58333	1.01667	0
TRINITY_DN11037_c0_g1		0	0.87	0	0	0	0	0	0	2.46	0.29	0	0.82
TRINITY_DN11039_c0_g1	Leo1 domain-containing protein [Phanerochaete sordida])	4.46	0	9.17	4.17	3.88	7.43	6.65	9.57	8.9	4.54333	5.16	8.37333
TRINITY_DN1103_c0_g1	histone deacetylase complex, regulatory component SIN3 [Phanerochaete sordida])	15.17	6.84	26.04	11.86	23.04	19.93	18.94	11.27	22.08	16.0167	18.2767	17.43
TRINITY_DN11041_c0_g1		5.46	0	0	5.44	0	0	2.87	0	5.84	1.82	1.81333	2.90333
TRINITY_DN11042_c0_g1		1.18	0	1.22	0.65	1.03	2.57	0.94	0	2.01	0.8	1.41667	0.983333
TRINITY_DN11043_c0_g1		0.35	0	0.72	0.77	0.45	1.09	0.42	1.98	0.4	0.356667	0.77	0.933333
TRINITY_DN11044_c0_g1		0.48	0	1.35	0.52	1.96	0	2.77	1.88	0.55	0.61	0.826667	1.73333
TRINITY_DN11045_c0_g1		1.11	0	3.14	0	0	2.1	1.28	0.73	1.91	1.41667	0.7	1.30667
TRINITY_DN11046_c0_g1		0.1	0.15	0.27	1.03	0.65	1.4	0.87	0.76	0.69	0.173333	1.02667	0.773333
TRINITY_DN11047_c0_g1	hypothetical protein EW026_g259 [Phlebia centrifuga])	0	0	7.32	0	0	3.35	2.94	0	2.99	2.44	1.11667	1.97667
TRINITY_DN11048_c1_g1	glycoside hydrolase family 28 protein [Phanerochaete sordida])	5.3	0	2.48	0	0	2.23	5.92	0	0	2.59333	0.743333	1.97333
TRINITY_DN11049_c0_g1		1.47	0	2.47	0.65	3.55	1.48	0.69	0.76	3.38	1.31333	1.89333	1.61
TRINITY_DN11050_c0_g1		0	0	4.26	0	0	0	0	6.3	0	1.42	0	2.1
TRINITY_DN11050_c0_g2		0	0	0	0.92	2.44	0	0	0	0	0	1.12	0
TRINITY_DN11051_c0_g1	cytochrome P450 [Phanerodontia chrysosporium])	0	3.14	5.25	3.67	7.97	5.79	1.46	0	4.92	2.79667	5.81	2.12667
TRINITY_DN11052_c0_g1		0	4.84	4.03	0	2.05	7.23	2.18	0	3.27	2.95667	3.09333	1.81667
TRINITY_DN11053_c0_g1	FTHFS-domain-containing protein [Phanerochaete sordida])	4.72	12.08	9.87	4.98	0	0	2.63	0	8.04	8.89	1.66	3.55667
TRINITY_DN11054_c0_g1	FAD/NAD(P)-binding domain-containing protein [Phanerochaete sordida])	0.16	0	0.68	0.36	0.43	1.65	0.2	0	0.19	0.28	0.813333	0.13
TRINITY_DN11055_c0_g1		0.84	0.51	0.44	1.36	1.62	3.83	0.75	0.78	1.33	0.596667	2.27	0.953333
TRINITY_DN11056_c0_g1		0	0	0	9.36	0	0	0	0	0	0	3.12	0
TRINITY_DN11058_c0_g1	uncharacterized protein PHACADRAFT_183117 [Phanerochaete carnosa HHB-10118-sp])	0.29	0	0	0.32	0.38	0	0	0.74	0.66	0.096667	0.233333	0.466667
TRINITY_DN11059_c0_g1	hypothetical protein EVG20_g10144 [Dentipellis fragilis])	0	0	9.54	1.79	4.91	0	0	0	0	3.18	2.23333	0
TRINITY_DN1105_c0_g1	NAD(P)-dependent oxidoreductase [Phanerochaete sordida])	118.43	63.21	114.56	122.23	158.17	114.84	113.47	76.3	138.25	98.7333	131.747	109.34
TRINITY_DN11060_c0_g1		0	0	1.72	1.15	0.94	1.32	0.41	1.53	1.29	0.573333	1.13667	1.07667
TRINITY_DN11061_c0_g1	uncharacterized protein PHACADRAFT_196722 [Phanerochaete carnosa HHB-10118-sp])	0.21	1.25	3.66	2.72	2.21	3.62	1.55	0.85	1.85	1.70667	2.85	1.41667
TRINITY_DN11063_c0_g1		3.05	0.34	3.07	1.84	1.15	1.52	0.92	0	1.95	2.15333	1.50333	0.956667
TRINITY_DN11064_c0_g1	hypothetical protein PYCCODRAFT_1462922 [Trametes coccinea BRFM310])	0.89	0.37	2.2	1.47	1.24	0.92	0.8	0.92	1.67	1.15333	1.21	1.13
TRINITY_DN11065_c0_g1	uncharacterized protein PHACADRAFT_255219, partial [Phanerochaete carnosa HHB-10118-sp])	0.7	1.16	1.51	0.53	1.18	0.65	0.94	1.1	1.83	1.12333	0.786667	1.29
TRINITY_DN11066_c0_g1	cytochrome P450 [Phanerodontia chrysosporium])	9.47	18.25	5.71	7.27	4.65	17.06	11.93	12.16	0	11.1433	9.66	8.03
TRINITY_DN11069_c0_g1	uncharacterized protein PHACADRAFT_252474, partial [Phanerochaete carnosa HHB-10118-sp])	1.6	0.64	2.25	6.39	0.54	2.13	0	3.65	0.46	1.49667	3.02	1.37
TRINITY_DN1106_c0_g1	forkhead domain-containing protein [Phanerochaete sordida])	4.59	2.7	7.69	5.58	8.44	7.46	6.94	4.56	9.6	4.99333	7.16	7.03333
TRINITY_DN11070_c0_g1	hypothetical protein CY34DRAFT_753736 [Suillus luteus UH-Slu-Lm8-n1])	0	0	1.06	0	0	10.28	1.71	0	0	0.353333	3.42667	0.57
TRINITY_DN11071_c0_g1	CRAL/TRIO domain-containing protein [Phanerochaete sordida])	0	0	0	2.6	0	6.26	5.49	0	0	0	2.95333	1.83
TRINITY_DN11072_c0_g1	hypothetical protein PHLGIDRAFT_34074 [Phlebiopsis gigantea 11061_1 CR5-6])	7.71	12.77	9.66	13.63	6	4.31	1.94	4.59	10.77	10.0467	7.98	5.76667
TRINITY_DN11073_c0_g1		0	0	0	0	5	0	0	0	0	0	1.66667	0
TRINITY_DN11074_c0_g1	GRAM domain-containing protein [Phanerochaete sordida])	69.35	23.16	42.18	45.16	43.44	49.8	33.3	31.52	51.13	44.8967	46.1333	38.65
TRINITY_DN11075_c0_g1		0	0	0	9.55	2.02	4.65	2.05	13.47	2.09	0	5.40667	5.87
TRINITY_DN11076_c0_g1	hypothetical protein PsYK624_100760 [Phanerochaete sordida])	14.54	22.39	26.2	44.72	27.72	59.74	26.73	51.72	51.89	21.0433	44.06	43.4467
TRINITY_DN11077_c0_g1	WSC domain-containing protein [Phanerochaete sordida])	0.6	1.03	1.47	0.56	3.02	1.21	2.52	2.77	2.15	1.03333	1.59667	2.48
TRINITY_DN11079_c0_g1	uncharacterized protein PHACADRAFT_210325 [Phanerochaete carnosa HHB-10118-sp])	3.11	1.67	4.36	1.21	2.75	1.97	1.08	0.78	3.2	3.04667	1.97667	1.68667
TRINITY_DN1107_c0_g1	FAD-dependent oxidoreductase [Phanerochaete sordida])	63.39	30.61	102.22	35.15	65.26	53.32	36.33	29.25	63.76	65.4067	51.2433	43.1133
TRINITY_DN11081_c0_g1	uncharacterized protein PHACADRAFT_201008 [Phanerochaete carnosa HHB-10118-sp])	0.72	0.22	0.39	3.95	10.66	0	0.18	0.09	0	0.443333	4.87	0.09
TRINITY_DN11082_c0_g1	uncharacterized protein PHACADRAFT_145635 [Phanerochaete carnosa HHB-10118-sp])	1.5	0.81	2.11	0.54	0.69	0.63	2.31	0.66	4.02	1.47333	0.62	2.33
TRINITY_DN11083_c0_g1		0	0	0	0	0	0	0	4.95	0	0	0	1.65
TRINITY_DN11083_c0_g2		0	0	0	0	0	0	0	6.29	0	0	0	2.09667
TRINITY_DN11085_c0_g1		0	0	0	0.86	2.26	2.03	0.92	4.06	0	0	1.71667	1.66
TRINITY_DN11086_c0_g1	Tim10/DDP family zinc finger-domain-containing protein [Phanerochaete sordida])	0	0	2.63	1.97	0	4.75	0	0	0	0.876667	2.24	0
TRINITY_DN11087_c0_g1		0.63	0	1.76	2.58	2.23	1.07	0.25	0.54	0.97	0.796667	1.96	0.586667
TRINITY_DN11088_c0_g1	uncharacterized protein PHACADRAFT_126976 [Phanerochaete carnosa HHB-10118-sp])	1.18	0.85	1.61	0.99	1.77	1.06	1.39	2.13	1.42	1.21333	1.27333	1.64667
TRINITY_DN11088_c0_g2	uncharacterized protein PHACADRAFT_202555 [Phanerochaete carnosa HHB-10118-sp])	0.09	1.24	0.86	0.1	0.47	1.26	1.01	0.92	0.21	0.73	0.61	0.713333
TRINITY_DN11089_c0_g1	uncharacterized protein PHACADRAFT_257670 [Phanerochaete carnosa HHB-10118-sp])	0.34	1.06	1.41	0.38	0.67	1.29	0.82	0.65	1.17	0.936667	0.78	0.88
TRINITY_DN1108_c0_g1	uncharacterized protein PHACADRAFT_264933 [Phanerochaete carnosa HHB-10118-sp])	11.32	12.76	15.77	13.67	20.4	17.56	26.78	17.59	18.3	13.2833	17.21	20.89
TRINITY_DN11090_c0_g1	MFS general substrate transporter [Phanerochaete sordida])	10.81	5.5	1.17	3.53	6.98	6.27	5.65	10.02	3.8	5.82667	5.59333	6.49
TRINITY_DN11091_c0_g1		1.19	0.47	3.74	0.98	3.71	2.99	0.35	1.15	0.68	1.8	2.56	0.726667
TRINITY_DN11092_c0_g1	hypothetical protein PsYK624_075450 [Phanerochaete sordida])	3.79	2.62	4.18	1.9	3.73	2.38	4.26	2.82	3.68	3.53	2.67	3.58667
TRINITY_DN11094_c0_g1	hypothetical protein BN946_scf184844.g57 [Trametes cinnabarina])	0	0	0	0	5.38	0	0	5.34	0	0	1.79333	1.78
TRINITY_DN11095_c0_g1		0	0.93	1.61	1.22	0	0	0	0	0	0.846667	0.406667	0
TRINITY_DN11096_c0_g1		0	0	0	0	0	0.31	0.3	0	0.29	0	0.103333	0.196667
TRINITY_DN11096_c0_g2		0	0	0	2.48	0	0	0	0	0	0	0.826667	0
TRINITY_DN11097_c0_g1		0.53	0.33	1.95	0.35	1.06	1.17	0.66	0.37	1.14	0.936667	0.86	0.723333
TRINITY_DN11099_c1_g1	uncharacterized protein PHACADRAFT_24346 [Phanerochaete carnosa HHB-10118-sp])	0	0	0	0	0	5.42	0	0	0	0	1.80667	0
TRINITY_DN1109_c0_g1	cupin-like domain-containing protein [Phanerochaete sordida])	4.68	3.09	10.23	4.31	7.76	6.05	5.73	3.56	7.13	6	6.04	5.47333
TRINITY_DN110_c0_g1	copper radical oxidase variant A, partial [Phanerodontia chrysosporium])	319.65	718.91	357.06	469.58	388.49	395.32	548.82	646.73	454.55	465.207	417.797	550.033
TRINITY_DN110_c1_g1	uncharacterized protein PHACADRAFT_185888 [Phanerochaete carnosa HHB-10118-sp])	27.23	28.05	32.73	29.14	41.23	32.99	24.76	35.41	45.31	29.3367	34.4533	35.16
TRINITY_DN110_c2_g1	hypothetical protein PsYK624_100640 [Phanerochaete sordida])	971.27	557.58	1190.84	2212.06	2149.77	1567.65	679.93	685.53	1966.35	906.563	1976.49	1110.6
TRINITY_DN110_c2_g2	3-hydroxyanthranilate 3,4-dioxygenase [Phanerochaete sordida])	66.85	50.76	97.86	44.76	93.5	53.38	32.32	34.82	86.42	71.8233	63.88	51.1867
TRINITY_DN11101_c0_g1	hypothetical protein D9758_002679 [Tetrapyrgos nigripes])	3.61	1.72	6.53	9.54	8.77	5.19	2.9	1.93	7.81	3.95333	7.83333	4.21333
TRINITY_DN11102_c0_g1	hypothetical protein FRC08_009054 [Ceratobasidium sp. 394])	0	7.41	0	4.64	0	0	0	0	0	2.47	1.54667	0
TRINITY_DN11103_c0_g1		1.12	1.34	0.78	0.31	0	0.35	0.33	0.36	1.29	1.08	0.22	0.66
TRINITY_DN11104_c0_g2	hypothetical protein PsYK624_019880 [Phanerochaete sordida])	1.31	1.08	1.85	4.21	0	2.48	0	1.74	1.5	1.41333	2.23	1.08
TRINITY_DN11105_c0_g1	uncharacterized protein PHACADRAFT_187607 [Phanerochaete carnosa HHB-10118-sp])	0.86	16.2	6.44	28.6	1.2	8.62	5.81	21.2	1.96	7.83333	12.8067	9.65667
TRINITY_DN11106_c0_g1		0	0	0	3.74	0	0	2	0	4.04	0	1.24667	2.01333
TRINITY_DN11106_c0_g2		0	0	5.16	0	0	0	0	0	0	1.72	0	0
TRINITY_DN11107_c0_g1	uncharacterized protein PHACADRAFT_256839 [Phanerochaete carnosa HHB-10118-sp])	0.38	0.19	1.39	0.57	1.81	0.8	2.01	0.8	0.44	0.653333	1.06	1.08333
TRINITY_DN11108_c0_g1	hypothetical protein PsYK624_162650 [Phanerochaete sordida])	15.6	15.24	22.31	22.59	25.57	29.35	30.85	24.94	24.75	17.7167	25.8367	26.8467
TRINITY_DN11109_c0_g1	hypothetical protein EW026_g2448 [Phlebia centrifuga])	0	14.46	8.9	8.94	0	8.07	2.37	0	7.24	7.78667	5.67	3.20333
TRINITY_DN1110_c0_g1	hypothetical protein PsYK624_069100 [Phanerochaete sordida])	20.9	24.56	45	25.9	38.88	28.43	34.96	21.66	38.85	30.1533	31.07	31.8233
TRINITY_DN11111_c0_g1	hypothetical protein PsYK624_150520 [Phanerochaete sordida])	1.26	2.99	0.74	0.95	1.9	1.07	2.33	0	0.53	1.66333	1.30667	0.953333
TRINITY_DN11112_c0_g1	RTA1 domain-containing protein [Phanerochaete sordida])	13.15	24.65	16.43	3.46	8.38	9.2	21.22	8.83	10.81	18.0767	7.01333	13.62
TRINITY_DN11112_c1_g1	RTA1 domain-containing protein [Phanerochaete sordida])	0.48	3.93	0	7.84	3.31	5.24	2.8	10.15	3.65	1.47	5.46333	5.53333
TRINITY_DN11113_c0_g1	hypothetical protein PsYK624_057770 [Phanerochaete sordida])	1.14	5.77	3.21	3.61	1.62	2.87	1.28	9.31	3.91	3.37333	2.7	4.83333
TRINITY_DN11114_c0_g1		0	0	0	3.03	1.34	2.4	1.08	2.57	1.09	0	2.25667	1.58
TRINITY_DN11115_c0_g1		1.08	3.04	1.51	0.84	1.11	1.87	0.83	4.73	5.31	1.87667	1.27333	3.62333
TRINITY_DN11116_c0_g1	P-loop containing nucleoside triphosphate hydrolase protein [Phanerochaete sordida])	95.17	48.56	191.68	110.26	277.96	118.19	84.99	50.38	164.11	111.803	168.803	99.8267
TRINITY_DN11118_c0_g1	FAD dependent oxidoreductase [Phanerochaete sordida])	1.16	1.88	0.94	0.27	3.68	1.71	1.67	0.58	3.39	1.32667	1.88667	1.88
TRINITY_DN1111_c0_g1	hypothetical protein PsYK624_102880 [Phanerochaete sordida])	5.44	23.04	9.28	9.44	7.72	9.77	20.69	21.1	6.38	12.5867	8.97667	16.0567
TRINITY_DN1111_c1_g1	hypothetical protein PsYK624_102890 [Phanerochaete sordida])	47.51	26.05	95.67	72.56	78.51	80.27	64.17	53.92	77.15	56.41	77.1133	65.08
TRINITY_DN11120_c0_g1	hypothetical protein PsYK624_088660 [Phanerochaete sordida])	0	0	0	1.94	2.66	0	4.1	0	6.28	0	1.53333	3.46
TRINITY_DN11121_c0_g1	hypothetical protein PsYK624_051900 [Phanerochaete sordida])	0.26	0.47	0.74	0.49	0.51	0.68	0.76	0.37	0.74	0.49	0.56	0.623333
TRINITY_DN11121_c0_g2		0.27	0.08	0.36	0	0.47	0.41	0.27	0.13	0.06	0.236667	0.293333	0.153333
TRINITY_DN11122_c0_g1	hypothetical protein PsYK624_031460 [Phanerochaete sordida])	1.87	0.26	0.79	3.57	1.77	5.22	2.22	2.2	0	0.973333	3.52	1.47333
TRINITY_DN11123_c0_g1	F-box protein [Phanerochaete sordida])	0.13	0.41	1.1	0	1.22	0.68	0.49	0.17	0.46	0.546667	0.633333	0.373333
TRINITY_DN11124_c0_g1	uncharacterized protein PHACADRAFT_253197 [Phanerochaete carnosa HHB-10118-sp])	9.32	4.17	4.44	15.01	5.68	12.71	9.4	6.02	12.67	5.97667	11.1333	9.36333
TRINITY_DN11125_c0_g1	uncharacterized protein PHACADRAFT_209440 [Phanerochaete carnosa HHB-10118-sp])	0.43	0.53	1.05	0.47	0.83	0.21	1.6	0.31	0.75	0.67	0.503333	0.886667
TRINITY_DN11126_c0_g1		0	0.31	0.55	0	0.79	1.76	0.96	0	0	0.286667	0.85	0.32
TRINITY_DN11126_c0_g2	uncharacterized protein PHACADRAFT_89483 [Phanerochaete carnosa HHB-10118-sp])	0.5	0.73	0.84	0.21	0.46	0.56	1.82	0.9	0.66	0.69	0.41	1.12667
TRINITY_DN11126_c0_g4	terpenoid synthase [Phanerochaete sordida])	0.14	0.28	0.25	0.38	0.12	0.12	0.82	0.88	0.48	0.223333	0.206667	0.726667
TRINITY_DN11126_c0_g5	uncharacterized protein PHACADRAFT_89483 [Phanerochaete carnosa HHB-10118-sp])	0	0	0	0.46	0.18	0.17	1.34	0.17	0.32	0	0.27	0.61
TRINITY_DN11126_c0_g6	uncharacterized protein PHACADRAFT_62813, partial [Phanerochaete carnosa HHB-10118-sp])	0	0.58	0	1.25	0	0.24	0.22	0.72	0	0.193333	0.496667	0.313333
TRINITY_DN11127_c0_g1		0.42	0	2.93	1.81	0.81	0.53	0.97	2.13	1.43	1.11667	1.05	1.51
TRINITY_DN11128_c0_g1	hypothetical protein PsYK624_022580 [Phanerochaete sordida])	0.62	3.91	0.65	2.34	0.41	0.31	0.89	1.71	0.42	1.72667	1.02	1.00667
TRINITY_DN11129_c0_g1		0.36	0.27	0.49	0.61	1.15	0.34	1	0.11	0	0.373333	0.7	0.37
TRINITY_DN1112_c0_g1	putative natural resistance associated macrophage protein family transporter [Phanerochaete sordida])	46.38	33.72	42.86	50.3	29.89	42.45	35.96	35.96	37.78	40.9867	40.88	36.5667
TRINITY_DN1112_c1_g1	hypothetical protein PsYK624_140370 [Phanerochaete sordida])	6.06	6.07	6.63	5.16	5.59	9.01	7.08	6.8	6.42	6.25333	6.58667	6.76667
TRINITY_DN11130_c0_g1		0	0	0	3.11	1.02	1.84	0.83	0	0	0	1.99	0.276667
TRINITY_DN11131_c0_g1	dynactin [Phanerochaete sordida])	1.88	0	0	0	0	2.36	1.06	1.26	1.07	0.626667	0.786667	1.13
TRINITY_DN11132_c0_g1	origin recognition complex subunit 4 [Phanerochaete sordida])	0	0	4.51	1.69	0	6.07	3.58	0	0	1.50333	2.58667	1.19333
TRINITY_DN11133_c0_g1		0.16	0.55	1.96	0.59	0.4	0.9	1.03	1.6	0.54	0.89	0.63	1.05667
TRINITY_DN11133_c0_g2	uncharacterized protein PHACADRAFT_256901 [Phanerochaete carnosa HHB-10118-sp])	0.13	0	0.35	0	0.33	0	0.47	0	0	0.16	0.11	0.156667
TRINITY_DN11134_c0_g1		0.43	0	0	0.71	0	0	0.25	0	0	0.143333	0.236667	0.0833333
TRINITY_DN11134_c1_g1		0	0	0	0	0	0	0	0	0	0	0	0
TRINITY_DN11135_c0_g2	uncharacterized protein PHACADRAFT_58907, partial [Phanerochaete carnosa HHB-10118-sp])	0	0	3.43	0	0	0	2.75	0	0	1.14333	0	0.916667
TRINITY_DN11136_c0_g1		0.23	0.36	1.6	0	0.31	0.58	0	0	1.06	0.73	0.296667	0.353333
TRINITY_DN11136_c0_g2	F-box protein [Phanerochaete sordida])	0.64	0.22	0.75	0.3	0.24	0.24	0.24	0.28	0.26	0.536667	0.26	0.26
TRINITY_DN11138_c0_g1	uncharacterized protein PHACADRAFT_263613 [Phanerochaete carnosa HHB-10118-sp])	4.62	0	14.49	9.78	13	10.46	6.25	9.95	16.9	6.37	11.08	11.0333
TRINITY_DN11138_c0_g2	GTP cyclohydrolase I [Phanerochaete sordida])	13.24	13.56	15.42	7.24	10.57	8.33	2.22	6.1	7.23	14.0733	8.71333	5.18333
TRINITY_DN11139_c0_g1	hypothetical protein PsYK624_144250 [Phanerochaete sordida])	0.14	0	0.98	0	0.37	0	0	0.36	0.49	0.373333	0.123333	0.283333
TRINITY_DN1113_c0_g1	uncharacterized protein PHACADRAFT_177413 [Phanerochaete carnosa HHB-10118-sp])	5.62	6.45	18.1	12.98	17.09	14.02	12.08	8.9	14.99	10.0567	14.6967	11.99
TRINITY_DN11140_c0_g1		2.61	0.29	1.74	1.18	2.44	0.95	2.28	2.1	1.01	1.54667	1.52333	1.79667
TRINITY_DN11142_c0_g1		0.37	0	1.54	1.44	2.11	0.89	0.63	0	0.74	0.636667	1.48	0.456667
TRINITY_DN11143_c0_g1	glycoside hydrolase family 16 protein [Phanerochaete sordida])	0.6	2.28	0.81	0.69	0.19	1.36	1.28	0.93	0.28	1.23	0.746667	0.83
TRINITY_DN11143_c0_g2	glycoside hydrolase family 16 protein [Phanerochaete sordida])	0.23	0.2	0.24	0.67	0.29	1.83	1.53	0.57	0.52	0.223333	0.93	0.873333
TRINITY_DN11144_c0_g1	bifunctional P-450/NADPH-P450 reductase [Phanerochaete sordida])	0.3	6.57	3.17	7.79	1	5.66	0.36	2.3	1.99	3.34667	4.81667	1.55
TRINITY_DN11145_c0_g1	uncharacterized protein PHACADRAFT_262157 [Phanerochaete carnosa HHB-10118-sp])	0	0	1.39	0	2.78	0	0	0	0	0.463333	0.926667	0
TRINITY_DN11146_c0_g1		0.72	0.58	3.03	2.35	5.84	1.36	0.42	0.47	3.31	1.44333	3.18333	1.4
TRINITY_DN11147_c0_g1		0	0	2.48	0	0	0.79	0	0	0	0.826667	0.263333	0
TRINITY_DN11148_c0_g1		1.16	1.28	0.71	0.58	0.86	0.62	1.02	1.05	1.14	1.05	0.686667	1.07
TRINITY_DN1114_c0_g1	hypothetical protein PsYK624_073510 [Phanerochaete sordida])	7.15	0.96	16.12	5.9	14.82	5.56	4.98	2.86	12.2	8.07667	8.76	6.68
TRINITY_DN1114_c1_g1	hypothetical protein PsYK624_056920 [Phanerochaete sordida])	28.18	16.02	42.53	24.99	39.09	25.68	25.71	19.48	38.51	28.91	29.92	27.9
TRINITY_DN11150_c0_g1	uncharacterized protein PHACADRAFT_57928, partial [Phanerochaete carnosa HHB-10118-sp])	6.62	2.53	6.08	10.25	7.21	9.36	9.63	8.7	3.67	5.07667	8.94	7.33333
TRINITY_DN11151_c0_g1	hypothetical protein PsYK624_129570 [Phanerochaete sordida])	0.76	0.76	1.26	0.96	1.29	1.17	0.73	0.64	1.45	0.926667	1.14	0.94
TRINITY_DN11152_c0_g1	hypothetical protein PsYK624_026580 [Phanerochaete sordida])	3.09	0	3.27	6.58	3.24	0	1.76	1.03	1.77	2.12	3.27333	1.52
TRINITY_DN11153_c0_g1	ATP-binding protein [Phanerochaete sordida])	0	0.92	0	4.24	0	3.59	0.65	0	1.29	0.306667	2.61	0.646667
TRINITY_DN11154_c0_g1	acetyl-CoA synthetase-like protein [Phanerochaete sordida])	6.98	3.77	0	0.62	0	0	0	9.9	1.58	3.58333	0.206667	3.82667
TRINITY_DN11155_c0_g1	hypothetical protein PsYK624_110290 [Phanerochaete sordida])	2.36	3.03	5.26	3.51	4.54	2.5	4.56	2.58	3.09	3.55	3.51667	3.41
TRINITY_DN11156_c0_g1		0	0	0	0	0	0	2.63	0	0	0	0	0.876667
TRINITY_DN11157_c0_g1	ClpP/crotonase [Phanerochaete sordida])	3.85	9.86	4.65	1.77	4.54	8.31	2.53	4.34	3.21	6.12	4.87333	3.36
TRINITY_DN11158_c0_g1	carbohydrate esterase family 9 protein [Phanerochaete sordida])	10.41	30.97	0	11.07	10.53	23.31	23.27	10.16	0	13.7933	14.97	11.1433
TRINITY_DN11159_c0_g1	hypothetical protein PsYK624_031980 [Phanerochaete sordida])	0.66	1.1	1.89	0.92	2.53	1.58	2.83	2.32	1.94	1.21667	1.67667	2.36333
TRINITY_DN1115_c0_g1	glycosyltransferase family 57 protein [Phanerochaete carnosa HHB-10118-sp])	15	13.39	25.86	21.2	28.05	25.32	32.5	20.99	30.52	18.0833	24.8567	28.0033
TRINITY_DN11160_c0_g1	glycoside hydrolase family 5 protein [Phanerochaete carnosa HHB-10118-sp])	11.52	9.85	3.99	27.44	8.46	18.35	32.14	8.33	0	8.45333	18.0833	13.49
TRINITY_DN11160_c1_g1	glycoside hydrolase family 5 protein [Phanerochaete sordida])	0	0	0	0	0	0	0	0	4.45	0	0	1.48333
TRINITY_DN11161_c0_g1	WD40 repeat domain-containing protein [Phanerochaete sordida])	0.35	0.73	1.03	0.87	2.82	0.35	1.29	0.61	0.79	0.703333	1.34667	0.896667
TRINITY_DN11161_c0_g2	hypothetical protein PsYK624_148810 [Phanerochaete sordida])	0.6	3.31	1.21	1.51	1.07	2.04	2.32	0.98	0.82	1.70667	1.54	1.37333
TRINITY_DN11162_c0_g1	PLP-dependent transferase [Phanerochaete sordida])	0.74	0	5.23	0	1.03	1.86	1.68	1.97	0.85	1.99	0.963333	1.5
TRINITY_DN11163_c0_g1	MutS family DNA mismatch repair protein [Phanerochaete sordida])	0.78	0	0	0	0	0	0.7	0.25	0.67	0.26	0	0.54
TRINITY_DN11164_c0_g1		0	0	0	2.25	0	1.34	1.2	0	1.22	0	1.19667	0.806667
TRINITY_DN11166_c0_g1	uncharacterized protein PHACADRAFT_183284 [Phanerochaete carnosa HHB-10118-sp])	0	0	0	0	0	4.9	0	5.63	0	0	1.63333	1.87667
TRINITY_DN11167_c0_g1	uncharacterized protein PHACADRAFT_250592, partial [Phanerochaete carnosa HHB-10118-sp])	1.13	0.52	1.54	0.89	1.46	0.57	0.97	0	1.17	1.06333	0.973333	0.713333
TRINITY_DN11167_c0_g2	uncharacterized protein PHACADRAFT_250587 [Phanerochaete carnosa HHB-10118-sp])	0	0	2.74	0.69	4.48	1.63	2.22	1.71	1.48	0.913333	2.26667	1.80333
TRINITY_DN11168_c0_g1		0	0	7.16	0	0	0	0	0	0	2.38667	0	0
TRINITY_DN11169_c0_g1		0.33	0.79	1	0.12	0.23	0.46	0.11	0.39	0.5	0.706667	0.27	0.333333
TRINITY_DN11169_c0_g2		0	0	0	0	0	0	0	0	0	0	0	0
TRINITY_DN1116_c0_g1	hypothetical protein PsYK624_019880 [Phanerochaete sordida])	23.99	4.42	22.74	10.49	23.49	16.15	17.95	10.78	23.59	17.05	16.71	17.44
TRINITY_DN1116_c0_g2	hypothetical protein PsYK624_019880 [Phanerochaete sordida])	20.15	7.01	22.01	10.9	18.52	15.72	15.11	8.01	15.11	16.39	15.0467	12.7433
TRINITY_DN1116_c1_g1	tricalbin [Phanerochaete sordida])	27.25	29.88	46.92	38.24	45	43.07	38.18	31.06	42.06	34.6833	42.1033	37.1
TRINITY_DN11170_c0_g1	hypothetical protein OG21DRAFT_983617 [Xerocomus badius])	3.55	3.95	9.79	18.81	12.17	4.55	1.32	22.45	4.01	5.76333	11.8433	9.26
TRINITY_DN11172_c0_g1		0.8	3.94	7.86	3.38	1.11	1	3.61	0	4.55	4.2	1.83	2.72
TRINITY_DN11173_c0_g1	ARM repeat-containing protein [Phanerochaete sordida])	0.4	0	0.56	1.74	0.54	0.5	1.4	0	0.46	0.32	0.926667	0.62
TRINITY_DN11174_c0_g1		0	0	0.52	0.21	0	0.71	0.45	0.48	0.43	0.173333	0.306667	0.453333
TRINITY_DN11176_c0_g1	uncharacterized protein E1B28_011274 [Marasmius oreades])	0	0	0	1.58	1.03	0.93	1.68	0	0	0	1.18	0.56
TRINITY_DN11177_c0_g1	uncharacterized protein PHACADRAFT_160751 [Phanerochaete carnosa HHB-10118-sp])	1.92	4	2.97	4.04	2.08	3.26	5.68	5.32	2.98	2.96333	3.12667	4.66
TRINITY_DN11177_c0_g2		0	0	0	0	16.85	0	0	0	0	0	5.61667	0
TRINITY_DN11177_c1_g1		0	0	5.38	0	0	0	0	0	0	1.79333	0	0
TRINITY_DN11178_c0_g1	glycoside hydrolase family 88 protein [Phanerochaete sordida])	0.95	1.12	1.65	1.31	1.88	0.6	2.53	1.82	1.09	1.24	1.26333	1.81333
TRINITY_DN11179_c0_g1		0	0	21.61	0	0	15.08	0	0	0	7.20333	5.02667	0
TRINITY_DN1117_c0_g1	RING-HC finger protein [Phanerochaete sordida])	34.34	27.99	54.58	49.86	57	53.3	31.71	34.37	56.14	38.97	53.3867	40.74
TRINITY_DN1117_c1_g1	calcium-transporting ATPase [Phanerochaete sordida])	46.54	18.55	57.83	29.21	44.38	39.48	45.48	29.11	51.87	40.9733	37.69	42.1533
TRINITY_DN11180_c0_g1	carotenoid ester lipase precursor [Phanerochaete sordida])	0.31	0.72	0	0.17	0.41	0	1.13	0	0.53	0.343333	0.193333	0.553333
TRINITY_DN11181_c0_g1		3.91	0	5.38	0	0	0	0	0	0	3.09667	0	0
TRINITY_DN11182_c0_g1	uncharacterized protein PHACADRAFT_193185, partial [Phanerochaete carnosa HHB-10118-sp])	0	11.6	14.03	71.39	5	17.43	7.56	14.84	0	8.54333	31.2733	7.46667
TRINITY_DN11184_c0_g2	hypothetical protein PsYK624_054270 [Phanerochaete sordida])	0	0.27	0.25	0.21	0.54	0.54	0.23	0.15	0.35	0.173333	0.43	0.243333
TRINITY_DN11185_c0_g1	hypothetical protein PsYK624_158930 [Phanerochaete sordida])	0	0	1.78	3.99	0	1.59	0	0	1.44	0.593333	1.86	0.48
TRINITY_DN11186_c0_g1		0	0	0	0.87	1.15	0	0	0	0	0	0.673333	0
TRINITY_DN11187_c0_g1	cytochrome P450 [Phanerochaete sordida])	6.55	6.37	10.9	10.01	10.78	8.43	19.85	11.36	13.89	7.94	9.74	15.0333
TRINITY_DN11188_c0_g1		1.3	0	0.2	0	0.19	0.18	1.05	0.91	0.17	0.5	0.123333	0.71
TRINITY_DN11189_c0_g1	hypothetical protein PsYK624_086550 [Phanerochaete sordida])	0.1	0.08	0.48	0.35	0.07	0.19	0.45	0.78	0.47	0.22	0.203333	0.566667
TRINITY_DN11189_c0_g2		0	0	0	0	0	0	0	0	0	0	0	0
TRINITY_DN1118_c0_g1	hypothetical protein PsYK624_053590 [Phanerochaete sordida])	11.78	72.31	7.6	108.44	13.97	22.25	236.09	177.18	12.85	30.5633	48.22	142.04
TRINITY_DN1118_c1_g1	hypothetical protein PsYK624_137820 [Phanerochaete sordida])	1.92	1.51	1.87	1.18	1.51	3.83	6.25	4.42	1.9	1.76667	2.17333	4.19
TRINITY_DN11190_c0_g1	P-loop containing nucleoside triphosphate hydrolase protein [Phanerochaete sordida])	0.93	0	4.87	0.52	1.24	2.65	3.61	0.9	1.34	1.93333	1.47	1.95
TRINITY_DN11191_c0_g1	short-chain dehydrogenase/reductase SDR [Phanerochaete sordida])	0	0	0	0.53	0.68	0.62	1.99	0	0.57	0	0.61	0.853333
TRINITY_DN11193_c0_g1		0.68	0.35	0.81	0.71	0.11	0.97	1.27	0.51	0.72	0.613333	0.596667	0.833333
TRINITY_DN11194_c0_g1	uncharacterized protein PHACADRAFT_174950 [Phanerochaete carnosa HHB-10118-sp])	0	7.84	4.22	0	4.14	9.81	4.81	3.96	2.75	4.02	4.65	3.84
TRINITY_DN11196_c0_g1	aldo/keto reductase [Phanerochaete sordida])	25.49	18.76	41.08	12.8	39.26	25.91	20.53	20.64	36.65	28.4433	25.99	25.94
TRINITY_DN11197_c0_g1	hypothetical protein PsYK624_114230 [Phanerochaete sordida])	4.75	0.33	1.83	2.59	3.01	1.24	3.42	1.67	3.44	2.30333	2.28	2.84333
TRINITY_DN11197_c0_g2	hypothetical protein PsYK624_114230 [Phanerochaete sordida])	0.15	0.22	0.6	0.49	1.14	0.55	0.53	0.56	0.33	0.323333	0.726667	0.473333
TRINITY_DN11198_c0_g1		7.39	8.42	0	10.4	3.6	6.26	8.24	7.05	5.6	5.27	6.75333	6.96333
TRINITY_DN11199_c0_g1	sugar porter family MFS transporter [Phanerochaete sordida])	1.58	0	3.61	2.56	1	1.98	0.59	0.97	2.31	1.73	1.84667	1.29
TRINITY_DN1119_c0_g1	F-box protein [Phanerochaete sordida])	11.85	2.77	17.65	6.2	9.82	11.07	4.07	4.74	12.67	10.7567	9.03	7.16
TRINITY_DN1119_c0_g2	aspartic protease [Phanerochaete sordida])	50.1	20.72	62.12	14.89	67.3	42.2	18.87	18.24	96.77	44.3133	41.4633	44.6267
TRINITY_DN1119_c0_g3	F-box protein [Phanerochaete sordida])	36.79	8.56	35.81	9.76	14.98	12.91	4.91	6.6	20.08	27.0533	12.55	10.53
TRINITY_DN1119_c0_g4	pepsin-like aspartic proteases [Phanerochaete sordida])	5.19	6.44	3.64	6.34	3.87	4.73	15.99	12.43	4.49	5.09	4.98	10.97
TRINITY_DN1119_c1_g1	hypothetical protein PsYK624_099630 [Phanerochaete sordida])	319.2	311.98	364.11	394.9	253.66	261.66	189.81	333.66	299.15	331.763	303.407	274.207
TRINITY_DN1119_c2_g1	hypothetical protein PsYK624_099480 [Phanerochaete sordida])	16.09	11.41	23.55	41.63	21.47	74.81	30.58	31.84	22.49	17.0167	45.97	28.3033
TRINITY_DN1119_c3_g1	uncharacterized protein PHACADRAFT_207328 [Phanerochaete carnosa HHB-10118-sp])	3.05	6.61	6.49	3.94	7.69	4.99	14.53	7.43	10.83	5.38333	5.54	10.93
TRINITY_DN1119_c3_g2	hypothetical protein PsYK624_107680 [Phanerochaete sordida])	1.69	3.01	2.88	7.32	3.19	2.3	6.7	4.15	4.54	2.52667	4.27	5.13
TRINITY_DN1119_c8_g1	F-box protein [Phanerochaete sordida])	1.23	0.4	0.14	0.61	0.61	0.94	1.13	0.94	0.31	0.59	0.72	0.793333
TRINITY_DN1119_c8_g2	F-box protein [Phanerochaete sordida])	1.47	1.06	1.53	3.09	1.09	2.86	2.6	2.82	1.13	1.35333	2.34667	2.18333
TRINITY_DN111_c0_g1	uncharacterized protein PHACADRAFT_251170 [Phanerochaete carnosa HHB-10118-sp])	22.46	16.99	39.2	21.53	34.15	36.69	28.63	28.16	41.43	26.2167	30.79	32.74
TRINITY_DN111_c1_g1		11.52	1.74	15.68	7.8	16.15	8.13	11.82	6.79	16.38	9.64667	10.6933	11.6633
TRINITY_DN11200_c0_g1	serine/threonine protein kinase-like protein [Phanerochaete sordida])	0.62	1.43	1.04	0.75	0.94	0.91	1.58	0.96	1.02	1.03	0.866667	1.18667
TRINITY_DN11201_c0_g1		0	0	0.95	0.37	1.16	3.05	0.67	0.44	0.39	0.316667	1.52667	0.5
TRINITY_DN11202_c0_g1	RTA1 domain-containing protein [Phanerochaete sordida])	6.24	0	0	4.38	0	0	0	0	0	2.08	1.46	0
TRINITY_DN11203_c0_g1	A1 family peptidase [Phanerochaete sordida])	0.76	0	0	0	0	0	0	0.36	1.19	0.253333	0	0.516667
TRINITY_DN11204_c0_g1	D-lactonohydrolase-like protein [Phanerochaete sordida])	0.81	1.04	1.11	0.76	0.35	0	0.33	0.34	0	0.986667	0.37	0.223333
TRINITY_DN11205_c0_g1	hypothetical protein PsYK624_033160 [Phanerochaete sordida])	0.95	0.32	1.01	0.24	0.82	0.8	1.17	1.2	1.82	0.76	0.62	1.39667
TRINITY_DN11206_c0_g1	glycoside hydrolase family 79 protein [Phanerochaete sordida])	0	0	2.15	0.81	0	0	0	0	0	0.716667	0.27	0
TRINITY_DN11207_c0_g1		0	1.88	0	0	0	0	0	0	1.28	0.626667	0	0.426667
TRINITY_DN11208_c0_g1	hypothetical protein BDQ12DRAFT_653014 [Crucibulum laeve])	0	1.39	0	0	0	2.17	0	0.56	0	0.463333	0.723333	0.186667
TRINITY_DN11209_c0_g1	hypothetical protein PsYK624_081620 [Phanerochaete sordida])	1.16	0.84	2.24	1.34	1.76	1.44	1.85	1.16	2.2	1.41333	1.51333	1.73667
TRINITY_DN1120_c0_g1	WSC domain-containing protein [Phanerochaete sordida])	6.59	4.62	5.5	11.68	6.81	6.81	7.95	6.95	6.77	5.57	8.43333	7.22333
TRINITY_DN11211_c0_g1	hypothetical protein EIP86_002333 [Pleurotus ostreatoroseus])	144.02	229.13	108.84	141.76	102.88	58.8	294.17	161.36	129.33	160.663	101.147	194.953
TRINITY_DN11213_c0_g1	EF-hand protein [Phanerochaete sordida])	0	0	0	33.81	0	9.39	2.75	7.05	0	0	14.4	3.26667
TRINITY_DN11214_c0_g1		10	9.99	26.78	6.34	2.82	13.83	10.14	10.81	12.56	15.59	7.66333	11.17
TRINITY_DN11215_c0_g1	NUDIX hydrolase domain-like protein [Phanerochaete sordida])	1.04	0.82	0	0.29	0	1.31	0.62	0	0.3	0.62	0.533333	0.306667
TRINITY_DN11217_c1_g1	hypothetical protein PHLGIDRAFT_20339 [Phlebiopsis gigantea 11061_1 CR5-6])	0	4.82	0	5.45	0	0	7.48	9.73	0	1.60667	1.81667	5.73667
TRINITY_DN11218_c0_g1		0	0	0	0	0	2.06	0	1.1	0.94	0	0.686667	0.68
TRINITY_DN11219_c0_g1	hypothetical protein PsYK624_010480 [Phanerochaete sordida])	3.97	1.82	11.24	8.57	4.85	0	3.99	6.12	5.21	5.67667	4.47333	5.10667
TRINITY_DN1121_c0_g1	anaphase-promoting complex subunit 10 [Phanerochaete sordida])	26.51	15.68	33.42	23.82	27.63	21.19	24.97	19.37	29.37	25.2033	24.2133	24.57
TRINITY_DN1121_c1_g1	citrate synthase, partial [Phanerodontia chrysosporium])	879.31	317.41	858.32	421.33	752.37	573.04	302.49	307.36	686.04	685.013	582.247	431.963
TRINITY_DN11220_c0_g1	uncharacterized protein PHACADRAFT_208754 [Phanerochaete carnosa HHB-10118-sp])	0	3.12	0	1.99	0	2.36	0	1.26	1.07	1.04	1.45	0.776667
TRINITY_DN11220_c1_g1	hypothetical protein AZE42_05514 [Rhizopogon vesiculosus])	0	0	0	0.38	0.47	0	1.22	0	0.4	0	0.283333	0.54
TRINITY_DN11221_c0_g1	glycoside hydrolase family 30 protein [Phanerochaete sordida])	0.27	0.55	0.47	0.37	0	1.56	2.74	3.5	4.42	0.43	0.643333	3.55333
TRINITY_DN11222_c0_g1	hypothetical protein PsYK624_157860 [Phanerochaete sordida])	0.08	0.66	0.23	0.68	0.37	0.21	0.31	0.78	0.1	0.323333	0.42	0.396667
TRINITY_DN11223_c0_g1	uncharacterized protein PHACADRAFT_175173 [Phanerochaete carnosa HHB-10118-sp])	56.54	30	71.58	66.88	62.96	72.62	66.77	56.68	68.67	52.7067	67.4867	64.04
TRINITY_DN11224_c0_g1	uncharacterized protein PHACADRAFT_164077 [Phanerochaete carnosa HHB-10118-sp])	11.47	26.58	27.1	7.9	5.15	3.73	2.11	9.24	21.6	21.7167	5.59333	10.9833
TRINITY_DN11225_c0_g1		0	0.8	0	1.07	0	0	1.14	0	2.27	0.266667	0.356667	1.13667
TRINITY_DN11227_c0_g1	hypothetical protein PsYK624_017040 [Phanerochaete sordida])	3.1	5.5	5.3	1.5	0	3.03	0.4	0.89	4.34	4.63333	1.51	1.87667
TRINITY_DN11228_c0_g1	MFS general substrate transporter [Daedalea quercina L-15889])	0.18	0	0.75	0.31	0.12	0.35	0.11	0	0.53	0.31	0.26	0.213333
TRINITY_DN11229_c0_g1	uncharacterized protein PHACADRAFT_253191 [Phanerochaete carnosa HHB-10118-sp])	9.59	2.09	16.57	5.55	4.42	16.88	4.02	0	10.54	9.41667	8.95	4.85333
TRINITY_DN1122_c0_g1	cytochrome P450 [Phanerodontia chrysosporium])	3.02	1.35	7.68	6.28	4.06	8.21	4.48	6.09	5.77	4.01667	6.18333	5.44667
TRINITY_DN11230_c0_g1		1.94	0	1.82	2.08	3.59	2.44	1.48	1.71	2.22	1.25333	2.70333	1.80333
TRINITY_DN11231_c0_g1		0.4	0.43	0.35	0.16	0.37	0	0.33	0.84	1.46	0.393333	0.176667	0.876667
TRINITY_DN11232_c0_g1	hypothetical protein PsYK624_097090 [Phanerochaete sordida])	2.93	5.74	3.81	1.07	2.44	8.66	4.11	2.9	4.11	4.16	4.05667	3.70667
TRINITY_DN11233_c0_g1	Sas10 C-terminal domain-containing protein [Phanerochaete sordida])	2.92	0	2.05	3.07	0	0	1.63	6.06	6.66	1.65667	1.02333	4.78333
TRINITY_DN11234_c0_g1		0	8.1	7.66	3.86	0	5.81	2.06	10.25	4.58	5.25333	3.22333	5.63
TRINITY_DN11235_c0_g1		0.38	1.16	0.84	1.61	0.61	0.32	1.54	1.2	0.58	0.793333	0.846667	1.10667
TRINITY_DN11235_c0_g2		0	1.18	0	0.72	0	0.32	0.74	1.05	0.37	0.393333	0.346667	0.72
TRINITY_DN11237_c0_g1	cytochrome P450 [Phanerodontia chrysosporium])	7.46	6.39	10.26	3.98	5.51	0	0	5.48	0	8.03667	3.16333	1.82667
TRINITY_DN11238_c0_g1	hypothetical protein PsYK624_020560 [Phanerochaete sordida])	0.18	0	1.73	0.6	0.23	2.03	0.22	0	0	0.636667	0.953333	0.0733333
TRINITY_DN11239_c0_g1	Zn(II)2Cys6 transcription factor domain-containing protein [Phanerochaete sordida])	3.44	3.47	3.02	11.18	6.44	11.37	8.48	8.41	2.47	3.31	9.66333	6.45333
TRINITY_DN1123_c0_g1	PAH-inducible cytochrome P450 monooxygenase PC-PAH 4 [Phanerodontia chrysosporium])	3.22	7.6	125.06	10.39	55.64	41.87	8.03	8.13	53.53	45.2933	35.9667	23.23
TRINITY_DN11240_c0_g1	uncharacterized protein PHACADRAFT_179651 [Phanerochaete carnosa HHB-10118-sp])	0.54	0.63	1.79	0.85	1.71	1.09	1.37	0.7	1.69	0.986667	1.21667	1.25333
TRINITY_DN11241_c0_g1	glycosyltransferase family 1 protein [Phanerochaete sordida])	0.78	0.77	0.94	0.25	0.72	0.44	0.57	0.5	1.36	0.83	0.47	0.81
TRINITY_DN11242_c0_g1		10.45	10.56	16.89	13.1	18.08	16.84	8.26	10.48	17.25	12.6333	16.0067	11.9967
TRINITY_DN11242_c0_g2		0	0	0	0.14	0.47	0.46	0	0.62	0.7	0	0.356667	0.44
TRINITY_DN11242_c0_g3		0.79	0	1.84	0.29	1.06	0	0	0.34	0.3	0.876667	0.45	0.213333
TRINITY_DN11243_c0_g1	PAH-inducible cytochrome P450 monooxygenase PC-PAH 5 [Phanerodontia chrysosporium])	0	1.67	1.44	1.64	0.7	0	0	0	1.17	1.03667	0.78	0.39
TRINITY_DN11244_c0_g1	uncharacterized protein PHACADRAFT_206470 [Phanerochaete carnosa HHB-10118-sp])	2.89	14.93	7.33	4.12	7.99	3.97	19.41	6.93	4.13	8.38333	5.36	10.1567
TRINITY_DN11245_c0_g1		1.46	0	2.37	0	0.45	0.43	0.4	0	0.78	1.27667	0.293333	0.393333
TRINITY_DN11247_c0_g1	hypothetical protein EW026_g5657 [Phlebia centrifuga])	0	0	0	0	0	0	0	3.67	0	0	0	1.22333
TRINITY_DN11247_c0_g2		0.14	0.62	1.39	0.24	0.35	0.26	0.77	0.09	0.47	0.716667	0.283333	0.443333
TRINITY_DN11248_c0_g1		0	1.44	0	0.48	0	1.68	0	1.16	0.51	0.48	0.72	0.556667
TRINITY_DN11249_c0_g1		0.08	0.26	0.35	0.39	0.22	0	0.42	0	0.29	0.23	0.203333	0.236667
TRINITY_DN11249_c0_g2		0	0	0	0	0.69	0.98	0	0.66	1.78	0	0.556667	0.813333
TRINITY_DN1124_c0_g1	SYLF-domain-containing protein [Phanerochaete sordida])	88.77	64.03	101.52	87.76	93.39	81.77	68.48	68.91	96.83	84.7733	87.64	78.0733
TRINITY_DN1124_c0_g2	hypothetical protein PHLCEN_2v5622 [Phlebia centrifuga])	0.92	0.26	2.95	0.3	1.22	1.11	0.55	0.39	1.31	1.37667	0.876667	0.75
TRINITY_DN1124_c0_g3	hypothetical protein PHLCEN_2v5622 [Phlebia centrifuga])	0.56	0.06	0.46	0.2	0.81	0.11	0.43	0.21	1.08	0.36	0.373333	0.573333
TRINITY_DN11250_c0_g1		0.47	4.46	3.68	3.08	0.42	1.17	1.65	0.59	0.18	2.87	1.55667	0.806667
TRINITY_DN11251_c0_g1	FAD/NAD-binding domain-containing protein [Phanerochaete sordida])	0.42	0.47	0.84	0.44	0.79	0.53	1.15	0.31	0.92	0.576667	0.586667	0.793333
TRINITY_DN11252_c0_g1	uncharacterized protein PHACADRAFT_211962 [Phanerochaete carnosa HHB-10118-sp])	0.46	0	0	0	0	0.58	0	1.82	0	0.153333	0.193333	0.606667
TRINITY_DN11253_c0_g1		0	0	0	0	0	0	0	0.83	3.61	0	0	1.48
TRINITY_DN11253_c0_g2	hypothetical protein PHLCEN_2v5622 [Phlebia centrifuga])	0.88	2.34	1.44	0.75	0.71	1.4	1.33	1.47	1.19	1.55333	0.953333	1.33
TRINITY_DN11254_c1_g1	hypothetical protein G6F65_013221 [Rhizopus oryzae])	0	0	0	0	0	0	0	0	0	0	0	0
TRINITY_DN11255_c0_g1	hypothetical protein PsYK624_145350 [Phanerochaete sordida])	0.56	0.64	0.57	0.47	0.18	1.4	0.17	0	0.16	0.59	0.683333	0.11
TRINITY_DN11256_c0_g1		0	0	0	0	3.88	0	1.52	3.74	0	0	1.29333	1.75333
TRINITY_DN11257_c0_g1	RecName: Full=Aldehyde oxidase GLOX;AltName: Full=Glyoxal oxidase;Short=GLOX;Flags: Precursor [Phanerodontia chrysosporium])	0	3.77	0	9.33	0	8.42	0	0	0	1.25667	5.91667	0
TRINITY_DN11258_c0_g1		0.18	0.68	0.61	0.84	0.12	0.34	0.11	0	0.64	0.49	0.433333	0.25
TRINITY_DN11259_c0_g1	alpha/beta hydrolase [Phanerochaete sordida])	0.22	9.61	2.47	1.96	0	1.21	1.86	2.67	1.78	4.1	1.05667	2.10333
TRINITY_DN1125_c0_g1		58.77	31.8	73.95	63.77	47.36	45.66	36.28	39.59	42.53	54.84	52.2633	39.4667
TRINITY_DN11260_c0_g1	hypothetical protein PHLCEN_2v3637 [Phlebia centrifuga])	0	0	0	1.77	0	2.09	0	4.45	1.08	0	1.28667	1.84333
TRINITY_DN11261_c0_g1		0	0	0	0.79	4.13	0	3.37	2.96	2.54	0	1.64	2.95667
TRINITY_DN11261_c0_g2		0	0	7.89	0	0	0	0	0	0	2.63	0	0
TRINITY_DN11262_c0_g1	acetyl-CoA synthetase-like protein [Phanerochaete sordida])	1.2	0.58	3.31	0.6	1.47	0.73	0.99	0.59	2	1.69667	0.933333	1.19333
TRINITY_DN11264_c0_g1	PIN-like domain-containing protein [Phanerochaete sordida])	0.07	0.11	1.48	0.42	1.02	1.1	1.45	0.46	1	0.553333	0.846667	0.97
TRINITY_DN11265_c0_g1		1.11	0.29	1.85	0.97	1	0.99	0.24	0.08	1.2	1.08333	0.986667	0.506667
TRINITY_DN11266_c0_g1		0.26	0	0.18	0.29	1.01	0	0	0.16	0.6	0.146667	0.433333	0.253333
TRINITY_DN11267_c0_g1		0.75	0	0	0	0	0	0	2	0	0.25	0	0.666667
TRINITY_DN11268_c0_g1	uncharacterized protein PHACADRAFT_198273 [Phanerochaete carnosa HHB-10118-sp])	0.98	0	2.64	1.32	0.67	0.62	1.84	0.78	2.25	1.20667	0.87	1.62333
TRINITY_DN11269_c0_g1	acyl-coenzyme A oxidase-like protein [Phanerochaete sordida])	0.32	0	0	1.39	0.42	0	0	0	0	0.106667	0.603333	0
TRINITY_DN1126_c0_g1	Zn(II)2Cys6 transcription factor [Phanerochaete sordida])	27.38	20.66	27.38	37.89	26.1	26.36	16.35	20.21	28.83	25.14	30.1167	21.7967
TRINITY_DN11270_c0_g1		2.62	3.41	2.22	2.26	2.16	3.96	1.21	1.38	1.2	2.75	2.79333	1.26333
TRINITY_DN11271_c0_g1	uncharacterized protein PHACADRAFT_147403 [Phanerochaete carnosa HHB-10118-sp])	0	0	5.25	0	0	0	0	5.63	0	1.75	0	1.87667
TRINITY_DN11272_c0_g1	alpha subunit of pyruvate dehydrogenase [Phanerochaete sordida])	389.63	163.06	470.18	158.8	327.01	245.03	250.88	196.76	333.04	340.957	243.613	260.227
TRINITY_DN11274_c1_g1		0	1.86	0.82	1.28	0.39	1.1	0.34	1.13	0	0.893333	0.923333	0.49
TRINITY_DN11276_c0_g1	uncharacterized protein PHACADRAFT_128701 [Phanerochaete carnosa HHB-10118-sp])	0	0.46	2.02	0.32	0	0	0	0	0	0.826667	0.106667	0
TRINITY_DN11278_c0_g1	ABC1 family-domain-containing protein [Boletus edulis])	9.04	0	0	3.19	0	7.69	3.37	0	0	3.01333	3.62667	1.12333
TRINITY_DN11279_c0_g1	hypothetical protein PsYK624_092100 [Phanerochaete sordida])	0.12	0.28	0.58	0.17	0.57	0.65	0.49	0.33	0.69	0.326667	0.463333	0.503333
TRINITY_DN11279_c0_g2	hypothetical protein PsYK624_092100 [Phanerochaete sordida])	0.7	0.44	0.99	0.3	0.6	0.64	0.98	0.48	0.59	0.71	0.513333	0.683333
TRINITY_DN11279_c0_g3	hypothetical protein PsYK624_092100 [Phanerochaete sordida])	0	0	0.58	0	0	0.26	0	0	1.19	0.193333	0.086667	0.396667
TRINITY_DN1127_c0_g1	alpha/beta-hydrolase [Phanerochaete sordida])	3.24	3.12	4.24	5.79	5.63	8.33	9.82	5.6	6.15	3.53333	6.58333	7.19
TRINITY_DN11280_c0_g1	TPR-like protein [Phanerochaete sordida])	0	4.93	6.16	3.07	0	0	1.63	0	1.67	3.69667	1.02333	1.1
TRINITY_DN11282_c0_g1	uncharacterized protein PHACADRAFT_31478 [Phanerochaete carnosa HHB-10118-sp])	8.33	22.57	0	4.52	12.5	21.7	0	17.25	14.13	10.3	12.9067	10.46
TRINITY_DN11283_c0_g1		0.22	0.41	0.37	0.42	0.88	0.31	0.39	1.02	0.25	0.333333	0.536667	0.553333
TRINITY_DN11284_c0_g1		0	0	0	1.79	0	0	2.11	0	0	0	0.596667	0.703333
TRINITY_DN11285_c0_g1	hypothetical protein PHLGIDRAFT_96660 [Phlebiopsis gigantea 11061_1 CR5-6])	33.23	16.99	13.75	56.25	9.76	8.46	0	14.49	37.42	21.3233	24.8233	17.3033
TRINITY_DN11286_c0_g1	hypothetical protein EUX98_g3017 [Antrodiella citrinella])	0.29	1.84	2.02	2.54	2.33	3.65	2.73	1.12	1	1.38333	2.84	1.61667
TRINITY_DN11287_c0_g1	DEAD/DEAH box helicase [Phanerochaete sordida])	0	0	17.76	24.51	6.41	5.56	9.7	6.42	10.47	5.92	12.16	8.86333
TRINITY_DN11289_c0_g1	hypothetical protein PsYK624_165730 [Phanerochaete sordida])	0	0	0.76	0.58	0.74	1.35	0.62	1.41	3.69	0.253333	0.89	1.90667
TRINITY_DN1128_c0_g1		8.05	3.61	9.28	5.85	7.9	5.92	5.41	3.51	6.78	6.98	6.55667	5.23333
TRINITY_DN1128_c0_g2		1.8	2.94	4.38	3.19	5.32	4.27	3.18	3.1	1.74	3.04	4.26	2.67333
TRINITY_DN11291_c0_g1	PLC-like phosphodiesterase [Phanerochaete sordida])	1.07	0.67	2.68	2.37	1.7	2.16	0.77	0.55	0.98	1.47333	2.07667	0.766667
TRINITY_DN11294_c0_g1		0	0	0	5.04	0	0	0	2.57	0	0	1.68	0.856667
TRINITY_DN11295_c0_g1		9.7	0	4.47	0	0	0	0	4.71	0	4.72333	0	1.57
TRINITY_DN11296_c0_g1	GPI-anchor transamidase [Phanerochaete sordida])	10.24	7.8	24.06	16.33	18.59	14.6	13.72	10.85	16.11	14.0333	16.5067	13.56
TRINITY_DN11298_c0_g1		0	0	0	0	0	7.17	0	0	0	0	2.39	0
TRINITY_DN1129_c0_g1	glycoside hydrolase family 47 protein [Phanerochaete sordida])	35.49	14.85	32.9	44.88	31.25	59.85	55.98	69.52	38.43	27.7467	45.3267	54.6433
TRINITY_DN1129_c1_g1		2.46	3.06	4.04	2.95	3.5	2.67	2.18	2.76	4.01	3.18667	3.04	2.98333
TRINITY_DN112_c0_g1	FAD-binding oxidoreductase [Phanerochaete sordida])	15.39	985.52	46.68	175.65	70.36	171.89	32.08	73.23	28.37	349.197	139.3	44.56
TRINITY_DN112_c1_g1	MFS general substrate transporter [Phanerochaete sordida])	3.31	1.01	4.05	1.2	2.05	1.35	1.31	1.14	1.97	2.79	1.53333	1.47333
TRINITY_DN11301_c0_g1		0	6.09	4.9	0	0	0	0	0	0	3.66333	0	0
TRINITY_DN11302_c0_g1	Serine/threonine-protein kinase srk1 [Termitomyces sp. J132])	9.52	5.4	31.12	33.5	19.86	60.81	10.58	13.78	32.16	15.3467	38.0567	18.84
TRINITY_DN11303_c0_g1	uncharacterized protein PHACADRAFT_251491 [Phanerochaete carnosa HHB-10118-sp])	0	0	0	0	0	0	0	0	0	0	0	0
TRINITY_DN11304_c0_g1	MFS general substrate transporter [Phanerochaete sordida])	5.02	2.65	4.26	10.79	2.85	6.5	3.51	4.82	3.68	3.97667	6.71333	4.00333
TRINITY_DN11305_c0_g1	hypothetical protein PsYK624_055990 [Phanerochaete sordida])	0	0	0	0	0	0	0	0	0	0	0	0
TRINITY_DN11307_c0_g1	candidate N-acetyl-D-glucosamine 6-phosphate deacetylase from carbohydrate esterase family CE9, partial [Postia placenta Mad-698-R])	70.31	229.38	71.12	99.56	66.91	60.6	99.31	134.16	44.72	123.603	75.69	92.73
TRINITY_DN11309_c0_g1	hypothetical protein PsYK624_160290 [Phanerochaete sordida])	28.67	20.95	48.62	30.88	47.82	38.23	38.41	26.99	44.08	32.7467	38.9767	36.4933
TRINITY_DN1130_c0_g1	uncharacterized protein PHACADRAFT_180634 [Phanerochaete carnosa HHB-10118-sp])	602.95	1072.84	610.31	761.07	577.38	906.34	807.64	1112.6	567.57	762.033	748.263	829.27
TRINITY_DN1130_c1_g1	cysteine proteinase [Phanerochaete sordida])	14.14	12.38	25.23	17.74	23.32	24.69	25.4	18.2	22.17	17.25	21.9167	21.9233
TRINITY_DN11310_c0_g1	uncharacterized protein PHACADRAFT_151955 [Phanerochaete carnosa HHB-10118-sp])	41.37	32.19	36.45	31.47	45.58	40.18	49.28	46.34	56.98	36.67	39.0767	50.8667
TRINITY_DN11310_c0_g2		0	0.22	0.8	0.49	0.75	1.09	0.18	0.55	0.17	0.34	0.776667	0.3
TRINITY_DN11310_c0_g3		0.73	0.19	1.02	0.27	0.32	0.61	0.45	0.31	0	0.646667	0.4	0.253333
TRINITY_DN11311_c0_g1	PAH-inducible cytochrome P450 monooxygenase PC-PAH 6 [Phanerodontia chrysosporium])	0	0.4	0.72	0	0	0	0.64	1	0	0.373333	0	0.546667
TRINITY_DN11312_c0_g1		0.63	0	0.95	0	1.87	0.79	0	0	0.77	0.526667	0.886667	0.256667
TRINITY_DN11313_c0_g1	hypothetical protein PsYK624_001300 [Phanerochaete sordida])	1.56	1.36	1.13	0.4	0.46	0.7	0.72	0.14	1.66	1.35	0.52	0.84
TRINITY_DN11313_c1_g1	hypothetical protein PsYK624_001300 [Phanerochaete sordida])	1.62	0	0.22	0.54	1.9	0.41	1.17	0.41	1.3	0.613333	0.95	0.96
TRINITY_DN11314_c0_g1		0.5	0.19	0.17	0.99	1.14	0.63	0.61	0.32	0.86	0.286667	0.92	0.596667
TRINITY_DN11315_c0_g1	uncharacterized protein PHACADRAFT_253171 [Phanerochaete carnosa HHB-10118-sp])	23.31	31.44	15.45	48.01	12.87	27.34	12.33	9.43	7.62	23.4	29.4067	9.79333
TRINITY_DN11316_c0_g2		0.08	0.25	0.8	0.38	0.32	0.21	0.1	0.21	0.38	0.376667	0.303333	0.23
TRINITY_DN11317_c0_g1		0	0	0	0	2.44	1.09	0	1.17	0	0	1.17667	0.39
TRINITY_DN11318_c0_g1	uncharacterized protein PHACADRAFT_175408 [Phanerochaete carnosa HHB-10118-sp])	1.39	1.69	4.05	1.67	3.49	1.85	4.36	3.69	4.55	2.37667	2.33667	4.2
TRINITY_DN11318_c1_g1	cytochrome P450 [Phanerochaete sordida])	0.73	0.54	1.39	0.58	1.23	0.64	0.54	0.74	1.38	0.886667	0.816667	0.886667
TRINITY_DN11319_c0_g1	uncharacterized protein PHACADRAFT_104211, partial [Phanerochaete carnosa HHB-10118-sp])	0.27	0.17	0.49	0.78	0.51	0.55	0.62	1.7	0.62	0.31	0.613333	0.98
TRINITY_DN1131_c0_g1	hypothetical protein PsYK624_032290 [Phanerochaete sordida])	25.74	12.96	43.22	33.28	44.4	31.7	19.28	15.58	41.21	27.3067	36.46	25.3567
TRINITY_DN11320_c0_g1		0	0.91	0.4	2.84	0.77	0	0	0.74	0.33	0.436667	1.20333	0.356667
TRINITY_DN11321_c0_g1	Uracil-DNA glycosylase [Grifola frondosa])	1.55	0.41	0.35	1.14	0.68	0.33	0.61	2.61	0	0.77	0.716667	1.07333
TRINITY_DN11322_c0_g1	hypothetical protein D9619_006315 [Psilocybe cf. subviscida])	0	0	0	23.27	0	0	0	0	4.11	0	7.75667	1.37
TRINITY_DN11323_c0_g1		12.91	10.45	10.35	8.81	6.66	12.51	3.37	10.71	5.28	11.2367	9.32667	6.45333
TRINITY_DN11324_c0_g1	uncharacterized protein PHACADRAFT_201600 [Phanerochaete carnosa HHB-10118-sp])	1.28	1.25	2.64	2.3	1.64	2.64	1.67	1.4	1.46	1.72333	2.19333	1.51
TRINITY_DN11324_c0_g2	uncharacterized protein PHACADRAFT_131778 [Phanerochaete carnosa HHB-10118-sp])	0.88	0.71	2.47	2.85	1.79	1.11	5.09	3.44	2.01	1.35333	1.91667	3.51333
TRINITY_DN11325_c0_g1		0	0	0	0.16	0.56	0.36	0	0.55	0.17	0	0.36	0.24
TRINITY_DN11326_c0_g1	purine transporter PhZ [Phanerodontia chrysosporium])	0	0	0	1.3	0	0	0.48	0	0	0	0.433333	0.16
TRINITY_DN11327_c0_g1	hypothetical protein PsYK624_117140 [Phanerochaete sordida])	0	0	0	0.39	0	0	0.42	0	1.24	0	0.13	0.553333
TRINITY_DN11328_c0_g1		0	0	0	0	0	3.24	0	0	0	0	1.08	0
TRINITY_DN11329_c0_g1	uncharacterized protein PHACADRAFT_257048 [Phanerochaete carnosa HHB-10118-sp])	0	0	1.87	0	0.92	1.63	2.28	0.88	0.74	0.623333	0.85	1.3
TRINITY_DN1132_c0_g1	DUF952 domain-containing protein [Phanerochaete sordida])	19.66	14.51	21.19	11.05	13.61	18.15	13.02	13.47	14.74	18.4533	14.27	13.7433
TRINITY_DN11330_c0_g1		3.86	0	1.81	1.35	0	1.62	4.32	1.76	5.87	1.89	0.99	3.98333
TRINITY_DN11331_c0_g1		1.64	1.01	1.58	1.29	0.86	1.41	0.75	0.94	1.5	1.41	1.18667	1.06333
TRINITY_DN11333_c0_g1	uncharacterized protein PHACADRAFT_173469 [Phanerochaete carnosa HHB-10118-sp])	18.09	0	0	6.39	4.43	3.85	0	0	3.41	6.03	4.89	1.13667
TRINITY_DN11334_c0_g1	Clp protease-domain-containing protein [Phanerochaete sordida])	6.82	13.32	11.26	9.49	11.2	11.38	28.74	20.79	6.8	10.4667	10.69	18.7767
TRINITY_DN11336_c0_g1	D-lactonohydrolase-like protein [Phanerochaete sordida])	0	0	0.37	0.29	1.3	1.03	0.44	0	0.3	0.123333	0.873333	0.246667
TRINITY_DN11337_c0_g1	Rho small monomeric GTPase [Mycena venus])	22.34	21.01	22.81	61.22	33.05	41.66	14.54	19.53	13.99	22.0533	45.31	16.02
TRINITY_DN11338_c0_g1		0	0	2.55	0.79	0	2.7	1.62	0	0.9	0.85	1.16333	0.84
TRINITY_DN11339_c0_g1		0	0	0	0	0	0	0	0	2.69	0	0	0.896667
TRINITY_DN1133_c0_g1	20S proteasome subunit beta 3 domain-containing protein [Phanerochaete sordida])	188.44	113.96	244.78	117.03	186.44	189.6	236.12	127.48	195.21	182.393	164.357	186.27
TRINITY_DN1133_c1_g1	hypothetical protein PsYK624_086200 [Phanerochaete sordida])	71.73	39.11	65.06	204.92	105.93	181.34	146.89	127.15	151.34	58.6333	164.063	141.793
TRINITY_DN11340_c0_g1	acetyl CoA carboxylase [Phanerochaete sordida])	73.16	48.52	116.3	44.46	100.85	59.63	71.25	52.96	87.28	79.3267	68.3133	70.4967
TRINITY_DN11341_c0_g1	nucleoporin 50 kDa and Nucleoporin 50 Ran-binding domain-containing protein [Phanerochaete sordida])	16.7	13.05	32.53	17.87	29.06	22.36	22.77	15.58	28.44	20.76	23.0967	22.2633
TRINITY_DN11342_c0_g1	Hsp90 cochaperone, partial [Ceratobasidium sp. 428])	10.16	0	0	28.82	14.99	8.67	18.93	14.86	0	3.38667	17.4933	11.2633
TRINITY_DN11343_c0_g1	uncharacterized protein PHACADRAFT_144014 [Phanerochaete carnosa HHB-10118-sp])	5.27	0	0	11.12	0	10.05	2.94	0	8.96	1.75667	7.05667	3.96667
TRINITY_DN11344_c0_g1	uncharacterized protein PHACADRAFT_248702 [Phanerochaete carnosa HHB-10118-sp])	0	0	0	2.58	0.54	3.99	2.69	0	0.45	0	2.37	1.04667
TRINITY_DN11346_c0_g1	hypothetical protein PsYK624_017040 [Phanerochaete sordida])	4.9	9.35	3.83	12.56	12.05	10.01	4.88	3.37	5.8	6.02667	11.54	4.68333
TRINITY_DN1134_c0_g1	hypothetical protein PsYK624_047370 [Phanerochaete sordida])	12.61	17.04	20.17	19.07	21.41	17.05	11.77	12.05	22.08	16.6067	19.1767	15.3
TRINITY_DN11352_c0_g1		0.43	0.07	0.53	0.27	0.41	0.5	0.54	0.1	1.34	0.343333	0.393333	0.66
TRINITY_DN11353_c0_g1		1.79	2.97	3.79	0.95	0	3.38	5.06	4.82	1.42	2.85	1.44333	3.76667
TRINITY_DN11354_c0_g1		0	0	0	0.77	0	1.34	0	0	0.41	0	0.703333	0.136667
TRINITY_DN11355_c1_g1		0	0	1.11	0	1.1	0	1.78	0	0	0.37	0.366667	0.593333
TRINITY_DN11356_c0_g1		0	4.02	5.48	9.48	5.12	4.51	4.99	2.41	8.48	3.16667	6.37	5.29333
TRINITY_DN11357_c0_g1	hypothetical protein C0993_009078 [Termitomyces sp. T159_Od127])	0	0	0	16.51	18.85	6.55	0	3.7	0	0	13.97	1.23333
TRINITY_DN11358_c0_g1	hypothetical protein PHLCEN_2v6259 [Phlebia centrifuga])	0	0.57	2.5	0.39	1.44	1.35	2.92	0.92	0.82	1.02333	1.06	1.55333
TRINITY_DN11359_c0_g1		0	1.11	0	0.2	0.23	0	1.07	0	0	0.37	0.143333	0.356667
TRINITY_DN1135_c0_g1	hypothetical protein PsYK624_135420 [Phanerochaete sordida])	13.39	8.22	25.33	17.41	23.51	19.5	16.8	12.72	21.67	15.6467	20.14	17.0633
TRINITY_DN1135_c0_g2		0	0	0	0	0	0	4.28	0	0	0	0	1.42667
TRINITY_DN1135_c1_g1		0	0	0	0	3.74	0	7.33	0	0	0	1.24667	2.44333
TRINITY_DN11361_c0_g1	uncharacterized protein PHACADRAFT_211384 [Phanerochaete carnosa HHB-10118-sp])	0	2.84	0	2.06	2.84	0	2.18	8.26	0	0.946667	1.63333	3.48
TRINITY_DN11362_c0_g1		0	0.85	0	1.13	0	0.66	0	3.44	0	0.283333	0.596667	1.14667
TRINITY_DN11363_c0_g1	hypothetical protein PsYK624_159140 [Phanerochaete sordida])	0	0	0	11.64	8.08	3.5	3.07	0	3.12	0	7.74	2.06333
TRINITY_DN11364_c0_g1	glycoside hydrolase family 5 protein [Phanerochaete sordida])	0	0	0	0	0	0	0	0	0	0	0	0
TRINITY_DN11365_c0_g1	uncharacterized protein PHACADRAFT_131825 [Phanerochaete carnosa HHB-10118-sp])	0.82	0.63	0.82	0.27	0.57	0.26	2.78	1.09	0.6	0.756667	0.366667	1.49
TRINITY_DN11368_c0_g1	uncharacterized protein PHACADRAFT_189718 [Phanerochaete carnosa HHB-10118-sp])	0	0	0.3	0.13	1.13	0	0.21	0	0.19	0.1	0.42	0.133333
TRINITY_DN11369_c0_g1		0.41	0	0	0.89	0	0	0	0	0.47	0.136667	0.296667	0.156667
TRINITY_DN1136_c0_g1	DRIM domain-containing protein [Phanerochaete sordida])	4.61	2.79	10.67	6.47	7.27	7.64	4.28	3.9	6.62	6.02333	7.12667	4.93333
TRINITY_DN1136_c1_g1	uncharacterized protein PHACADRAFT_259961 [Phanerochaete carnosa HHB-10118-sp])	103.53	59.35	74.43	73.78	89.17	79.65	51.26	58.44	74.16	79.1033	80.8667	61.2867
TRINITY_DN1136_c2_g1	uncharacterized protein PHACADRAFT_99614 [Phanerochaete carnosa HHB-10118-sp])	13.67	7.81	30.34	18.6	22.91	16.12	17.6	12.22	20.86	17.2733	19.21	16.8933
TRINITY_DN11372_c0_g1		2.75	0	0	2.77	0	2.19	1.97	0	5.11	0.916667	1.65333	2.36
TRINITY_DN11373_c0_g1		0	0	1.08	0.81	0	0	0.87	0	0	0.36	0.27	0.29
TRINITY_DN11374_c0_g1	DNA-directed RNA polymerase RPB5 subunit [Phanerochaete sordida])	40.58	25.04	60.15	38	58.34	36.68	37.05	25.44	48.69	41.9233	44.34	37.06
TRINITY_DN11374_c0_g2		1.25	0	1.28	2.73	0.7	4.13	0.65	0	0	0.843333	2.52	0.216667
TRINITY_DN11376_c0_g1		4.74	19.95	3.11	6.75	5.55	6.61	3.79	8.69	6.45	9.26667	6.30333	6.31
TRINITY_DN11377_c0_g1	hypothetical protein PsYK624_059260 [Phanerochaete sordida])	0.75	0.32	0.53	0.33	0.62	0.63	0.49	0.18	0.41	0.533333	0.526667	0.36
TRINITY_DN11378_c0_g1	VWFA domain-containing protein [Phanerochaete sordida])	0	1.01	1.73	1.97	0	1.65	8.04	1.8	2.2	0.913333	1.20667	4.01333
TRINITY_DN11379_c0_g1	lysophospholipase [Phanerochaete sordida])	0.28	0	0.38	0	0.24	0.47	0.46	0.12	0.96	0.22	0.236667	0.513333
TRINITY_DN1137_c0_g1	WLM-domain-containing protein [Phanerochaete sordida])	539.76	314.73	447.97	199.7	344.75	204.31	123.46	201.42	354.68	434.153	249.587	226.52
TRINITY_DN1137_c1_g1	S-adenosyl-L-methionine-dependent methyltransferase [Phanerochaete sordida])	74.55	60.84	99.17	80.56	95.68	80.64	160.45	72.76	74.09	78.1867	85.6267	102.433
TRINITY_DN11381_c0_g1	RecName: Full=4-O-methyl-glucuronoyl methylesterase 2;AltName: Full=Glucuronoyl esterase 2;Short=GE2;Flags: Precursor [Phanerochaete chrysosporium RP-78])	0.15	0.45	1.23	0.64	1.54	0.51	1.27	1.09	0.99	0.61	0.896667	1.11667
TRINITY_DN11382_c0_g1	hypothetical protein PsYK624_004220 [Phanerochaete sordida])	9.73	9.43	13.47	13.73	19.38	25.81	26.13	22.91	37.91	10.8767	19.64	28.9833
TRINITY_DN11387_c0_g1	uncharacterized protein PHACADRAFT_208418 [Phanerochaete carnosa HHB-10118-sp])	1.85	0	1.56	1.61	2	1.4	1.3	1.44	0	1.13667	1.67	0.913333
TRINITY_DN11388_c0_g1		0	0	0	0	4.04	0	3.58	0	0	0	1.34667	1.19333
TRINITY_DN11388_c0_g2		3.6	0	0	0	0	0	0	0	0	1.2	0	0
TRINITY_DN1138_c0_g1	uncharacterized protein PHACADRAFT_255820 [Phanerochaete carnosa HHB-10118-sp])	14.5	10.35	16.94	15.25	17.34	18.42	18.73	15.66	16.55	13.93	17.0033	16.98
TRINITY_DN11391_c0_g1		1.87	2.12	2.17	0.96	2.25	0.95	2.43	2.65	2.61	2.05333	1.38667	2.56333
TRINITY_DN11392_c0_g1		0	0	0	0	9.47	0	0	0	0	0	3.15667	0
TRINITY_DN11392_c0_g2		0	0	0	3.69	1.92	1.74	0	0.92	0	0	2.45	0.306667
TRINITY_DN11392_c0_g3		0	0	0	0	8.12	0	0	0	0	0	2.70667	0
TRINITY_DN11392_c1_g1	hypothetical protein CIRG_10393 [Coccidioides immitis RMSCC 2394])	0	11.08	0	0	5.9	0	0	0	0	3.69333	1.96667	0
TRINITY_DN11393_c0_g1	uncharacterized protein PHACADRAFT_200575 [Phanerochaete carnosa HHB-10118-sp])	5.28	3.72	9.47	4.02	8.37	6.95	8.72	5.62	9.34	6.15667	6.44667	7.89333
TRINITY_DN11393_c0_g3		0.61	0.65	0.46	0.1	0.11	0.22	0.63	0.21	0	0.573333	0.143333	0.28
TRINITY_DN11394_c0_g1	peptidase A4 family-domain-containing protein [Phanerochaete sordida])	1.13	0.63	2.82	1.36	2.98	1.96	3.1	1.72	2.94	1.52667	2.1	2.58667
TRINITY_DN11395_c0_g1		0	0	1.21	0.91	0	2.15	0	0	0	0.403333	1.02	0
TRINITY_DN11396_c0_g1		0	2.12	0	0	4.48	0	0	0	0.74	0.706667	1.49333	0.246667
TRINITY_DN11397_c0_g1	ornithine carbamoyltransferase [Phanerochaete sordida])	46	32.2	61.34	41.37	65.52	57.61	56.19	42.04	54.61	46.5133	54.8333	50.9467
TRINITY_DN11397_c0_g2	glycosyltransferase family 3 protein [Phanerochaete carnosa HHB-10118-sp])	103.94	60.09	127.61	118	134.56	99.88	72.49	69.59	122.1	97.2133	117.48	88.06
TRINITY_DN11398_c0_g1		9.02	1.59	11.28	5.05	11.63	7.73	1.08	8.2	3.27	7.29667	8.13667	4.18333
TRINITY_DN1139_c0_g1	glycoside hydrolase family 16 protein [Phanerochaete sordida])	13.81	37.25	21.26	16.05	18.16	22.46	63.1	50.86	21.93	24.1067	18.89	45.2967
TRINITY_DN1139_c1_g1	uncharacterized protein PHACADRAFT_258569 [Phanerochaete carnosa HHB-10118-sp])	12.71	9.61	15.1	7.19	12.32	12.35	21.43	14.13	12.47	12.4733	10.62	16.01
TRINITY_DN113_c0_g1	phosphatidylserine decarboxylase-domain-containing protein [Phanerochaete sordida])	34.11	8.58	18.14	27.67	27.22	25.31	25.11	18.43	29.66	20.2767	26.7333	24.4
TRINITY_DN11400_c0_g1	hypothetical protein PsYK624_015190 [Phanerochaete sordida])	20.84	27.19	25.89	28.51	25.23	32.23	39.68	31.79	27.79	24.64	28.6567	33.0867
TRINITY_DN11404_c0_g1	cytochrome P450 [Phanerodontia chrysosporium])	0.68	9.92	1.19	0.33	0.69	0.63	8.41	3.02	0.78	3.93	0.55	4.07
TRINITY_DN11404_c0_g2		0.31	0	0.56	0.12	0.52	0.64	1.13	0.13	0	0.29	0.426667	0.42
TRINITY_DN11405_c0_g1	hypothetical protein PHLGIDRAFT_119546 [Phlebiopsis gigantea 11061_1 CR5-6])	0	0	0	0	0	6.04	0	0	0	0	2.01333	0
TRINITY_DN11406_c0_g1	uncharacterized protein PHACADRAFT_249551 [Phanerochaete carnosa HHB-10118-sp])	2.03	3.68	1.72	4.7	3.8	9.86	17.69	2.98	0.6	2.47667	6.12	7.09
TRINITY_DN11407_c0_g1		0	0.34	1.13	0.52	0.29	0.67	0.94	1.34	0.52	0.49	0.493333	0.933333
TRINITY_DN11408_c0_g1	hypothetical protein PsYK624_124300 [Phanerochaete sordida])	4.49	4.18	8.69	8.03	8.07	7.94	8.49	6.06	8.25	5.78667	8.01333	7.6
TRINITY_DN11409_c0_g1		2.25	0	2.97	0.68	5.05	2.33	1.47	1.72	3.64	1.74	2.68667	2.27667
TRINITY_DN11409_c1_g1		0	0	4.57	3.52	4.88	0	0	4.83	0	1.52333	2.8	1.61
TRINITY_DN1140_c0_g1	MFS general substrate transporter [Phanerochaete sordida])	167.4	46.64	139.78	137.42	135.69	107.96	60.63	72.17	106	117.94	127.023	79.6
TRINITY_DN1140_c0_g2	MFS general substrate transporter [Phanerochaete sordida])	0.69	0	0.49	1.14	0.94	0.44	0	0	0.8	0.393333	0.84	0.266667
TRINITY_DN11410_c0_g1	uncharacterized protein PHACADRAFT_141576 [Phanerochaete carnosa HHB-10118-sp])	8.28	11.89	17.94	24.58	25.28	18.53	15.5	13.98	23.54	12.7033	22.7967	17.6733
TRINITY_DN11410_c1_g1		1.94	0	2.73	1.02	0	3.65	1.09	0	1.11	1.55667	1.55667	0.733333
TRINITY_DN11411_c0_g1		2.21	0	0	2.33	3.22	0	0	0	0	0.736667	1.85	0
TRINITY_DN11413_c0_g1	peptidyl-prolyl cis-trans isomerase [Phanerochaete sordida])	4.59	3.71	4.51	2.97	4.38	4.04	10.6	7.19	4.73	4.27	3.79667	7.50667
TRINITY_DN11414_c0_g2		0.88	0.43	2.6	1.33	1.56	1.82	2.47	1.3	1.38	1.30333	1.57	1.71667
TRINITY_DN11416_c0_g1		0.71	0	1	0.39	0.48	0	0.83	0	0.41	0.57	0.29	0.413333
TRINITY_DN11417_c0_g1		0	0	0	0.41	0	0.43	2.48	0.87	0.39	0	0.28	1.24667
TRINITY_DN11417_c0_g2		0	0	0.33	0	0	0.59	0.28	0.6	0	0.11	0.196667	0.293333
TRINITY_DN11417_c0_g3		0.3	0.94	0.42	0.65	0.4	0	0.38	1.53	0	0.553333	0.35	0.636667
TRINITY_DN11417_c0_g4		0	0	0	0	0	0	0	0	0	0	0	0
TRINITY_DN11417_c0_g5		0	0	2.53	0	0	4.56	0	0	0	0.843333	1.52	0
TRINITY_DN11418_c0_g1	uncharacterized protein PHACADRAFT_209394 [Phanerochaete carnosa HHB-10118-sp])	0	0	0.22	0	0.1	0.3	0.6	0.4	0.18	0.073333	0.133333	0.393333
TRINITY_DN11419_c0_g1		4.23	0	14.55	10.05	0	0	3.54	6.27	3.58	6.26	3.35	4.46333
TRINITY_DN1141_c0_g1	cytochrome P450 [Phanerochaete sordida])	50.71	40.43	64.22	33.19	53.28	59.16	79.63	45.74	47.39	51.7867	48.5433	57.5867
TRINITY_DN1141_c1_g1	uncharacterized protein PHACADRAFT_249989 [Phanerochaete carnosa HHB-10118-sp])	56.4	31.99	22.69	43.91	29.32	45.35	67.09	55.25	46.37	37.0267	39.5267	56.2367
TRINITY_DN1141_c1_g2	5'-3' exoribonuclease 2 [Phanerochaete sordida])	39.7	20.96	66.93	51	62.95	58.58	33.57	29.29	54.36	42.53	57.51	39.0733
TRINITY_DN1141_c2_g1	uncharacterized protein PHACADRAFT_157860 [Phanerochaete carnosa HHB-10118-sp])	431.44	679.07	268.33	624.73	349.73	477.58	526.13	804.56	477.29	459.613	484.013	602.66
TRINITY_DN11420_c0_g1		0.4	0.37	0.34	0.29	0.64	0.25	0.25	0.25	0.12	0.37	0.393333	0.206667
TRINITY_DN11421_c0_g1	hypothetical protein PHLGIDRAFT_12541 [Phlebiopsis gigantea 11061_1 CR5-6])	0	9.82	0	4.97	3.43	4.18	3.79	3.52	0.76	3.27333	4.19333	2.69
TRINITY_DN11422_c0_g1	DNA repair helicase [Phanerochaete sordida])	0	0	0	0	0.48	0.76	3.61	0	0.7	0	0.413333	1.43667
TRINITY_DN11423_c0_g1		3.64	0	0	3.88	0	0	8.14	0	0	1.21333	1.29333	2.71333
TRINITY_DN11424_c0_g1	WD40 repeat-like protein [Phanerochaete sordida])	1.67	0	3.29	3.1	3.77	0.7	1.9	0	4.39	1.65333	2.52333	2.09667
TRINITY_DN11426_c0_g1		0	0	0	0	0	0	0	0	1.39	0	0	0.463333
TRINITY_DN11427_c0_g1		1.15	5.24	6.09	5.97	4.16	3.35	3.58	3.46	3.06	4.16	4.49333	3.36667
TRINITY_DN11429_c0_g1		0.97	0.38	1.89	0.42	1.59	0.42	0.2	0.21	1.16	1.08	0.81	0.523333
TRINITY_DN1142_c0_g1	uncharacterized protein PHACADRAFT_256884 [Phanerochaete carnosa HHB-10118-sp])	111.6	91.42	109.14	76.69	104.18	83.7	99.07	106.86	113.17	104.053	88.19	106.367
TRINITY_DN1142_c1_g1	SGNH hydrolase [Phanerochaete sordida])	1.71	1.85	2.7	1.86	2.92	2.76	1.83	1.78	3.33	2.08667	2.51333	2.31333
TRINITY_DN1142_c1_g2	SGNH hydrolase [Phanerochaete sordida])	2.31	4.27	8.91	2.56	5.42	4.14	4.72	3.97	5.31	5.16333	4.04	4.66667
TRINITY_DN11430_c0_g1		124.67	127.72	110.82	142.55	114.11	106.38	96.26	143.05	137.51	121.07	121.013	125.607
TRINITY_DN11431_c0_g1	glycoside hydrolase family 5 protein [Suillus discolor])	0	0	4.17	10.89	4.43	7.69	3.37	2.89	0	1.39	7.67	2.08667
TRINITY_DN11433_c0_g1	NAD(P)-binding protein [Phanerochaete sordida])	0	2.55	0	0	0	1.06	1.91	0	0	0.85	0.353333	0.636667
TRINITY_DN11433_c0_g2		0	0	9.06	0	0	0	0	0	0	3.02	0	0
TRINITY_DN11434_c0_g1		0.19	1.04	0.31	0.58	1.06	1.22	2.13	0.59	0.53	0.513333	0.953333	1.08333
TRINITY_DN11434_c0_g2		2.96	0	1.05	0.79	1.03	0	0	0	0	1.33667	0.606667	0
TRINITY_DN11435_c0_g1	cysteine peptidase C50 [Phanerochaete sordida])	0	0	0.62	0.48	0	0.56	0.51	0.58	0	0.206667	0.346667	0.363333
TRINITY_DN11437_c0_g1	uncharacterized protein PHACADRAFT_181368 [Phanerochaete carnosa HHB-10118-sp])	0.28	0.22	0.81	0.35	1.06	0.36	0.63	0.44	0.82	0.436667	0.59	0.63
TRINITY_DN11437_c0_g2	uncharacterized protein PHACADRAFT_137003 [Phanerochaete carnosa HHB-10118-sp])	0.55	0.58	1.83	0.7	1.73	1.2	1.35	0.62	1.39	0.986667	1.21	1.12
TRINITY_DN11439_c0_g1	hypothetical protein PsYK624_047860 [Phanerochaete sordida])	0.85	0.4	0.79	0.27	0.32	0.75	0.2	0.15	0.34	0.68	0.446667	0.23
TRINITY_DN11439_c0_g2		0.24	0.74	1.64	0	0.31	0	0.56	0.6	0.54	0.873333	0.103333	0.566667
TRINITY_DN1143_c0_g1	NADAR family protein [Phanerochaete sordida])	15.33	14.75	9.91	15.73	10.98	22.62	28.84	24.54	14.39	13.33	16.4433	22.59
TRINITY_DN11440_c0_g1		1.61	3.62	0.64	1.27	0	0.58	1.37	0.59	2.12	1.95667	0.616667	1.36
TRINITY_DN11441_c0_g1	hypothetical protein PsYK624_035350 [Phanerochaete sordida])	43.69	25.22	44.86	43.65	38.07	36.87	39.64	34.77	39.35	37.9233	39.53	37.92
TRINITY_DN11442_c0_g1		0	110.34	8.3	244.43	29.03	15.82	121.98	133.38	0	39.5467	96.4267	85.12
TRINITY_DN11442_c1_g1		0	2.28	0	2.95	0	0.87	3.94	2.76	0	0.76	1.27333	2.23333
TRINITY_DN11442_c1_g2		1.16	33.01	2.44	84.27	9.55	8.72	35.98	43.38	0	12.2033	34.18	26.4533
TRINITY_DN11443_c0_g1	hypothetical protein TRAPUB_689 [Trametes pubescens])	0.34	0.3	0.92	0.08	0.17	0.26	0	0.34	0.39	0.52	0.17	0.243333
TRINITY_DN11444_c0_g1	uncharacterized protein PHACADRAFT_150450 [Phanerochaete carnosa HHB-10118-sp])	3.27	2.51	7.76	3.68	3.75	1.9	3.38	3.66	5.92	4.51333	3.11	4.32
TRINITY_DN11445_c0_g1		3.58	1.49	0	1.38	0	0	0.49	2.41	1.02	1.69	0.46	1.30667
TRINITY_DN11445_c1_g1		0	0	0	0	6.18	0	0	3.01	0	0	2.06	1.00333
TRINITY_DN11446_c0_g1	terpenoid cyclase/Protein prenyltransferase [Phanerochaete sordida])	11.56	0	21.9	2.22	7.62	5.35	6.99	0.48	9.65	11.1533	5.06333	5.70667
TRINITY_DN11448_c0_g1		0	0	0	2.98	0	0	25.13	0	3.19	0	0.993333	9.44
TRINITY_DN11449_c0_g1	hypothetical protein PsYK624_160900 [Phanerochaete sordida])	0	0	0.76	0	0.24	0.23	0.44	0	0.42	0.253333	0.156667	0.286667
TRINITY_DN1144_c0_g1	Pumilio and CPL domain-containing protein [Phanerochaete sordida])	11.8	6.34	33.24	20.36	24.83	23.53	17.28	10.21	20.59	17.1267	22.9067	16.0267
TRINITY_DN1144_c0_g2	uncharacterized protein PHACADRAFT_30227 [Phanerochaete carnosa HHB-10118-sp])	5.29	3.66	6.82	13.27	5.95	10.2	13.59	10.28	9.23	5.25667	9.80667	11.0333
TRINITY_DN1144_c1_g1		35.44	122.15	13.63	168.96	14.95	33.64	419.78	221.69	21.7	57.0733	72.5167	221.057
TRINITY_DN1144_c2_g1	phytase-like domain-containing protein [Phanerochaete sordida])	3.73	4.03	5.24	8.44	6.12	6.94	16.67	14.39	9.89	4.33333	7.16667	13.65
TRINITY_DN1144_c2_g2		2.32	0	0	8.01	0	1.75	11.79	5.45	0	0.773333	3.25333	5.74667
TRINITY_DN1144_c3_g1	phytase-like domain-containing protein [Phanerochaete sordida])	1.6	1.79	3.63	2.03	2.93	2.11	3.82	2.79	2.98	2.34	2.35667	3.19667
TRINITY_DN1144_c3_g2	hypothetical protein EIP86_006737 [Pleurotus ostreatoroseus])	0.54	0.9	0.81	0.69	2.22	1.06	1.43	2.65	1.66	0.75	1.32333	1.91333
TRINITY_DN11450_c0_g1		2.2	2.19	0.28	0.44	1.28	2.97	3.23	2.84	2.52	1.55667	1.56333	2.86333
TRINITY_DN11450_c0_g2	aspartic peptidase A1 [Phanerochaete sordida])	0.53	2.45	2.18	1.56	2.29	3.09	4.21	3.79	1.81	1.72	2.31333	3.27
TRINITY_DN11450_c1_g1	A1 family peptidase [Phanerochaete sordida])	0.43	1.53	2.15	2.55	2.58	1.07	0.34	1.62	1.63	1.37	2.06667	1.19667
TRINITY_DN11450_c2_g1	A1 family peptidase [Phanerochaete sordida])	0	0	0	3.27	0	3.94	0	8.96	0	0	2.40333	2.98667
TRINITY_DN11451_c0_g1	manganese peroxidase isozyme 2 precursor [Phanerodontia chrysosporium])	0	0	4.17	0	0	0	6.73	0	0	1.39	0	2.24333
TRINITY_DN11452_c0_g1		2.54	0.75	2.66	1.14	2.14	0.98	1.2	1.32	1.69	1.98333	1.42	1.40333
TRINITY_DN11453_c0_g1		0	0	0	0	2.36	0	0	0	3.73	0	0.786667	1.24333
TRINITY_DN11453_c0_g2	uncharacterized protein PHACADRAFT_119896 [Phanerochaete carnosa HHB-10118-sp])	0	0.65	0.29	0.36	0.55	0.27	0	0	0.24	0.313333	0.393333	0.08
TRINITY_DN11454_c0_g1		5.39	0.57	0.26	0.64	10.93	0.12	0	3.45	0.32	2.07333	3.89667	1.25667
TRINITY_DN11455_c0_g1		0.45	1.53	0.72	0.68	1.03	0.64	1.85	1.17	0.8	0.9	0.783333	1.27333
TRINITY_DN11455_c0_g2		0	0	1.27	0	0	0.57	1.05	0	0	0.423333	0.19	0.35
TRINITY_DN11456_c0_g1		0.08	0.46	0.62	0	0.1	0.96	0.85	0.48	0.52	0.386667	0.353333	0.616667
TRINITY_DN11456_c0_g2		0	1.02	1.82	0.18	1.29	0.62	1	0.42	0.57	0.946667	0.696667	0.663333
TRINITY_DN11457_c0_g1	inorganic phosphate transporter [Phanerochaete sordida])	1.23	1.25	0	12.59	2.21	16.97	1.04	2.13	0	0.826667	10.59	1.05667
TRINITY_DN11458_c0_g1		13.95	26.61	34.31	23.8	105.46	46.22	0.93	10.05	51.93	24.9567	58.4933	20.97
TRINITY_DN11459_c0_g1	cytochrome P450 [Phanerochaete sordida])	0	0	0	0	0	0	0	0	0	0	0	0
TRINITY_DN1145_c0_g1	uncharacterized protein PHACADRAFT_24546 [Phanerochaete carnosa HHB-10118-sp])	12.05	5.73	12.28	21.97	17.81	11.24	7.57	7.74	16.37	10.02	17.0067	10.56
TRINITY_DN11460_c0_g1		1.13	0.38	1.44	0.35	2.01	0.45	0.9	0.39	1.41	0.983333	0.936667	0.9
TRINITY_DN11460_c0_g2	choline/carnitine O-acyltransferase [Phanerochaete sordida])	0.88	1.4	1.7	0.95	1.5	2.38	2.52	1.9	1.59	1.32667	1.61	2.00333
TRINITY_DN11460_c0_g3		0.44	0.17	1.57	0.45	1.27	0.77	0.49	0.28	0.95	0.726667	0.83	0.573333
TRINITY_DN11461_c0_g1	FTHFS-domain-containing protein [Phanerochaete sordida])	35.31	17.57	42.67	32.88	33.68	23.02	22.26	17.2	32.13	31.85	29.86	23.8633
TRINITY_DN11462_c0_g1		0.74	0	0.5	0	0.24	0.58	0.34	0.12	0.11	0.413333	0.273333	0.19
TRINITY_DN11463_c0_g1	hypothetical protein BDZ89DRAFT_1151579 [Hymenopellis radicata])	0	3.94	3.22	2.43	0	5.86	0	0	2.82	2.38667	2.76333	0.94
TRINITY_DN11464_c0_g1		0.98	0.43	1.93	0.47	0.91	2.3	1.71	2.5	4.18	1.11333	1.22667	2.79667
TRINITY_DN11464_c0_g2		0.21	0.13	0.41	0.48	0.63	1.56	0.41	0.33	0.32	0.25	0.89	0.353333
TRINITY_DN11464_c0_g4		0	1.29	1.52	0	1.45	2.4	0.32	0.35	0.62	0.936667	1.28333	0.43
TRINITY_DN11464_c0_g5		0	0	0	0	0	3.39	0	0	0	0	1.13	0
TRINITY_DN11464_c0_g6		0.34	0.32	0.46	1.1	0.18	1.45	0.47	0.52	0.56	0.373333	0.91	0.516667
TRINITY_DN11465_c0_g1		2	2.91	2.47	1.15	1.11	0.92	1.51	1.87	2.39	2.46	1.06	1.92333
TRINITY_DN11466_c0_g1		0	4.17	0	0	0	0	1.39	0	0	1.39	0	0.463333
TRINITY_DN11467_c0_g1	uncharacterized protein PHACADRAFT_142338 [Phanerochaete carnosa HHB-10118-sp])	13.44	8.16	13.89	7.77	13.43	11.33	16.06	9.64	15.03	11.83	10.8433	13.5767
TRINITY_DN11468_c0_g1		0	2.93	0	0	3.72	0	1	0	0	0.976667	1.24	0.333333
TRINITY_DN11469_c0_g1	uncharacterized protein PHACADRAFT_209653 [Phanerochaete carnosa HHB-10118-sp])	22.43	10.96	40.27	18.15	29.71	28.09	20.08	18.17	31.86	24.5533	25.3167	23.37
TRINITY_DN11469_c1_g2		0	0	8.54	0	0	0	0	0	3.49	2.84667	0	1.16333
TRINITY_DN1146_c0_g1	uncharacterized protein PHACADRAFT_184335 [Phanerochaete carnosa HHB-10118-sp])	13.61	8.21	22.42	14.07	19.96	16.86	17.84	11.58	18.94	14.7467	16.9633	16.12
TRINITY_DN1146_c1_g1	uncharacterized protein PHACADRAFT_256262 [Phanerochaete carnosa HHB-10118-sp])	30.04	34.8	70.18	58.07	70.29	63.61	51.09	42.82	65.74	45.0067	63.99	53.2167
TRINITY_DN11470_c0_g1		2.69	0	18.7	11.38	7.89	0	3	3.87	0	7.13	6.42333	2.29
TRINITY_DN11471_c0_g1	uncharacterized protein PHACADRAFT_213407 [Phanerochaete carnosa HHB-10118-sp])	1.29	0	1.81	1.35	9.18	0	0	0	1.47	1.03333	3.51	0.49
TRINITY_DN11472_c0_g1	hypothetical protein PHLGIDRAFT_128816 [Phlebiopsis gigantea 11061_1 CR5-6])	0	0	2.72	0.31	0.37	0	0.66	0.72	0.96	0.906667	0.226667	0.78
TRINITY_DN11473_c0_g1	acyl-CoA-binding protein [Rhodocollybia butyracea])	2.49	0.38	2.84	2.81	2.32	5.31	0.47	2.15	2.79	1.90333	3.48	1.80333
TRINITY_DN11474_c0_g1	hypothetical protein BN946_scf184747.g2 [Trametes cinnabarina])	4.17	0	8.69	13.87	1.56	31.54	12.21	3.89	4.41	4.28667	15.6567	6.83667
TRINITY_DN11475_c0_g1	uncharacterized protein PHACADRAFT_32554 [Phanerochaete carnosa HHB-10118-sp])	2.16	1.19	0	8.45	0	2.72	4.1	0	3.38	1.11667	3.72333	2.49333
TRINITY_DN11476_c0_g2		0.49	0.3	1.3	0.83	0.85	1.06	0.68	0.47	0.73	0.696667	0.913333	0.626667
TRINITY_DN11478_c0_g1		0.97	0.79	0	0	0	0	0	0	0.56	0.586667	0	0.186667
TRINITY_DN11478_c0_g2		0	5.44	0	1.14	0	0	0	0	0	1.81333	0.38	0
TRINITY_DN11478_c0_g3		0	0	0	0	0	6.27	0	0	0	0	2.09	0
TRINITY_DN11478_c0_g4		0.48	1.22	1.45	2.04	1.9	6.76	2.46	4.07	1.6	1.05	3.56667	2.71
TRINITY_DN11479_c0_g1	hypothetical protein PsYK624_106670 [Phanerochaete sordida])	0	0	0	0	0	0	0	0	0	0	0	0
TRINITY_DN1147_c0_g1	Beach and WD40 domain-containing protein [Phanerochaete sordida])	3.95	3.19	6.71	3.65	6.05	5.38	6.49	4.32	6.47	4.61667	5.02667	5.76
TRINITY_DN1147_c1_g1	hypothetical protein SISNIDRAFT_459151 [Sistotremastrum niveocremeum HHB9708])	873.63	182.7	333.87	248.23	616.12	304.65	734.2	344.83	499.86	463.4	389.667	526.297
TRINITY_DN1147_c1_g2		2.21	2.37	5.34	2.73	3.45	3.29	2.9	2.99	2.98	3.30667	3.15667	2.95667
TRINITY_DN11480_c0_g1	multidrug resistance-associated ABC transporter [Phanerochaete sordida])	6.56	0	0	3.65	2.36	24.76	7.3	9.11	5.59	2.18667	10.2567	7.33333
TRINITY_DN11481_c0_g1		0	0	0	0.52	0.31	0	0.56	0	0	0	0.276667	0.186667
TRINITY_DN11482_c0_g1		7.73	0	3.58	8.16	0	0	0	3.7	8.77	3.77	2.72	4.15667
TRINITY_DN11483_c0_g1	hypothetical protein PHLGIDRAFT_67779, partial [Phlebiopsis gigantea 11061_1 CR5-6])	4.01	0	3.54	12.87	5.94	0	0	5.93	13.56	2.51667	6.27	6.49667
TRINITY_DN11485_c0_g1		5.51	18.96	11.59	20.17	8.08	3.97	11.15	28.93	7.04	12.02	10.74	15.7067
TRINITY_DN11486_c0_g1	fungal-specific transcription factor domain-containing protein [Phanerochaete sordida])	2.96	4.89	0	0	3.1	3.73	2.53	0.99	0	2.61667	2.27667	1.17333
TRINITY_DN11487_c0_g1	SacI homology domain-containing protein [Phanerochaete sordida])	1.77	0	0	2.08	0	0	0	0	0	0.59	0.693333	0
TRINITY_DN11489_c0_g1	uncharacterized protein PHACADRAFT_100589 [Phanerochaete carnosa HHB-10118-sp])	0.56	1.91	0	0	0	0	3.84	0	0	0.823333	0	1.28
TRINITY_DN1148_c0_g1	glycoside hydrolase family 3 protein [Phanerochaete sordida])	86.09	45.53	85.89	45.8	36.65	30.8	35.39	41.09	48.04	72.5033	37.75	41.5067
TRINITY_DN11490_c0_g1		2.69	0	3.74	0.77	4.95	0	1.64	1.92	1.65	2.14333	1.90667	1.73667
TRINITY_DN11492_c0_g1	uncharacterized protein PHACADRAFT_264535 [Phanerochaete carnosa HHB-10118-sp])	8.34	0	0	10.52	0	0	9.3	0	1.9	2.78	3.50667	3.73333
TRINITY_DN11493_c0_g1		17.57	20.5	6.36	33.64	8.73	18.76	25.81	2.61	8.22	14.81	20.3767	12.2133
TRINITY_DN11494_c0_g1		3	0	1.26	0.95	1.39	0	0	0	0	1.42	0.78	0
TRINITY_DN11495_c0_g1		0	0.93	1.61	1.84	2.36	0	0	0.75	0	0.846667	1.4	0.25
TRINITY_DN11496_c0_g1	uncharacterized protein PHACADRAFT_213794 [Phanerochaete carnosa HHB-10118-sp])	0	3.54	0	5.16	2.96	4.12	2.27	5.75	3.25	1.18	4.08	3.75667
TRINITY_DN11497_c0_g1		3.24	8.17	7.02	1.61	0	0	5.55	0	0	6.14333	0.536667	1.85
TRINITY_DN11498_c0_g1	alcohol dehydogenase [Phanerodontia chrysosporium])	0.61	0	2.15	0	0.82	0.39	0	0.4	0	0.92	0.403333	0.133333
TRINITY_DN11499_c0_g1	serine/threonine-protein kinase [Phanerochaete sordida])	0	0.72	0.64	0.4	0.76	0.3	0	0	0.13	0.453333	0.486667	0.0433333
TRINITY_DN1149_c0_g1	CRM1 C terminal-domain-containing protein [Phanerochaete sordida])	58.7	34.83	84.37	34.88	71.81	53.17	92.58	54.27	75.08	59.3	53.2867	73.9767
TRINITY_DN1149_c1_g1	Spc24 domain-containing protein [Phanerochaete sordida])	5.26	4.74	11.63	4.55	10.15	9.82	7	5.48	12.17	7.21	8.17333	8.21667
TRINITY_DN1149_c2_g1	NAD(P)-dependent alcohol dehydrogenase [Phanerochaete sordida])	277.33	296.31	215.76	194.43	270.05	201.88	85.35	200.91	285.37	263.133	222.12	190.543
TRINITY_DN1149_c2_g2	uncharacterized protein PHACADRAFT_195714 [Phanerochaete carnosa HHB-10118-sp])	136.74	390.93	162.45	280.61	264.39	141.25	42.36	126.28	218.84	230.04	228.75	129.16
TRINITY_DN1149_c2_g3		4.65	3.18	5.58	1.81	4.47	4.18	3.89	2.15	3.81	4.47	3.48667	3.28333
TRINITY_DN114_c0_g1	uncharacterized protein PHACADRAFT_95833 [Phanerochaete carnosa HHB-10118-sp])	29.21	25.54	23.28	21.81	26.09	23.64	21.35	21.48	33.35	26.01	23.8467	25.3933
TRINITY_DN114_c0_g2	hypothetical protein PsYK624_045550 [Phanerochaete sordida])	135.25	40.73	144.02	149.05	213.2	148.19	66.87	63.05	189.73	106.667	170.147	106.55
TRINITY_DN114_c1_g1	hypothetical protein PsYK624_045530 [Phanerochaete sordida])	24.42	38.14	31.35	35.7	30.97	37.17	58.84	39.77	35.01	31.3033	34.6133	44.54
TRINITY_DN114_c1_g2		2.21	0.5	6.17	3.79	5.5	1.98	8.88	2.85	3.62	2.96	3.75667	5.11667
TRINITY_DN11500_c0_g1	uncharacterized protein PHACADRAFT_168741 [Phanerochaete carnosa HHB-10118-sp])	0	0	0	0	0	2.42	2.13	0	0	0	0.806667	0.71
TRINITY_DN11501_c1_g1	DUF4246 domain-containing protein [Phanerochaete sordida])	0	0	9.86	4.52	0	7.51	0	12.5	0	3.28667	4.01	4.16667
TRINITY_DN11502_c0_g1		0	0	0	0	0	1.59	0.72	1.67	0	0	0.53	0.796667
TRINITY_DN11502_c0_g2		1.39	0	0.21	0	1.01	1.36	0.56	0.98	2.66	0.533333	0.79	1.4
TRINITY_DN11503_c0_g1		2.93	0	0	0.67	1.68	0	0	3.22	1.31	0.976667	0.783333	1.51
TRINITY_DN11504_c0_g1	DOPA 4,5-dioxygenase family protein [Phanerochaete sordida])	40.9	20.7	27.98	20.97	30.66	24.16	24.91	29.47	30.28	29.86	25.2633	28.22
TRINITY_DN11505_c0_g1	hypothetical protein PsYK624_105600 [Phanerochaete sordida])	0.44	0.69	0	0.47	0	0.55	1	3.93	0	0.376667	0.34	1.64333
TRINITY_DN11506_c0_g1		0.47	0	0	0	0	0	0	1.23	0	0.156667	0	0.41
TRINITY_DN11508_c0_g1	Zn(II)2Cys6 transcription factor [Phanerochaete sordida])	5.76	0	0	12.19	12.69	11.01	9.9	8.33	3.26	1.92	11.9633	7.16333
TRINITY_DN1150_c0_g1	transposase family Tnp2 domain-containing protein [Phanerochaete sordida])	45.29	29.13	88.99	34.65	78.83	51.92	52.99	37.57	82.04	54.47	55.1333	57.5333
TRINITY_DN11510_c0_g1		0.67	0.55	2.46	0.56	0.93	0.85	0.91	0.38	0.7	1.22667	0.78	0.663333
TRINITY_DN11512_c0_g1		0.27	0.24	0.29	0.43	0.14	0.55	0.41	0.61	0.31	0.266667	0.373333	0.443333
TRINITY_DN11514_c0_g1	FAD/NAD(P)-binding domain-containing protein [Phanerochaete sordida])	1.36	1.36	2.36	0.31	1.89	1.32	3.34	1.35	4.89	1.69333	1.17333	3.19333
TRINITY_DN11515_c0_g1	unnamed protein product [Rhizoctonia solani])	0	0	1.32	0	1.27	0	0	0	0	0.44	0.423333	0
TRINITY_DN11517_c0_g1	GTP-binding protein Rho3 [Phanerochaete sordida])	9.27	10.45	0	3.25	11.1	0	10.35	0	0	6.57333	4.78333	3.45
TRINITY_DN11519_c0_g1		0	0	0	1.9	0	0	0	0	4.11	0	0.633333	1.37
TRINITY_DN1151_c0_g1	glycoside hydrolase family 5 protein [Phanerochaete sordida])	9.68	20.22	11.96	19.89	12.58	20.57	28.31	20.68	13.65	13.9533	17.68	20.88
TRINITY_DN1151_c1_g1	hypothetical protein PsYK624_108970 [Phanerochaete sordida])	18.77	8.58	37.54	21.82	28.22	23.81	15.07	10.16	29.64	21.63	24.6167	18.29
TRINITY_DN1151_c2_g1	hypothetical protein PsYK624_108990 [Phanerochaete sordida])	26.87	32.83	32.73	32.78	27.32	26.34	27.19	31.87	31.67	30.81	28.8133	30.2433
TRINITY_DN11520_c0_g1		0	0	4.23	0	1.71	0	5.45	0.54	1.48	1.41	0.57	2.49
TRINITY_DN11521_c0_g1		0.12	0.29	1.64	0	0.6	0.71	0	0	0.44	0.683333	0.436667	0.146667
TRINITY_DN11522_c0_g1	fungal-specific transcription factor domain-containing protein [Phanerochaete sordida])	0.83	0	0	8.83	0	5.23	0.96	1.11	0	0.276667	4.68667	0.69
TRINITY_DN11523_c0_g1	SET domain-containing protein [Phanerochaete sordida])	0	0	0	0	5.33	0	0	0	0	0	1.77667	0
TRINITY_DN11524_c0_g1		1.31	4.84	1.43	15.07	3.27	3.09	8.39	7.81	5.79	2.52667	7.14333	7.33
TRINITY_DN11527_c0_g1		0	5.65	9.36	1.68	2.4	0	0	0	13.3	5.00333	1.36	4.43333
TRINITY_DN11527_c1_g1		1.79	0.53	2.25	1.85	1.82	1.18	0.73	1.06	0.41	1.52333	1.61667	0.733333
TRINITY_DN11527_c2_g1		5.15	19.05	3.58	0	0	3.27	5.74	0	11.69	9.26	1.09	5.81
TRINITY_DN11528_c0_g1	hypothetical protein PsYK624_024160 [Phanerochaete sordida])	0	0	0	8.97	0	13.16	9.27	0	4.73	0	7.37667	4.66667
TRINITY_DN11528_c1_g1		3.91	0	2.74	2.06	5.67	4.94	0	5.51	13.35	2.21667	4.22333	6.28667
TRINITY_DN11529_c0_g1		0	0	7.92	5.93	0	3.55	0	0	1.61	2.64	3.16	0.536667
TRINITY_DN1152_c0_g1	NADAR family protein [Phanerochaete sordida])	9.56	13.14	7.34	9.28	6.37	14.48	29.84	19.25	8.1	10.0133	10.0433	19.0633
TRINITY_DN11530_c0_g1		0	0	0	9.91	1.59	2.91	1.32	0	1.98	0	4.80333	1.1
TRINITY_DN11531_c0_g1	SAGA-associated factor 29 family protein [Phanerochaete sordida])	2966.99	4852.67	3136.83	3864.24	3184.32	1815.63	1381.95	2349.81	2783.23	3652.16	2954.73	2171.66
TRINITY_DN11533_c0_g1	uncharacterized protein PHACADRAFT_121833 [Phanerochaete carnosa HHB-10118-sp])	0.47	1.18	1.5	0.62	1.65	1.26	1.22	0.54	1.54	1.05	1.17667	1.1
TRINITY_DN11534_c0_g1		2.58	0	3.58	4.74	0	3.27	0	0	0	2.05333	2.67	0
TRINITY_DN11536_c0_g1	uncharacterized protein PHACADRAFT_29005 [Phanerochaete carnosa HHB-10118-sp])	3.23	0.89	7.89	3.5	7.53	3.14	1.93	1.22	5.2	4.00333	4.72333	2.78333
TRINITY_DN11536_c1_g1	hypothetical protein PsYK624_040920 [Phanerochaete sordida])	229.14	202.55	339.07	292.13	304.54	286.68	309.84	243.44	276.55	256.92	294.45	276.61
TRINITY_DN11537_c0_g1		0	0	0	0	1.13	0	0.92	2.16	0.92	0	0.376667	1.33333
TRINITY_DN11538_c0_g1	hypothetical protein PsYK624_092100 [Phanerochaete sordida])	4.73	1.65	6.52	2.27	5.91	4.34	7.57	2.79	4.74	4.3	4.17333	5.03333
TRINITY_DN11539_c0_g1	hypothetical protein PsYK624_098920 [Phanerochaete sordida])	0.62	0.58	0.74	0.35	0.62	0.52	0.94	0.38	0.74	0.646667	0.496667	0.686667
TRINITY_DN1153_c0_g1	tubulin-tyrosine ligase-like protein [Phanerochaete sordida])	5.1	3.62	6.73	3.09	6.36	4.95	10.52	4.5	6.15	5.15	4.8	7.05667
TRINITY_DN11540_c0_g1		0.1	1.99	0.18	0.95	0.74	0.22	1.26	1.13	0.63	0.756667	0.636667	1.00667
TRINITY_DN11541_c0_g1		0	0.23	0.31	0.61	0.59	0.19	0.1	0	0.44	0.18	0.463333	0.18
TRINITY_DN11542_c0_g1		0.75	0.38	0.73	1.23	1.42	1.12	1.34	1.65	1.14	0.62	1.25667	1.37667
TRINITY_DN11543_c0_g1		0.38	0.14	0.13	0.21	0.12	0.12	0.7	0	0.33	0.216667	0.15	0.343333
TRINITY_DN11544_c0_g1		0	0	1.37	0.5	1.36	0	0	1.21	0	0.456667	0.62	0.403333
TRINITY_DN11545_c0_g1	hypothetical protein PsYK624_133360 [Phanerochaete sordida])	0	0.72	0	0.52	0.81	0.19	0.37	0.39	1.24	0.24	0.506667	0.666667
TRINITY_DN11547_c0_g1	F-box protein [Phanerochaete sordida])	7.39	8	7.33	25.36	12.3	26.25	15.87	17.32	11.6	7.57333	21.3033	14.93
TRINITY_DN11548_c0_g1	hypothetical protein PHLGIDRAFT_66154, partial [Phlebiopsis gigantea 11061_1 CR5-6])	0	0	10.73	6.05	0	7.27	0	5.39	2.18	3.57667	4.44	2.52333
TRINITY_DN11549_c0_g1		0.98	0.79	0	1.86	0	0.62	1.7	0.36	0	0.59	0.826667	0.686667
TRINITY_DN1154_c0_g1	ABC1 kinase family protein [Phanerochaete sordida])	13.19	7.95	23.17	20.61	23.6	19.8	12.12	8.72	21.07	14.77	21.3367	13.97
TRINITY_DN11550_c0_g2	cytochrome P450 monooxygenase pc-3 [Phanerodontia chrysosporium])	0	0	0	0	0	0	0	9.66	0	0	0	3.22
TRINITY_DN11551_c0_g1	nucleoside hydrolase [Phanerochaete sordida])	6.67	0	7.94	2.21	10.54	2.58	6.49	1.35	5.29	4.87	5.11	4.37667
TRINITY_DN11553_c0_g1	uncharacterized protein PHACADRAFT_253070 [Phanerochaete carnosa HHB-10118-sp])	0	0	0	0	0	0	0	0	0	0	0	0
TRINITY_DN11553_c0_g2	uncharacterized protein PHACADRAFT_207436 [Phanerochaete carnosa HHB-10118-sp])	0.37	0	0.38	0.52	0.47	0.35	0.57	0.12	0.21	0.25	0.446667	0.3
TRINITY_DN11554_c0_g1		0.49	0	0.69	0.82	0	0	0	0.95	0.28	0.393333	0.273333	0.41
TRINITY_DN11555_c0_g1		27.99	31.25	35.46	37.97	14.33	53.06	50.38	51.72	66.43	31.5667	35.12	56.1767
TRINITY_DN11556_c0_g1	BTB domain-containing protein [Phanerochaete sordida])	0.36	0.67	0.12	0.81	0.46	1.58	1.1	1.01	1.13	0.383333	0.95	1.08
TRINITY_DN11557_c0_g1		0.95	0	0	0.34	0.42	0.79	0	0.41	1.08	0.316667	0.516667	0.496667
TRINITY_DN11558_c0_g1		0	0	0	0.63	2.73	0	0	1.37	0.55	0	1.12	0.64
TRINITY_DN11559_c0_g1	carboxylesterase [Phanerochaete sordida])	0	0	1.15	0	0	0	0	0	0	0.383333	0	0
TRINITY_DN1155_c0_g1	alpha/beta-hydrolase [Phanerochaete sordida])	18.64	20.1	35.46	64.43	48.74	57.31	44.47	36.73	50.42	24.7333	56.8267	43.8733
TRINITY_DN1155_c1_g1	Hemerythrin domain-containing protein [Phanerochaete sordida])	2.75	2.01	4.81	3.23	7.86	5.24	0.8	2.08	6.04	3.19	5.44333	2.97333
TRINITY_DN11560_c0_g1		0	1.47	0.64	0.49	0	0.36	0	0.59	0	0.703333	0.283333	0.196667
TRINITY_DN11560_c0_g2		0	0.26	0.32	0.92	0.3	0	1.08	0.64	1.2	0.193333	0.406667	0.973333
TRINITY_DN11561_c0_g1	hypothetical protein EW026_g2055 [Phlebia centrifuga])	3.55	11.29	6.51	11.08	2.69	3.92	9.31	8.12	6.34	7.11667	5.89667	7.92333
TRINITY_DN11562_c1_g1	WD40 repeat domain-containing protein [Phanerochaete sordida])	1.59	0.19	2.67	2.06	0.63	2.15	1.49	2.16	0.7	1.48333	1.61333	1.45
TRINITY_DN11563_c0_g1	trafficking protein Mon1-domain-containing protein [Phanerochaete sordida])	2.08	1.83	4.7	9.4	3.9	6.2	4.69	5.47	5.46	2.87	6.5	5.20667
TRINITY_DN11563_c0_g2		0.74	0	4.18	0.79	0	3.73	0	0	0	1.64	1.50667	0
TRINITY_DN11563_c1_g1	hypothetical protein PHLGIDRAFT_115945 [Phlebiopsis gigantea 11061_1 CR5-6])	1	0	0	1.08	0	0.63	1.16	0	0	0.333333	0.57	0.386667
TRINITY_DN11564_c0_g2		0	0	0	1.62	0	0	0	0	0	0	0.54	0
TRINITY_DN11565_c0_g1		0	0	0	0	0.99	0.92	0.86	0	0	0	0.636667	0.286667
TRINITY_DN11566_c0_g1		0	3.26	5.36	0	0	0	4.27	0	0	2.87333	0	1.42333
TRINITY_DN11567_c0_g1	hypothetical protein PsYK624_169520 [Phanerochaete sordida])	0	0	0	3.24	0	0	0.58	0.66	0	0	1.08	0.413333
TRINITY_DN11568_c0_g1	mitochondrial carrier [Phanerochaete sordida])	0	0	0	2.18	0	4.45	1.06	1.26	2.92	0	2.21	1.74667
TRINITY_DN11569_c0_g1		0	0	0	6.3	5.79	0	0	0	0	0	4.03	0
TRINITY_DN1156_c0_g1	NADP-dependent oxidoreductase [Phanerochaete sordida])	4.16	5.5	1.17	0	1.16	1.05	14.12	5.57	0	3.61	0.736667	6.56333
TRINITY_DN11570_c0_g1	uncharacterized protein PHACADRAFT_175178 [Phanerochaete carnosa HHB-10118-sp])	1.54	1.24	0.54	0.42	1.04	5.33	2.69	4	3.53	1.10667	2.26333	3.40667
TRINITY_DN11571_c0_g1	hypothetical protein EVJ58_g1355 [Fomitopsis rosea])	0.39	0	0	3.78	0	0.49	9.11	0	0.22	0.13	1.42333	3.11
TRINITY_DN11571_c0_g2		0	0	0	0.79	0	0	0	0	0	0	0.263333	0
TRINITY_DN11572_c0_g1	hypothetical protein PsYK624_072890 [Phanerochaete sordida])	2.69	0	26.17	0	7.89	0	6	0	6.11	9.62	2.63	4.03667
TRINITY_DN11573_c0_g1		0	0	0	6.54	0	0	3.44	0	0	0	2.18	1.14667
TRINITY_DN11574_c0_g1	hypothetical protein PHLCEN_2v7762 [Phlebia centrifuga])	2.13	1.84	0.79	5.15	2.97	0.99	0.65	3.4	1.29	1.58667	3.03667	1.78
TRINITY_DN11575_c0_g1	hypothetical protein PsYK624_005280 [Phanerochaete sordida])	0	0	9.55	18.26	3.88	9.87	3.04	21.06	0	3.18333	10.67	8.03333
TRINITY_DN11576_c0_g1		0	0	0	0	0	5.38	0	0	0	0	1.79333	0
TRINITY_DN11577_c0_g1	hypothetical protein PsYK624_141860 [Phanerochaete sordida])	0.19	0.3	0.26	0	0.5	0.24	0.69	0.24	0.66	0.25	0.246667	0.53
TRINITY_DN11578_c0_g1		0	0	1.3	8.81	0	2.32	4.17	1.24	0	0.433333	3.71	1.80333
TRINITY_DN1157_c0_g2	hypothetical protein PsYK624_159290 [Phanerochaete sordida])	3.09	7.66	2.18	7.4	7.55	9.72	14.92	6.19	5.31	4.31	8.22333	8.80667
TRINITY_DN11581_c0_g1	uncharacterized protein PHACADRAFT_170914 [Phanerochaete carnosa HHB-10118-sp])	0.35	2.46	0.96	0.2	0.23	0	1.26	0	1.2	1.25667	0.143333	0.82
TRINITY_DN11582_c0_g1	hypothetical protein PsYK624_099000 [Phanerochaete sordida])	0.72	0.53	2.16	1.09	1.85	0.88	0.98	0.72	1.44	1.13667	1.27333	1.04667
TRINITY_DN11582_c0_g2		0	0	0	0	1.8	0	0	0	1.44	0	0.6	0.48
TRINITY_DN11584_c0_g1		1.88	0.58	2.19	1.19	1.96	0.33	1.27	0.67	0.42	1.55	1.16	0.786667
TRINITY_DN11586_c0_g1	hypothetical protein PsYK624_110800 [Phanerochaete sordida])	9.18	3.7	5.13	10.46	7.66	4.71	4.25	2.79	7.16	6.00333	7.61	4.73333
TRINITY_DN11588_c0_g1	hypothetical protein PsYK624_104510 [Phanerochaete sordida])	36.2	20.39	45.64	26.93	47.14	37.28	65.11	36.01	45.66	34.0767	37.1167	48.9267
TRINITY_DN1158_c0_g1	Bestrophin, RFP-TM, chloride channel-domain-containing protein [Phanerochaete sordida])	3.73	4.26	4.78	11.4	6.27	7.51	11.7	8.01	10.08	4.25667	8.39333	9.93
TRINITY_DN11590_c0_g1		1.08	11.25	13.35	0	6.5	15.54	9.59	1.8	13.5	8.56	7.34667	8.29667
TRINITY_DN11591_c0_g1	VWFA domain-containing protein [Phanerochaete sordida])	1.17	1.91	1.99	0.77	2.01	2.95	0.56	1.23	2.51	1.69	1.91	1.43333
TRINITY_DN11591_c0_g3		0.31	0.16	1.14	0.47	0.67	0	0.52	0.26	0.12	0.536667	0.38	0.3
TRINITY_DN11593_c0_g1	hypothetical protein M413DRAFT_441263 [Hebeloma cylindrosporum h7])	0	0	1.89	3.97	2.45	4.24	0.52	1.17	1.93	0.63	3.55333	1.20667
TRINITY_DN11594_c0_g1	bifunctional P-450/NADPH-P450 reductase [Phanerochaete sordida])	0.54	6.96	3.3	11.47	0.61	6.84	1.14	1.18	0.67	3.6	6.30667	0.996667
TRINITY_DN11595_c0_g1	uncharacterized protein PHACADRAFT_246188 [Phanerochaete carnosa HHB-10118-sp])	0.31	0.98	1.48	0.82	1.62	1.19	1.22	1.02	1.45	0.923333	1.21	1.23
TRINITY_DN11596_c0_g1	glycosyltransferase family 20 protein [Phanerochaete carnosa HHB-10118-sp])	395.51	123.48	352.71	236.56	433.3	296.99	145.14	148.15	323.18	290.567	322.283	205.49
TRINITY_DN11597_c0_g1	glycosyl transferase family group 2-domain-containing protein [Phanerochaete sordida])	0.74	0.78	0.6	0.76	0.57	1.78	0.65	0.28	0.09	0.706667	1.03667	0.34
TRINITY_DN1159_c0_g1	SET domain-containing cytidine deaminase-like protein [Phanerochaete sordida])	14.58	12.03	28.14	28.71	30.29	30.16	33.6	26.39	32.84	18.25	29.72	30.9433
TRINITY_DN115_c0_g1	RNA-binding protein Prp24 [Phanerochaete sordida])	16.89	15.9	31.83	39.67	34.02	42.2	31.48	29.14	28.19	21.54	38.63	29.6033
TRINITY_DN115_c1_g1	hypothetical protein PsYK624_046240 [Phanerochaete sordida])	59.59	78.9	121.21	81.59	125.95	103.87	121.85	96.03	151.32	86.5667	103.803	123.067
TRINITY_DN115_c2_g1	MATH domain-containing protein [Phanerochaete sordida])	26.69	17.46	43.69	35.6	48.52	37.53	34.83	23.45	51.73	29.28	40.55	36.67
TRINITY_DN115_c3_g1	uncharacterized protein PHACADRAFT_261888 [Phanerochaete carnosa HHB-10118-sp])	29.77	15.03	42.72	39.89	37.49	47.97	38.54	24.62	50.65	29.1733	41.7833	37.9367
TRINITY_DN115_c4_g1	F-box protein [Phanerochaete sordida])	55.93	48.87	110.11	399.95	152.64	298.24	137.6	183.58	159.17	71.6367	283.61	160.117
TRINITY_DN115_c5_g1	uncharacterized protein PHACADRAFT_261880 [Phanerochaete carnosa HHB-10118-sp])	5.72	5.78	9.84	4.26	8.62	6.07	18.23	10.15	9.88	7.11333	6.31667	12.7533
TRINITY_DN115_c6_g1	glycoside hydrolase family 89 protein [Phanerochaete carnosa HHB-10118-sp])	1.52	2.15	6.46	2.5	4.13	2.75	4.62	4.32	5.24	3.37667	3.12667	4.72667
TRINITY_DN115_c7_g1	uncharacterized protein PHACADRAFT_261891 [Phanerochaete carnosa HHB-10118-sp])	3.69	1.32	3.6	5.29	3.99	5.92	3.8	3.56	4.97	2.87	5.06667	4.11
TRINITY_DN115_c7_g2	uncharacterized protein PHACADRAFT_261891 [Phanerochaete carnosa HHB-10118-sp])	2.15	2.2	3.29	2.52	2.66	2.28	2.71	2.35	3.41	2.54667	2.48667	2.82333
TRINITY_DN115_c7_g3		0.41	0	0.58	0.45	0	0	0.96	2.69	0.95	0.33	0.15	1.53333
TRINITY_DN115_c8_g1		0	14.23	0	0	0	0.92	0	2.92	0	4.74333	0.306667	0.973333
TRINITY_DN11601_c0_g1	phenylalanine-tRNA synthetase [Phanerochaete sordida])	17.77	0	19.9	0	26.24	9.1	0	0	0	12.5567	11.78	0
TRINITY_DN11602_c0_g1		0	2.29	1.91	0	0	5.13	1.52	0	0	1.4	1.71	0.506667
TRINITY_DN11602_c0_g2		0	0.42	0.74	0	0	0	0.94	0	0	0.386667	0	0.313333
TRINITY_DN11603_c0_g1	SPO22 domain-containing protein [Phanerochaete sordida])	0	0	0	0	0	1.28	0	0	1.16	0	0.426667	0.386667
TRINITY_DN11604_c0_g1	aspartyl-tRNA synthetase cytoplasmic [Phanerochaete sordida])	10.22	7.4	4.11	10.76	12.67	46.02	26.12	16.15	9.99	7.24333	23.15	17.42
TRINITY_DN11604_c1_g1	uncharacterized protein PHACADRAFT_118899 [Phanerochaete carnosa HHB-10118-sp])	0	0	0	0	21.51	0	0	0	4.11	0	7.17	1.37
TRINITY_DN11605_c0_g1	hypothetical protein PsYK624_103190 [Phanerochaete sordida])	0	0	0.35	0	2.03	0	0	0	0.58	0.116667	0.676667	0.193333
TRINITY_DN11606_c0_g1	uncharacterized protein PHACADRAFT_122116 [Phanerochaete carnosa HHB-10118-sp])	2.57	4.26	1.21	3.63	0	2.15	0	3.45	0.98	2.68	1.92667	1.47667
TRINITY_DN11607_c0_g1	iron reductase [Phanerochaete sordida])	7.31	25.25	30.54	20.2	9.02	8.19	40.48	28	21.34	21.0333	12.47	29.94
TRINITY_DN11608_c0_g1		1.42	0.54	2.33	2.06	3.21	1.77	0.4	0.42	0.45	1.43	2.34667	0.423333
TRINITY_DN11609_c0_g1		2.21	0	3.09	0	0	2.81	0	3.14	0	1.76667	0.936667	1.04667
TRINITY_DN1160_c0_g1	hypothetical protein PsYK624_083810 [Phanerochaete sordida])	4.94	2.83	7.63	3.68	7.64	4.19	7.85	4.36	7.53	5.13333	5.17	6.58
TRINITY_DN1160_c0_g2	uncharacterized protein PHACADRAFT_258359 [Phanerochaete carnosa HHB-10118-sp])	25.75	35.51	28.7	26.8	33.28	34.05	54.34	45.16	37.23	29.9867	31.3767	45.5767
TRINITY_DN11610_c0_g1		0	0	1.49	0.39	0.95	0	0	0	0	0.496667	0.446667	0
TRINITY_DN11612_c0_g1	hypothetical protein PsYK624_068930 [Phanerochaete sordida])	54.53	22.23	41.59	63.91	41.59	97.43	76.8	60.95	50.35	39.45	67.6433	62.7
TRINITY_DN11614_c0_g1	hypothetical protein PHLGIDRAFT_42062, partial [Phlebiopsis gigantea 11061_1 CR5-6])	0.3	0	0	2	0	0	2.83	0.77	0	0.1	0.666667	1.2
[truncated: 18,861 more rows]

## Sheet: Tx426 VS CK expressed genes
Gene_id	NR description	FC(Tx426/CK)	Log2FC(Tx426/CK)	Pvalue	Significant	Regulate	Tx426_1	Tx426_2	Tx426_3	CK_1	CK_2	CK_3	Tx426	CK
TRINITY_DN9929_c0_g2		0.189	-2.40288	0.036376	yes	down	0.21	0.22	0.6	1.92	0.81	1.92	0.343333	1.55
TRINITY_DN9920_c0_g1	sorbose reductase [Phanerochaete sordida])	0.359	-1.4771	0.00847032	yes	down	35.42	72.22	220.96	218.26	171.99	407.98	109.533	266.077
TRINITY_DN9903_c0_g1		0.075	-3.73618	0.0165884	yes	down	0.21	0	0.2	2.83	0.28	1.47	0.136667	1.52667
TRINITY_DN17654_c0_g1		35.959	5.16829	0.00278505	yes	up	0.74	0.48	2.69	0	0	0	1.30333	0
TRINITY_DN6852_c2_g1		29.784	4.89645	0.00265829	yes	up	4.25	5.42	0.51	0	0.35	0	3.39333	0.116667
TRINITY_DN18273_c0_g1	hypothetical protein PsYK624_044890 [Phanerochaete sordida])	29.039	4.8599	0.0219768	yes	up	4.99	9.06	0	0	0	0	4.68333	0
TRINITY_DN989_c0_g1	MARVEL domain-containing protein [Phanerochaete sordida])	0.472	-1.08382	0.0380595	yes	down	222.3	326.77	417.97	381.91	801.33	450.69	322.347	544.643
TRINITY_DN9867_c1_g1		0.463	-1.11191	0.0186733	yes	down	1.64	0.95	1.33	1.97	1.87	3.32	1.30667	2.38667
TRINITY_DN9817_c0_g1	hypothetical protein PHLGIDRAFT_110977 [Phlebiopsis gigantea 11061_1 CR5-6])	0.42	-1.25163	0.0433888	yes	down	6.67	21.48	52.1	29.96	43.3	98.52	26.75	57.26
TRINITY_DN9749_c0_g1	hypothetical protein D9758_006373 [Tetrapyrgos nigripes])	0.391	-1.35524	0.0386038	yes	down	45.31	13.46	51.46	90.87	37.56	138.49	36.7433	88.9733
TRINITY_DN970_c0_g1	uncharacterized protein PHACADRAFT_213078 [Phanerochaete carnosa HHB-10118-sp])	0.49	-1.02787	0.0368973	yes	down	8.22	13.29	13.99	13.19	35.92	14.89	11.8333	21.3333
TRINITY_DN8432_c0_g1		27.387	4.77542	0.0116512	yes	up	11.17	2.03	0	0.37	0	0	4.4	0.123333
TRINITY_DN9687_c0_g1		0.152	-2.71522	0.00941216	yes	down	0.36	0.58	0.3	1.85	3.72	0.71	0.413333	2.09333
TRINITY_DN11417_c0_g1		26.207	4.7119	0.0116592	yes	up	2.48	0.87	0.39	0	0	0	1.24667	0
TRINITY_DN14109_c0_g1		26.157	4.70914	0.0331361	yes	up	16.28	3.92	0	0	0	0	6.73333	0
TRINITY_DN13298_c0_g1	hypothetical protein PsYK624_107680 [Phanerochaete sordida])	24.171	4.59521	0.0158965	yes	up	3.49	0.49	3.86	0	0	0	2.61333	0
TRINITY_DN9606_c0_g1		0.036	-4.81054	0.0421008	yes	down	0	0	0	0	43.24	4.37	0	15.87
TRINITY_DN956_c1_g3	uncharacterized protein PHACADRAFT_264246 [Phanerochaete carnosa HHB-10118-sp])	0.117	-3.10038	0.017305	yes	down	0	0.66	1.15	3.51	4.88	4.93	0.603333	4.44
TRINITY_DN8550_c0_g2	uncharacterized protein PHACADRAFT_212110 [Phanerochaete carnosa HHB-10118-sp])	21.827	4.44804	0.0201566	yes	up	0.86	2.48	0.83	0	0	0	1.39	0
TRINITY_DN9549_c0_g1		0.055	-4.17534	0.0485383	yes	down	0	0	0	1.18	0.94	0.82	0	0.98
TRINITY_DN14224_c0_g1		21.725	4.44131	0.0165044	yes	up	11.02	7.76	6.42	0	0	0	8.4	0
TRINITY_DN9469_c1_g6		0.251	-1.99357	0.0260707	yes	down	0.61	2.39	7.52	18.11	1.06	17.46	3.50667	12.21
TRINITY_DN9453_c0_g1		0.075	-3.74018	0.0140668	yes	down	0.08	0.08	0	0.44	0.94	0.17	0.0533333	0.516667
TRINITY_DN943_c1_g1	cytochrome P450 [Phanerodontia chrysosporium])	0.438	-1.18957	0.00568171	yes	down	22.63	27.85	38.43	71.67	42.52	43.03	29.6367	52.4067
TRINITY_DN9353_c0_g1	Non-essential glycogen phosphorylase, partial [Arthromyces matolae])	0.471	-1.08699	0.0455518	yes	down	24.8	47.48	85.28	84.67	121.46	81.34	52.52	95.8233
TRINITY_DN9310_c0_g1	uncharacterized protein PHACADRAFT_139745 [Phanerochaete carnosa HHB-10118-sp])	0.277	-1.85098	0.0269102	yes	down	12.88	15.14	36.71	136.19	5.5	47.7	21.5767	63.13
TRINITY_DN9302_c0_g1	uncharacterized protein PHACADRAFT_139745 [Phanerochaete carnosa HHB-10118-sp])	0.332	-1.58915	0.0466359	yes	down	10.66	12.93	30.54	75.98	7.77	52.29	18.0433	45.3467
TRINITY_DN9299_c0_g1	conserved hypothetical protein HP3, partial [Phanerodontia chrysosporium])	0.312	-1.68203	0.0173588	yes	down	1.65	0.51	1.42	1.21	4.15	4.74	1.19333	3.36667
TRINITY_DN9176_c0_g1	hypothetical protein PHLCEN_2v8963 [Phlebia centrifuga])	0.404	-1.30861	0.00722747	yes	down	3.59	4.59	10.35	9.36	12.05	16.9	6.17667	12.77
TRINITY_DN12386_c0_g2		21.479	4.42486	0.0194761	yes	up	0.46	0.82	0.32	0	0	0	0.533333	0
TRINITY_DN10353_c0_g1	uncharacterized protein PHACADRAFT_255446 [Phanerochaete carnosa HHB-10118-sp])	20.964	4.38983	0.00836191	yes	up	7.1	9.47	1.63	1.84	0	0	6.06667	0.613333
TRINITY_DN8973_c0_g1	hypothetical protein PHLGIDRAFT_534837 [Phlebiopsis gigantea 11061_1 CR5-6])	0.335	-1.57989	0.0464095	yes	down	3.15	5.58	4.35	13.5	6.3	10.42	4.36	10.0733
TRINITY_DN4615_c0_g1	uncharacterized protein PHACADRAFT_177131 [Phanerochaete carnosa HHB-10118-sp])	20.827	4.38039	0.0197952	yes	up	1.16	0.94	2.24	0	0	0	1.44667	0
TRINITY_DN15580_c0_g1	uncharacterized protein PHACADRAFT_252704 [Phanerochaete carnosa HHB-10118-sp])	16.42	4.03736	0.0470055	yes	up	2.92	2.66	1.16	0	0	0	2.24667	0
TRINITY_DN8906_c0_g1	uncharacterized protein PHACADRAFT_191536 [Phanerochaete carnosa HHB-10118-sp])	0.099	-3.33396	0.043769	yes	down	1.68	0	0	2.22	2.44	13.59	0.56	6.08333
TRINITY_DN890_c0_g1	hypothetical protein PsYK624_064250 [Phanerochaete sordida])	0.43	-1.21893	0.0212356	yes	down	20.85	21.05	20.79	45	47.03	16.78	20.8967	36.27
TRINITY_DN7340_c0_g1	hypothetical protein PHLGIDRAFT_129050 [Phlebiopsis gigantea 11061_1 CR5-6])	15.841	3.98564	0.0249164	yes	up	2.86	2.82	0.35	0	0.49	0	2.01	0.163333
TRINITY_DN3779_c0_g1	ABC-type multidrug transport system [Phanerochaete sordida])	14.054	3.81293	0.0254127	yes	up	27.15	40.63	11.76	0	0	4.78	26.5133	1.59333
TRINITY_DN8824_c0_g1	hypothetical protein PsYK624_106870 [Phanerochaete sordida])	0.392	-1.35194	0.0384772	yes	down	176.73	416.17	1631.98	1822.38	836.42	2146.46	741.627	1601.75
TRINITY_DN16811_c0_g1	hypothetical protein EIP86_007761, partial [Pleurotus ostreatoroseus])	13.799	3.78651	0.033746	yes	up	0.29	1.66	0.55	0	0.18	0	0.833333	0.06
TRINITY_DN10541_c0_g1		12.725	3.66956	0.00686987	yes	up	2.1	1.8	1.81	0.16	0	0.22	1.90333	0.126667
TRINITY_DN6012_c2_g1		12.297	3.62018	0.0353214	yes	up	6.3	13.59	8.03	1.41	0	0	9.30667	0.47
TRINITY_DN8573_c0_g1		0.373	-1.42419	0.0270344	yes	down	12.29	7.14	17.19	56.21	32.15	18.19	12.2067	35.5167
TRINITY_DN8572_c0_g1		0.068	-3.87968	0.0251854	yes	down	0	0	0.13	0.58	0.53	0.79	0.0433333	0.633333
TRINITY_DN7313_c0_g1	hypothetical protein PsYK624_146670 [Phanerochaete sordida])	11.799	3.56056	0.0385514	yes	up	3.75	2.42	2.66	0	0	0.65	2.94333	0.216667
TRINITY_DN8521_c0_g1		0.279	-1.8397	0.0338149	yes	down	0.45	1.51	0.98	1.23	2.96	3.38	0.98	2.52333
TRINITY_DN5593_c0_g1	zinc finger protein [Phanerochaete sordida])	11.764	3.55635	0.00085074	yes	up	17.49	58.1	10.28	2.09	3.33	1.41	28.6233	2.27667
TRINITY_DN8949_c0_g2	amino acid permease-domain-containing protein [Phanerochaete sordida])	11.474	3.52028	0.0395896	yes	up	6.33	11.48	0	0	1.01	0.33	5.93667	0.446667
TRINITY_DN8483_c0_g1	delta9-fatty acid desaturase [Phanerodontia chrysosporium])	0.495	-1.01392	0.0310509	yes	down	58.48	95.2	205.57	186.55	162.75	292.26	119.75	213.853
TRINITY_DN15856_c0_g1	hypothetical protein PsYK624_169520 [Phanerochaete sordida])	11.263	3.49355	0.0471326	yes	up	5.84	7.13	0	0	1.04	0	4.32333	0.346667
TRINITY_DN8605_c0_g1		10.916	3.44835	0.0494567	yes	up	6.06	3.05	4.36	0.76	0	0	4.49	0.253333
TRINITY_DN8355_c0_g3	hypothetical protein PsYK624_125050 [Phanerochaete sordida])	10.814	3.43485	0.0238305	yes	up	0.69	1.12	0.19	0	0.17	0	0.666667	0.0566667
TRINITY_DN8275_c0_g1	HSP20-like chaperone [Flammula alnicola])	0.4	-1.32035	0.0237319	yes	down	279.52	571.76	343.78	730.77	1265.13	391.92	398.353	795.94
TRINITY_DN8230_c0_g1	sorbose reductase [Phanerochaete sordida])	0.383	-1.38323	0.0217891	yes	down	64.43	173.74	534.62	492.65	409.22	877.96	257.597	593.277
TRINITY_DN8098_c0_g1	uncharacterized protein PHACADRAFT_171110 [Phanerochaete carnosa HHB-10118-sp])	0.49	-1.02825	0.0189345	yes	down	36.44	33.86	69.82	96.6	33.16	115.09	46.7067	81.6167
TRINITY_DN3199_c0_g1	hypothetical protein PsYK624_151130 [Phanerochaete sordida])	10.652	3.413	1.89e-11	yes	up	71.85	87.12	57.91	2.2	6.54	10.12	72.2933	6.28667
TRINITY_DN802_c1_g1	cytochrome P450 [Phanerochaete sordida])	0.472	-1.08271	0.000275256	yes	down	21.21	14.12	15.49	28.95	20.17	34.93	16.94	28.0167
TRINITY_DN7997_c1_g2	NAD(P)-binding protein [Phanerochaete sordida])	0.316	-1.6634	0.036354	yes	down	1.95	12.97	25.17	23.59	55.1	18.95	13.3633	32.5467
TRINITY_DN7943_c0_g1		0.421	-1.2492	0.00797873	yes	down	15.66	28.85	37.37	67.78	48.42	52.43	27.2933	56.21
TRINITY_DN13587_c0_g1	hypothetical protein PsYK624_053590 [Phanerochaete sordida])	10.446	3.38487	0.00686685	yes	up	35.46	30.23	3.48	0	5.08	1.43	23.0567	2.17
TRINITY_DN3145_c0_g1	hypothetical protein PsYK624_044890 [Phanerochaete sordida])	10.138	3.34168	0.0193003	yes	up	456.81	180.99	6.07	20.95	19.73	5.6	214.623	15.4267
TRINITY_DN4492_c0_g1	hypothetical protein PsYK624_071740 [Phanerochaete sordida])	9.863	3.30206	6.74e-05	yes	up	47.15	18.35	4.7	1.57	2.84	1.03	23.4	1.81333
TRINITY_DN7848_c0_g1	uncharacterized protein DICSQDRAFT_143001 [Dichomitus squalens LYAD-421 SS1])	0.391	-1.35423	0.0237606	yes	down	22.7	17.4	25.2	21.08	84.28	25.27	21.7667	43.5433
TRINITY_DN3145_c1_g3	hypothetical protein PsYK624_044900 [Phanerochaete sordida])	9.801	3.29288	0.021919	yes	up	123.57	66.2	2.69	10.77	6.69	1.44	64.1533	6.3
TRINITY_DN4307_c0_g1	uncharacterized protein PHACADRAFT_151996 [Phanerochaete carnosa HHB-10118-sp])	9.692	3.27672	0.0443433	yes	up	54.04	34.87	3.05	0	9.2	0	30.6533	3.06667
TRINITY_DN770_c0_g1	ankyrin [Phanerochaete sordida])	0.467	-1.09932	0.00971151	yes	down	4.72	4.78	10.18	14.73	7.51	11.3	6.56	11.18
TRINITY_DN14576_c0_g1	uncharacterized protein PHACADRAFT_202701, partial [Phanerochaete carnosa HHB-10118-sp])	9.317	3.21994	0.0224208	yes	up	3.1	2.02	2.41	0.26	0.41	0	2.51	0.223333
TRINITY_DN751_c1_g3	hypothetical protein PsYK624_110340 [Phanerochaete sordida])	0.411	-1.28447	0.00193823	yes	down	23.17	35.91	54.91	69.32	78.79	80.86	37.9967	76.3233
TRINITY_DN751_c0_g1	hypothetical protein PHLGIDRAFT_21175 [Phlebiopsis gigantea 11061_1 CR5-6])	0.392	-1.35103	0.0047645	yes	down	97.44	140.92	363.18	401.61	256.79	641.35	200.513	433.25
TRINITY_DN7144_c0_g1	hypothetical protein PsYK624_012640 [Phanerochaete sordida])	9.161	3.19544	0.00372266	yes	up	1.16	1.43	0.85	0.14	0	0.2	1.14667	0.113333
TRINITY_DN7453_c0_g1	60S ribosomal protein L5 [Chiua virens])	0.216	-2.21232	0.0106871	yes	down	1.62	0.95	8.96	12.1	12.87	22.07	3.84333	15.68
TRINITY_DN7446_c0_g1	uncharacterized protein PHACADRAFT_252894 [Phanerochaete carnosa HHB-10118-sp])	0.385	-1.37863	0.0333561	yes	down	1.26	1.24	3.96	5.75	0.92	7.91	2.15333	4.86
TRINITY_DN9065_c0_g1		9.149	3.19355	0.0333331	yes	up	5.83	4.44	4.4	1.04	0	0	4.89	0.346667
TRINITY_DN12218_c0_g1	hypothetical protein PsYK624_033530 [Phanerochaete sordida])	8.975	3.16594	0.00288631	yes	up	4.78	2.95	0.12	0.26	0.25	0.17	2.61667	0.226667
TRINITY_DN7409_c0_g1	hypothetical protein PsYK624_068860 [Phanerochaete sordida])	0.457	-1.12948	0.00893732	yes	down	170.34	240.88	375.74	561.9	357.96	395.38	262.32	438.413
TRINITY_DN12720_c0_g1		8.893	3.15266	0.0449786	yes	up	2.23	0.64	1.35	0	0	0.47	1.40667	0.156667
TRINITY_DN7365_c0_g1	S-adenosyl-L-methionine-dependent methyltransferase [Phanerochaete sordida])	0.07	-3.8347	0.0387008	yes	down	0.68	0	0	0.59	6.29	7.69	0.226667	4.85667
TRINITY_DN12580_c0_g1	hypothetical protein PsYK624_077220 [Phanerochaete sordida])	7.667	2.93863	0.0259379	yes	up	0.62	0.18	0.36	0.04	0	0.09	0.386667	0.0433333
TRINITY_DN4732_c0_g1	P-loop containing nucleoside triphosphate hydrolase protein [Phanerochaete sordida])	6.789	2.76321	0.0493766	yes	up	2.87	1.41	0.32	0	0.43	0.19	1.53333	0.206667
TRINITY_DN3832_c0_g1	multicopper oxidase 2A [Phanerodontia chrysosporium])	6.55403	2.71238	0.00479264	yes	up	14.37	18.03	10.66	1.65	2.26	2.66	14.3533	2.19
TRINITY_DN7301_c0_g1		0.345	-1.53557	0.0363392	yes	down	1.09	0.56	0.76	1.55	2.03	2.27	0.803333	1.95
TRINITY_DN7293_c0_g1	uncharacterized protein PHACADRAFT_167305 [Phanerochaete carnosa HHB-10118-sp])	0.389	-1.36301	0.0271578	yes	down	12.89	37.85	115.42	83.79	120.56	150.2	55.3867	118.183
TRINITY_DN7265_c0_g1	cytochrome P450 [Phanerodontia chrysosporium])	0.199	-2.32582	0.0400929	yes	down	0.54	0.18	0.08	0.22	1.97	0.73	0.266667	0.973333
TRINITY_DN3113_c2_g2		6.469	2.69351	0.00117335	yes	up	6.28	6.2	3.16	0.52	0.27	1.71	5.21333	0.833333
TRINITY_DN7213_c0_g1		0.349	-1.5202	0.0408327	yes	down	0.62	0.13	0.88	0.69	1.29	1.92	0.543333	1.3
TRINITY_DN7197_c0_g1	hypothetical protein EVG20_g8070 [Dentipellis fragilis])	0.441	-1.18202	0.0347736	yes	down	41.78	63.55	24.3	129.05	64.31	67.06	43.21	86.8067
TRINITY_DN10340_c1_g1	uncharacterized protein PHACADRAFT_259275 [Phanerochaete carnosa HHB-10118-sp])	6.446	2.68848	0.0383873	yes	up	4.91	7.12	5.62	1.24	0.98	0	5.88333	0.74
TRINITY_DN8926_c1_g1	zinc-binding dehydrogenase [Phanerochaete sordida])	6.308	2.6572	0.00134631	yes	up	12.29	3.37	2.29	0.8	0.82	0.73	5.98333	0.783333
TRINITY_DN577_c0_g1		6.094	2.6074	0.000120618	yes	up	14.87	5.61	2.59	1.13	0.4	1.81	7.69	1.11333
TRINITY_DN6998_c0_g1	guanine nucleotide-binding protein subunit alpha [Phanerochaete sordida])	0.403	-1.31071	0.00132409	yes	down	7.63	4.88	10.59	16.16	11.41	21.4	7.7	16.3233
TRINITY_DN696_c0_g1	acetyl-CoA synthetase-like protein [Phanerochaete sordida])	0.437	-1.19336	0.0310983	yes	down	109.64	391.3	927.45	750.74	1018.1	1138.4	476.13	969.08
TRINITY_DN8066_c0_g1	hypothetical protein PsYK624_044890 [Phanerochaete sordida])	6.05	2.59692	0.0149071	yes	up	6.12	4.56	0.27	0.82	0.36	0.32	3.65	0.5
TRINITY_DN6910_c0_g1	NADH-cytochrome b5 reductase [Phanerodontia chrysosporium])	0.401	-1.31827	0.0262895	yes	down	4.54	8.99	21.64	19.44	29.07	22.16	11.7233	23.5567
TRINITY_DN6263_c0_g1	spindle pole body component [Phanerochaete sordida])	5.95	2.57289	0.0463492	yes	up	4.89	2.97	2.19	0.38	0.61	0.53	3.35	0.506667
TRINITY_DN240_c0_g2	hypothetical protein PsYK624_160970 [Phanerochaete sordida])	5.834	2.54459	0.0404905	yes	up	129.03	37.53	3.45	8.73	8.78	4.21	56.67	7.24
TRINITY_DN12819_c0_g1	manganese peroxidase isozyme 3 [Phanerodontia chrysosporium])	5.82822	2.54306	0.000306549	yes	up	3.08	3.4	3.02	0.3	0.41	0.92	3.16667	0.543333
TRINITY_DN280_c0_g1		5.815	2.53966	0.000265647	yes	up	473.55	171.18	55.1	17.01	47.54	27.28	233.277	30.61
TRINITY_DN11677_c0_g1	uncharacterized protein PHACADRAFT_98220, partial [Phanerochaete carnosa HHB-10118-sp])	5.715	2.51477	0.00714049	yes	up	53.07	29.5	11	2.28	3.82	9.64	31.19	5.24667
TRINITY_DN263_c1_g2	hypothetical protein PsYK624_160050 [Phanerochaete sordida])	5.664	2.50186	0.00316497	yes	up	10.05	11.92	3.05	0.56	2.53	0.45	8.34	1.18
TRINITY_DN13652_c1_g1	hypothetical protein IEO21_03081 [Postia placenta])	5.664	2.50191	0.0381228	yes	up	24.83	20.35	2.89	1.69	5.59	0	16.0233	2.42667
TRINITY_DN6788_c0_g2	hypothetical protein PsYK624_055770 [Phanerochaete sordida])	0.394	-1.34233	0.0200449	yes	down	0.36	0.56	0.51	0.85	1.18	0.85	0.476667	0.96
TRINITY_DN6767_c0_g1	hypothetical protein PsYK624_126720 [Phanerochaete sordida])	0.405	-1.30357	0.0400827	yes	down	1.16	0.35	1.23	2.13	0.45	3.32	0.913333	1.96667
TRINITY_DN2364_c3_g2	uncharacterized protein PHACADRAFT_213720 [Phanerochaete carnosa HHB-10118-sp])	5.628	2.49275	0.000661545	yes	up	108.75	59.32	8.96	4.83	10.71	6.09	59.01	7.21
TRINITY_DN2343_c0_g2		5.513	2.46283	2.21e-07	yes	up	304.88	276.19	435.14	69.97	46.63	33.83	338.737	50.1433
TRINITY_DN13012_c0_g1	hypothetical protein PsYK624_171510 [Phanerochaete sordida])	5.475	2.45279	0.0371276	yes	up	1.49	1.06	0.28	0.25	0.07	0	0.943333	0.106667
TRINITY_DN661_c1_g1	NAD-malate dehydrogenase [Phanerochaete sordida])	0.411	-1.28208	0.008147	yes	down	81.27	100.69	255.11	363.47	145.83	370.21	145.69	293.17
TRINITY_DN16269_c0_g3	uncharacterized protein PHACADRAFT_210435 [Phanerochaete carnosa HHB-10118-sp])	5.459	2.44876	0.00636091	yes	up	4.06	1.49	0.55	0.04	0.33	0.65	2.03333	0.34
TRINITY_DN6577_c0_g1		0.274	-1.86623	0.000462526	yes	down	116.67	176.14	469.83	460.52	1025.81	855.97	254.213	780.767
TRINITY_DN2615_c3_g1	hypothetical protein PsYK624_118560 [Phanerochaete sordida])	5.452	2.44687	4.08e-05	yes	up	3.02	1.35	0.69	0.19	0.17	0.45	1.68667	0.27
TRINITY_DN9635_c0_g1	RecQ-mediated genome instability protein [Phanerochaete sordida])	5.403	2.43381	0.0297058	yes	up	2.87	4.54	5.63	1.05	0	0.98	4.34667	0.676667
TRINITY_DN6523_c1_g1	magnesium transporter [Phanerochaete sordida])	0.482	-1.05303	0.0184721	yes	down	430.6	579.93	489.54	1288	608.07	754.41	500.023	883.493
TRINITY_DN6613_c0_g1		5.226	2.38579	0.0367513	yes	up	2.04	0.88	0.4	0.17	0.13	0.24	1.10667	0.18
TRINITY_DN6394_c0_g1	WD40 repeat domain-containing protein [Phanerochaete sordida])	5.186	2.37465	0.0155045	yes	up	7.76	9.88	9.83	1.9	0	2.2	9.15667	1.36667
TRINITY_DN6477_c0_g1	hypothetical protein EIP86_011039 [Pleurotus ostreatoroseus])	0.454	-1.13948	0.0410343	yes	down	0.68	0.41	0.68	0.74	0.72	1.85	0.59	1.10333
TRINITY_DN2343_c0_g1	hypothetical protein PsYK624_133610 [Phanerochaete sordida])	5.183	2.37388	1.16e-07	yes	up	85.83	72.31	84.2	18.66	10.77	9.17	80.78	12.8667
TRINITY_DN6327_c1_g1	hypothetical protein PsYK624_039920 [Phanerochaete sordida])	0.451	-1.14974	0.0192849	yes	down	3.16	3.64	10.72	7.5	9.24	16.61	5.84	11.1167
TRINITY_DN6302_c0_g2	cytochrome P450 [Phanerodontia chrysosporium])	0.188	-2.40912	0.0187778	yes	down	0.68	0.23	0.27	2.16	2	0.05	0.393333	1.40333
TRINITY_DN6789_c0_g1	uncharacterized protein PHACADRAFT_250611 [Phanerochaete carnosa HHB-10118-sp])	5.1	2.35042	0.0487108	yes	up	1.28	1.97	0.36	0.1	0.16	0.43	1.20333	0.23
TRINITY_DN8890_c0_g1		5.093	2.34846	0.0215894	yes	up	3.33	7.94	2	0.16	0.69	1.59	4.42333	0.813333
TRINITY_DN6243_c0_g1	uncharacterized protein PHACADRAFT_258270 [Phanerochaete carnosa HHB-10118-sp])	0.495	-1.01327	0.04964	yes	down	25.27	41.14	114.25	99.72	61.01	153.53	60.22	104.753
TRINITY_DN15984_c0_g1	hypothetical protein PsYK624_078720 [Phanerochaete sordida])	5.031	2.33097	0.000910844	yes	up	7.99	4.87	1.65	0.39	2.01	0.61	4.83667	1.00333
TRINITY_DN4692_c0_g1	MFS general substrate transporter [Phanerochaete sordida])	4.91	2.29579	0.0194463	yes	up	5.78	5.93	2.52	1.46	0	1.02	4.74333	0.826667
TRINITY_DN613_c0_g1	hypothetical protein PsYK624_158490 [Phanerochaete sordida])	0.308	-1.70026	0.0277501	yes	down	22.59	35.55	154.04	295.24	25.15	259.38	70.7267	193.257
TRINITY_DN6076_c0_g1	hypothetical protein PsYK624_033390 [Phanerochaete sordida])	0.438	-1.18965	0.0147546	yes	down	5	5.66	13.12	15.15	6.04	26.88	7.92667	16.0233
TRINITY_DN6841_c0_g1	hypothetical protein C0992_000211 [Termitomyces sp. T32_za158])	4.909	2.29529	0.0413685	yes	up	10.53	4.05	1.56	0.7	1.01	0.66	5.38	0.79
TRINITY_DN14605_c0_g1	hypothetical protein PsYK624_128540 [Phanerochaete sordida])	4.862	2.28147	0.0293024	yes	up	1.47	2.14	1.41	0.39	0.22	0.11	1.67333	0.24
TRINITY_DN1096_c1_g1	hypothetical protein PHLGIDRAFT_510834 [Phlebiopsis gigantea 11061_1 CR5-6])	4.84	2.27486	0.000709751	yes	up	3.98	3.07	1.01	0.5	0.48	0.33	2.68667	0.436667
TRINITY_DN1966_c0_g1	hypothetical protein PsYK624_120300 [Phanerochaete sordida])	4.83	2.27203	0.0474203	yes	up	33.85	10.64	1.87	6.13	0	1.72	15.4533	2.61667
TRINITY_DN5872_c0_g1	GMC oxidoreductase [Phanerochaete sordida])	0.389	-1.36182	0.000206317	yes	down	1.09	0.62	1.08	1.79	1.69	2.31	0.93	1.93
TRINITY_DN886_c0_g1	uncharacterized protein PHACADRAFT_98220, partial [Phanerochaete carnosa HHB-10118-sp])	4.712	2.23629	0.00526813	yes	up	547.44	371.68	51.29	50.29	96.63	26.98	323.47	57.9667
TRINITY_DN5861_c2_g1	hypothetical protein CPB84DRAFT_1772643 [Gymnopilus junonius])	0.361	-1.46804	0.00327906	yes	down	5.28	5.61	11.2	22.42	6.13	22.36	7.36333	16.97
TRINITY_DN586_c0_g2		0.421	-1.24965	0.00877818	yes	down	2.28	3.48	4.84	10.21	3.81	6.8	3.53333	6.94
TRINITY_DN5820_c0_g1	hypothetical protein EW026_g2820 [Phlebia centrifuga])	0.438	-1.19151	0.0234265	yes	down	25.41	36.58	46.46	40.21	82.75	79.49	36.15	67.4833
TRINITY_DN1610_c1_g2		4.591	2.19868	0.0303302	yes	up	0.91	0.79	0.52	0.11	0.09	0.21	0.74	0.136667
TRINITY_DN9503_c0_g1	uncharacterized protein PHACADRAFT_139802 [Phanerochaete carnosa HHB-10118-sp])	4.518	2.17557	0.0430966	yes	up	0.97	0.74	0.52	0	0.07	0.43	0.743333	0.166667
TRINITY_DN10262_c0_g1	glutathione S-transferase [Phanerochaete sordida])	4.518	2.17574	2.29e-05	yes	up	19.81	9.19	34.11	5.04	1.56	5.45	21.0367	4.01667
TRINITY_DN8489_c0_g1		4.439	2.15039	0.037063	yes	up	3.31	2.49	1.58	0.35	0.31	0.78	2.46	0.48
TRINITY_DN15071_c0_g1	hypothetical protein PsYK624_159270 [Phanerochaete sordida])	4.387	2.13309	0.0424779	yes	up	6.86	4.9	1.71	0	1.67	1.18	4.49	0.95
TRINITY_DN3002_c1_g1	hypothetical protein PsYK624_156940 [Phanerochaete sordida])	4.267	2.09319	0.043948	yes	up	8.75	10.13	0.35	0.55	2.76	0.71	6.41	1.34
TRINITY_DN5722_c1_g1	Pkinase-domain-containing protein [Phanerochaete sordida])	0.419	-1.25404	0.000949797	yes	down	116.33	161.3	209.51	407.42	203.31	344.53	162.38	318.42
TRINITY_DN4401_c0_g1	aldehyde dehydrogenase [Phanerochaete sordida])	4.248	2.08677	1.19e-06	yes	up	27.7	23.03	23.8	3.7	5.96	3.89	24.8433	4.51667
TRINITY_DN5712_c0_g1	uncharacterized protein DEU56DRAFT_713134, partial [Suillus clintonianus])	0.211	-2.24324	0.0397322	yes	down	0.14	0.09	0.13	0.86	0.06	0.5	0.12	0.473333
TRINITY_DN3965_c2_g2	Ligninase LG5 [Phanerodontia chrysosporium])	4.20057	2.07059	0.0183318	yes	up	6.19	3.03	5.44	0.95	1.49	1.05	4.88667	1.16333
TRINITY_DN5612_c1_g4	uncharacterized protein PHACADRAFT_253023 [Phanerochaete carnosa HHB-10118-sp])	0.398	-1.32736	0.00694756	yes	down	79.29	122.02	253.69	425.13	174.48	331.35	151.667	310.32
TRINITY_DN3046_c0_g1	hypothetical protein PsYK624_084290 [Phanerochaete sordida])	4.145	2.05154	0.0285997	yes	up	12.91	6.67	6.35	0.65	2.34	3.72	8.64333	2.23667
TRINITY_DN559_c1_g2	delta9-fatty acid desaturase [Phanerodontia chrysosporium])	0.492	-1.02213	0.00376435	yes	down	606.03	702.04	1169.34	1130.14	1251.19	1709.57	825.803	1363.63
TRINITY_DN559_c1_g1	uncharacterized protein PHACADRAFT_208148 [Phanerochaete carnosa HHB-10118-sp])	0.39	-1.36004	0.00205045	yes	down	4.74	5.66	13.58	18.59	11.71	19.83	7.99333	16.71
TRINITY_DN5588_c0_g1	alcohol oxidase [Phanerochaete sordida])	0.224	-2.16008	7.87e-05	yes	down	6.49	6.23	24.94	51.59	20.79	68.54	12.5533	46.9733
TRINITY_DN5552_c0_g1	C4-methyl sterol oxidase [Phanerochaete sordida])	0.495	-1.01388	0.0396308	yes	down	77.55	100.92	233.55	294.59	100.94	302.42	137.34	232.65
TRINITY_DN5714_c0_g1	hypothetical protein PsYK624_049710 [Phanerochaete sordida])	4.143	2.05057	0.000411947	yes	up	1.79	3.04	1.87	0.29	0.56	0.58	2.23333	0.476667
TRINITY_DN5507_c0_g1	dicarboxylic amino acid permease [Phanerochaete sordida])	0.35	-1.51279	0.0205672	yes	down	1.07	1.74	1.32	3.62	3.06	3.08	1.37667	3.25333
TRINITY_DN5506_c0_g1	uncharacterized protein PHACADRAFT_263571 [Phanerochaete carnosa HHB-10118-sp])	0.373	-1.42084	0.027377	yes	down	0.61	1.03	1.22	1.64	2.35	2.45	0.953333	2.14667
TRINITY_DN5472_c0_g1		0.449	-1.15627	0.0490624	yes	down	0.56	0.3	0.97	0.85	0.85	1.73	0.61	1.14333
TRINITY_DN5448_c1_g1	F-box protein [Phanerochaete sordida])	0.477	-1.06775	0.0314794	yes	down	45.06	65.47	161.62	190.6	81.24	202.12	90.7167	157.987
TRINITY_DN5337_c0_g1	bifunctional P-450/NADPH-P450 reductase [Phanerochaete sordida])	0.205	-2.28713	0.00625188	yes	down	2.48	7.53	8.56	3.4	47.76	28.24	6.19	26.4667
TRINITY_DN53_c0_g1	NADP-dependent oxidoreductase [Phanerochaete sordida])	0.454	-1.13942	0.00432994	yes	down	15.9	20.64	25.89	37.28	42.5	34.67	20.81	38.15
TRINITY_DN650_c1_g1	hypothetical protein PHLCEN_2v11963 [Phlebia centrifuga])	4.131	2.0466	0.000149564	yes	up	20.89	25.97	61.56	6.09	3.94	13.89	36.14	7.97333
TRINITY_DN24_c0_g2		4.122	2.04347	0.00375478	yes	up	48.27	41.37	12.45	9.67	6.61	7.36	34.03	7.88
TRINITY_DN4763_c1_g1		4.005	2.00197	0.0346335	yes	up	0.35	0.61	0.27	0.05	0.03	0.22	0.41	0.1
TRINITY_DN5198_c3_g4	hypothetical protein PsYK624_150330 [Phanerochaete sordida])	0.299	-1.74018	0.0210479	yes	down	0.79	1.41	2.02	3.08	3.8	5.5	1.40667	4.12667
TRINITY_DN5132_c0_g1	hypothetical protein PsYK624_142330 [Phanerochaete sordida])	0.371	-1.42973	0.00156284	yes	down	13.53	14.33	14.47	23.29	31.64	22.23	14.11	25.72
TRINITY_DN5248_c0_g1	uncharacterized protein PHACADRAFT_260279 [Phanerochaete carnosa HHB-10118-sp])	3.997	1.99896	0.000264648	yes	up	20.42	11.85	3.96	2.18	2.26	3.07	12.0767	2.50333
TRINITY_DN337_c0_g1	hypothetical protein PsYK624_078260 [Phanerochaete sordida])	3.961	1.98594	0.00278451	yes	up	27.74	21.95	7.58	1.05	5.72	5.22	19.09	3.99667
TRINITY_DN3908_c0_g1	uncharacterized protein PHACADRAFT_177314 [Phanerochaete carnosa HHB-10118-sp])	3.94	1.97819	0.00292234	yes	up	9.5	7.11	17.69	2.48	0.27	5.34	11.4333	2.69667
TRINITY_DN1957_c0_g2		3.907	1.96622	0.0205564	yes	up	17.82	35.71	8.17	1.39	2.22	20.43	20.5667	8.01333
TRINITY_DN5027_c1_g1	homoserine O-acetyltransferase [Phanerochaete sordida])	0.443	-1.17437	0.0105519	yes	down	1.17	0.74	0.69	1.32	1.1	2.23	0.866667	1.55
TRINITY_DN502_c2_g1	clavaminate synthase-like protein [Phanerochaete sordida])	0.409	-1.29147	0.0430273	yes	down	65.07	187.78	623.29	525.35	558.86	599.14	292.047	561.117
TRINITY_DN4913_c0_g1	acetyl-CoA synthetase-like protein [Phanerochaete sordida])	0.466	-1.10175	0.0335599	yes	down	3.19	4.53	12.94	9.89	6.57	22.21	6.88667	12.89
TRINITY_DN491_c0_g1	cytochrome P450 [Phanerodontia chrysosporium])	0.48	-1.05949	0.0488099	yes	down	5.26	6.77	10.81	22.23	4.42	13.53	7.61333	13.3933
TRINITY_DN4868_c0_g1	F-box protein [Phanerochaete sordida])	0.319	-1.64964	0.0370669	yes	down	1.85	4.94	3.69	11.28	5.25	12.86	3.49333	9.79667
TRINITY_DN2292_c0_g1	cytochrome P450 [Phanerodontia chrysosporium])	3.829	1.93704	0.00778564	yes	up	6.02	4.3	7.23	1.26	1.65	0.87	5.85	1.26
TRINITY_DN4853_c0_g2	F-box protein [Phanerochaete sordida])	0.466	-1.10163	0.0407328	yes	down	5.62	6.96	24.63	24.15	11.81	30.05	12.4033	22.0033
TRINITY_DN3741_c0_g1	uncharacterized protein PHACADRAFT_205278 [Phanerochaete carnosa HHB-10118-sp])	3.779	1.91797	0.0263264	yes	up	5.3	5.42	3.87	1.12	0.45	1.96	4.86333	1.17667
TRINITY_DN2472_c0_g1	homeobox domain-containing protein [Phanerochaete sordida])	3.74	1.90297	0.000371251	yes	up	27.65	21.52	14.25	6.13	1.43	7.82	21.14	5.12667
TRINITY_DN6532_c0_g1	hypothetical protein PsYK624_047930 [Phanerochaete sordida])	3.654	1.86958	0.00389492	yes	up	2.99	1.25	1.44	0.59	0.33	0.3	1.89333	0.406667
TRINITY_DN475_c0_g1	hypothetical protein PsYK624_070810 [Phanerochaete sordida])	0.354	-1.49875	0.0148921	yes	down	5.38	6	22.39	36.92	8.05	34.63	11.2567	26.5333
TRINITY_DN4744_c0_g1	hypothetical protein PHLGIDRAFT_96660 [Phlebiopsis gigantea 11061_1 CR5-6])	0.379	-1.4003	0.00287312	yes	down	73.06	93	146.69	339.66	131.61	227.54	104.25	232.937
TRINITY_DN135_c0_g2	multidrug resistance-associated ABC transporter [Phanerochaete sordida])	3.65	1.86784	0.0084258	yes	up	1.8	1.11	1.51	0.22	0.25	0.59	1.47333	0.353333
TRINITY_DN471_c0_g2	aldehyde reductase [Phanerochaete sordida])	0.273	-1.87425	0.000376344	yes	down	73.05	71.62	178.31	531.11	128.82	338.27	107.66	332.733
TRINITY_DN695_c0_g1	jacalin-like lectin domain-containing protein [Phanerochaete sordida])	3.618	1.85529	0.00914704	yes	up	210.78	171.47	33.67	44.33	31.91	11.91	138.64	29.3833
TRINITY_DN7245_c0_g1	Plasma membrane fusion protein [Phanerochaete sordida])	3.616	1.85453	0.00029972	yes	up	19.58	11.25	9.79	1.66	3.08	5.35	13.54	3.36333
TRINITY_DN742_c0_g1	uncharacterized protein PHACADRAFT_265492 [Phanerochaete carnosa HHB-10118-sp])	3.557	1.83052	0.00224295	yes	up	37.73	31.05	8.27	7.49	6.01	4.39	25.6833	5.96333
TRINITY_DN14287_c0_g1	P-loop containing nucleoside triphosphate hydrolase protein [Phanerochaete sordida])	3.554	1.82943	0.0122218	yes	up	5.47	3.86	1.26	1.1	0.47	0.95	3.53	0.84
TRINITY_DN4539_c3_g1	sulfite oxidase [Phanerochaete sordida])	0.479	-1.06096	0.0275228	yes	down	45.01	64.82	166.8	162.64	91.38	222.76	92.21	158.927
TRINITY_DN5283_c0_g1	jacalin-like lectin domain-containing protein [Phanerochaete sordida])	3.55	1.82775	0.0319514	yes	up	54.48	43.76	5.05	11.62	9.03	3.37	34.43	8.00667
TRINITY_DN2721_c0_g1	MFS general substrate transporter [Phanerochaete sordida])	3.538	1.82301	1.48e-05	yes	up	20.4	19.73	38.06	8.14	3.62	6.07	26.0633	5.94333
TRINITY_DN7381_c0_g1	hypothetical protein PsYK624_169520 [Phanerochaete sordida])	3.53	1.81984	0.0267976	yes	up	57.18	53.34	3.59	2.31	28.05	11.66	38.0367	14.0067
TRINITY_DN4460_c0_g1	uncharacterized protein PHACADRAFT_132762 [Phanerochaete carnosa HHB-10118-sp])	0.372	-1.42516	0.00560556	yes	down	40.86	78.14	173.32	176.8	121.75	398.54	97.44	232.363
TRINITY_DN4449_c2_g1	hypothetical protein PsYK624_016180 [Phanerochaete sordida])	0.486	-1.04209	0.0113414	yes	down	32.29	43.61	57.32	83.88	62.24	61.68	44.4067	69.2667
TRINITY_DN4445_c0_g1		0.256	-1.96465	0.0301159	yes	down	0.78	1.64	0.18	3.22	2.99	2.44	0.866667	2.88333
TRINITY_DN4410_c0_g1	uncharacterized protein PHACADRAFT_144909 [Phanerochaete carnosa HHB-10118-sp])	0.277	-1.85146	0.000795099	yes	down	5.07	4.74	15.39	17.12	10.23	56.01	8.4	27.7867
TRINITY_DN108_c2_g2	MFS general substrate transporter [Phanerochaete sordida])	3.518	1.81479	0.0469101	yes	up	28.13	17.89	7.81	3.46	8.59	0.88	17.9433	4.31
TRINITY_DN4394_c0_g1	pleiotropic drug resistance ABC transporter [Phanerochaete sordida])	0.366	-1.45143	0.00189407	yes	down	28.21	48.43	44.54	95.1	106.86	74.39	40.3933	92.1167
TRINITY_DN650_c1_g2	hypothetical protein PHLCEN_2v11963 [Phlebia centrifuga])	3.517	1.81447	0.0021234	yes	up	13.45	14.43	37.99	5.41	3.24	7.57	21.9567	5.40667
TRINITY_DN11994_c0_g1	uncharacterized protein PHACADRAFT_252482 [Phanerochaete carnosa HHB-10118-sp])	3.509	1.81109	0.00534933	yes	up	3.33	1.28	1.71	0.44	0.32	0.79	2.10667	0.516667
TRINITY_DN4373_c0_g1	hypothetical protein PsYK624_133400 [Phanerochaete sordida])	0.367	-1.44663	0.0309458	yes	down	0.77	1.79	1.82	5.84	1.26	4.9	1.46	4
TRINITY_DN1241_c0_g1		3.495	1.80512	0.0193294	yes	up	114.08	59.72	10.77	16.47	17.75	4.95	61.5233	13.0567
TRINITY_DN3369_c1_g1	Clavaminate synthase-like protein [Phanerochaete sordida])	3.482	1.79986	0.00829043	yes	up	701.91	760.01	134.08	130.77	136.61	49.9	532	105.76
TRINITY_DN1352_c1_g1	glutathione S-transferase [Phanerochaete sordida])	3.437	1.78125	0.0293436	yes	up	38.09	25.59	141.07	31.71	1.57	14.7	68.25	15.9933
TRINITY_DN425_c1_g2	hypothetical protein PsYK624_143760 [Phanerochaete sordida])	0.29	-1.78404	0.0289123	yes	down	3.89	3	1.14	4.28	13.9	1.64	2.67667	6.60667
TRINITY_DN2311_c1_g1		3.42	1.77401	0.0472407	yes	up	15.1	26.13	2	1.43	6.22	1.64	14.41	3.09667
TRINITY_DN4216_c0_g1	hypothetical protein EW026_g3288 [Phlebia centrifuga])	0.37	-1.43417	0.0055612	yes	down	15.11	27.78	36.38	63.05	68.1	43.97	26.4233	58.3733
TRINITY_DN7711_c0_g1	ZIP-like iron-zinc transporter [Phanerochaete sordida])	3.375	1.75473	0.0295527	yes	up	129.08	60.41	7.65	12.67	23.87	6.5	65.7133	14.3467
TRINITY_DN5120_c0_g2	hypothetical protein PsYK624_014000 [Phanerochaete sordida])	3.347	1.74306	0.00126166	yes	up	20.04	18.57	5.53	3.3	3.87	3.67	14.7133	3.61333
TRINITY_DN410_c1_g2	hypothetical protein PsYK624_113760 [Phanerochaete sordida])	0.393	-1.34903	0.00303805	yes	down	2134.17	3091.08	2689.19	7861.39	4342.31	4194.02	2638.15	5465.91
TRINITY_DN410_c1_g1		0.231	-2.11368	0.0264317	yes	down	0.17	0.52	0.78	1.09	1.26	3.56	0.49	1.97
TRINITY_DN4093_c0_g4	hypothetical protein PsYK624_073210 [Phanerochaete sordida])	0.329	-1.60571	0.0146133	yes	down	31.47	42.37	165.48	196.49	57.16	430.41	79.7733	228.02
TRINITY_DN4066_c1_g1	molybdopterin binding oxidoreductase-like protein [Phanerochaete sordida])	0.426	-1.22939	0.0148219	yes	down	13.41	20.74	56.54	62.68	41.28	60.04	30.23	54.6667
TRINITY_DN4027_c0_g1	oligopeptide transporter 5 [Phanerodontia chrysosporium])	0.494	-1.0163	0.0177986	yes	down	2.43	2.55	5.01	6.58	3.28	6.7	3.33	5.52
TRINITY_DN12036_c0_g1	hypothetical protein PsYK624_087470 [Phanerochaete sordida])	3.333	1.73675	0.0496275	yes	up	1.05	0.88	1.02	0.14	0.38	0.26	0.983333	0.26
TRINITY_DN2347_c0_g1	jacalin-like lectin domain-containing protein [Phanerochaete sordida])	3.289	1.71752	0.0113327	yes	up	20.95	17.36	83.68	6.82	2.47	25.15	40.6633	11.48
TRINITY_DN399_c1_g1	hypothetical protein PsYK624_059620 [Phanerochaete sordida])	0.475	-1.07262	0.0187318	yes	down	217.06	357.61	559.44	881.08	396.17	684.35	378.037	653.867
TRINITY_DN11478_c0_g4		3.246	1.69885	0.00285876	yes	up	2.46	4.07	1.6	0.48	1.22	1.45	2.71	1.05
TRINITY_DN3942_c0_g2	hypothetical protein PsYK624_031910 [Phanerochaete sordida])	0.406	-1.30031	0.0133111	yes	down	1.23	1.34	1.95	4.69	1.1	3.57	1.50667	3.12
TRINITY_DN3909_c0_g3	fungal-specific transcription factor domain-containing protein [Phanerochaete sordida])	0.31	-1.68983	0.0229122	yes	down	0.47	0.61	0.65	0.49	2.56	1.31	0.576667	1.45333
TRINITY_DN2044_c0_g1	uncharacterized protein PHACADRAFT_208208 [Phanerochaete carnosa HHB-10118-sp])	3.241	1.69624	1.4e-07	yes	up	148.22	130.95	103.98	30.05	22.45	51.07	127.717	34.5233
TRINITY_DN3905_c2_g1	hypothetical protein PHLGIDRAFT_96660 [Phlebiopsis gigantea 11061_1 CR5-6])	0.371	-1.43135	0.0056973	yes	down	174.3	267.86	401.7	1006	266.05	610.88	281.287	627.643
TRINITY_DN1076_c0_g1	uncharacterized protein PHACADRAFT_170628 [Phanerochaete carnosa HHB-10118-sp])	3.213	1.68377	0.0233535	yes	up	8.24	8.61	5.85	3.22	0.85	1.87	7.56667	1.98
TRINITY_DN3840_c1_g1	hypothetical protein EIP91_001859 [Steccherinum ochraceum])	0.045	-4.45992	1.42e-08	yes	down	2.09	4.65	13.72	105.36	209.67	35.27	6.82	116.767
TRINITY_DN3838_c0_g1	hypothetical protein PsYK624_033160 [Phanerochaete sordida])	0.45	-1.15093	0.0421285	yes	down	23.83	36.74	50.74	56.96	85.4	34.48	37.1033	58.9467
TRINITY_DN6558_c0_g1	hypothetical protein PHLGIDRAFT_126677 [Phlebiopsis gigantea 11061_1 CR5-6])	3.198	1.67723	0.0134969	yes	up	7.79	9.99	5.38	1.6	1.87	3.48	7.72	2.31667
TRINITY_DN2375_c0_g1	MutS family DNA mismatch repair protein [Phanerochaete sordida])	3.195	1.676	0.000228301	yes	up	69.03	44.73	22.53	10.6	11.51	11.12	45.43	11.0767
TRINITY_DN990_c1_g1	acyl-CoA N-acyltransferase [Phanerochaete sordida])	3.184	1.6708	0.00100427	yes	up	290.1	278.89	102.57	58.23	62.62	53.52	223.853	58.1233
TRINITY_DN379_c0_g2	uncharacterized protein PHACADRAFT_253046 [Phanerochaete carnosa HHB-10118-sp])	3.168	1.66359	0.00218571	yes	up	8.67	7.1	2.91	0.83	1.34	3.15	6.22667	1.77333
TRINITY_DN3997_c0_g1	uncharacterized protein PHACADRAFT_259730 [Phanerochaete carnosa HHB-10118-sp])	3.165	1.66238	0.0165882	yes	up	55.18	29.37	6.63	3.47	11.26	5.54	30.3933	6.75667
TRINITY_DN2027_c0_g1	hypothetical protein PsYK624_068890 [Phanerochaete sordida])	3.145	1.65298	0.000340873	yes	up	15.02	9.27	5.61	1.65	2.44	4.09	9.96667	2.72667
TRINITY_DN371_c0_g1	sulfite efflux pump SSU1-like protein [Phanerochaete sordida])	0.308	-1.69879	0.0234552	yes	down	16.21	29.01	123.97	247.47	29.85	183.83	56.3967	153.717
TRINITY_DN3701_c3_g1	hypothetical protein PsYK624_110340 [Phanerochaete sordida])	0.302	-1.72784	4.83e-05	yes	down	14.46	11.47	30.54	55.64	36.6	66.73	18.8233	52.99
TRINITY_DN370_c1_g1	uncharacterized protein PHACADRAFT_205203 [Phanerochaete carnosa HHB-10118-sp])	0.457	-1.12975	0.0443861	yes	down	89.28	91.68	216.54	357.8	63.52	311.83	132.5	244.383
TRINITY_DN15343_c0_g1	F-box protein [Phanerochaete sordida])	3.133	1.64732	0.000657721	yes	up	1.89	2.19	1.78	0.36	0.35	0.55	1.95333	0.42
TRINITY_DN3095_c0_g1	hypothetical protein PsYK624_151130 [Phanerochaete sordida])	3.129	1.64578	0.00211883	yes	up	245.34	161.58	416.54	21.5	82.3	144.7	274.487	82.8333
TRINITY_DN3652_c0_g1		0.495	-1.01492	0.0346227	yes	down	0.85	0.7	1.36	0.84	1.79	2.15	0.97	1.59333
TRINITY_DN3584_c2_g1	flavohemoglobin [Phanerochaete sordida])	0.456	-1.13285	0.0166752	yes	down	201.58	373.27	512.64	848.4	500.02	541.61	362.497	630.01
TRINITY_DN7327_c0_g1	uncharacterized protein PHACADRAFT_207200 [Phanerochaete carnosa HHB-10118-sp])	3.119	1.64096	0.0178407	yes	up	5.49	1.64	1.14	0.21	0.24	2.92	2.75667	1.12333
TRINITY_DN133_c1_g1	zinc finger protein [Phanerochaete sordida])	3.105	1.63462	0.0179079	yes	up	48.41	93.31	17.7	22.99	14.9	5.91	53.14	14.6
TRINITY_DN3268_c0_g4		3.089	1.62693	0.025013	yes	up	0.71	0.43	0.38	0.06	0.21	0.13	0.506667	0.133333
TRINITY_DN353_c0_g1	hypothetical protein PsYK624_003650 [Phanerochaete sordida])	0.479	-1.06199	0.0312241	yes	down	39.52	43.68	139.11	160.35	43.44	176.25	74.1033	126.68
TRINITY_DN18378_c0_g1	isocitrate lyase/PEP mutase family protein [Phanerochaete sordida])	3.088	1.62668	0.0445442	yes	up	10.94	11.77	22.26	6.22	0	6.66	14.99	4.29333
TRINITY_DN3495_c0_g2	hypothetical protein PsYK624_142590 [Phanerochaete sordida])	0.308	-1.69668	0.0256827	yes	down	0.63	3.52	11.64	6.68	14.81	21.07	5.26333	14.1867
TRINITY_DN3098_c0_g1	uncharacterized protein PHACADRAFT_265605 [Phanerochaete carnosa HHB-10118-sp])	3.085	1.62531	0.0119937	yes	up	676.98	362.88	112.97	104.54	123.39	55.97	384.277	94.6333
TRINITY_DN16236_c0_g1	acid protease [Phanerochaete sordida])	3.057	1.6122	0.00564113	yes	up	50.18	22.19	18.32	8.94	7.21	9.57	30.23	8.57333
TRINITY_DN5104_c0_g1	homeobox domain-containing protein [Phanerochaete sordida])	3.05	1.60867	0.000433706	yes	up	32.29	24.88	12.32	7.09	5.56	7.06	23.1633	6.57
TRINITY_DN343_c1_g1	uncharacterized protein PHACADRAFT_252400 [Phanerochaete carnosa HHB-10118-sp])	0.491	-1.02563	0.0109062	yes	down	182.6	245.32	517.02	561.64	359.55	669.63	314.98	530.273
TRINITY_DN3022_c1_g1		3.039	1.60353	0.0234363	yes	up	2.08	1.3	2.81	0.87	0.58	0.68	2.06333	0.71
TRINITY_DN24_c1_g1		3.032	1.60022	0.0257343	yes	up	99.31	61.71	11.33	8.39	20.9	7.46	57.45	12.25
TRINITY_DN3414_c0_g2	hypothetical protein PsYK624_126570 [Phanerochaete sordida])	0.332	-1.58888	0.0017501	yes	down	103.84	208.05	312.69	421.89	654.88	414.29	208.193	497.02
TRINITY_DN3406_c0_g1	uncharacterized protein PHACADRAFT_249331 [Phanerochaete carnosa HHB-10118-sp])	0.476	-1.07219	0.0150202	yes	down	87.81	120.46	246.57	230.14	312.81	259.79	151.613	267.58
TRINITY_DN9167_c0_g2	uncharacterized protein PHACADRAFT_214320 [Phanerochaete carnosa HHB-10118-sp])	2.936	1.55409	5.74e-05	yes	up	8.63	6.61	6.71	1.37	1.9	3.72	7.31667	2.33
TRINITY_DN9652_c0_g3	ligninase precursor [Phanerodontia chrysosporium])	2.93103	1.55141	0.013809	yes	up	6.49	4.13	7.23	1.98	2	2.11	5.95	2.03
TRINITY_DN99_c0_g2	uncharacterized protein PHACADRAFT_172903 [Phanerochaete carnosa HHB-10118-sp])	2.926	1.54876	0.00163688	yes	up	19	11.98	5.19	3.61	2.77	3.68	12.0567	3.35333
TRINITY_DN3537_c0_g1	hypothetical protein PsYK624_053680 [Phanerochaete sordida])	2.903	1.53762	0.0117716	yes	up	19.23	9.42	2.51	3.43	1.94	3.59	10.3867	2.98667
TRINITY_DN955_c0_g1	TrkH-domain-containing protein [Phanerochaete sordida])	2.872	1.52185	0.000234899	yes	up	8.81	4.53	6.54	1.32	1.83	2.99	6.62667	2.04667
TRINITY_DN3324_c1_g1	cytochrome P450 [Phanerodontia chrysosporium])	0.482	-1.05293	0.04189	yes	down	5.01	4.7	9.6	7.37	4.04	26.38	6.43667	12.5967
TRINITY_DN4472_c0_g1	hypothetical protein PsYK624_077360 [Phanerochaete sordida])	2.869	1.52039	0.0210649	yes	up	24.61	36.77	25.03	15.64	4.08	5.1	28.8033	8.27333
TRINITY_DN248_c0_g1	TEA domain-containing protein [Phanerochaete sordida])	2.868	1.51987	0.00367363	yes	up	46.36	25.26	12.18	5.04	9.22	9.56	27.9333	7.94
TRINITY_DN3199_c1_g1	hypothetical protein PsYK624_151130 [Phanerochaete sordida])	2.845	1.50861	0.00944986	yes	up	193.55	122.81	511.72	20.75	67.88	166.54	276.027	85.0567
TRINITY_DN3263_c0_g2	SGNH hydrolase [Phanerochaete sordida])	0.342	-1.54825	0.0340615	yes	down	4.61	4.21	15.74	12.08	3.05	53.03	8.18667	22.72
TRINITY_DN3686_c1_g1	hypothetical protein PsYK624_077320 [Phanerochaete sordida])	2.836	1.50409	0.0394832	yes	up	0.85	0.75	0.86	0.2	0.18	0.37	0.82	0.25
TRINITY_DN3223_c0_g2		0.161	-2.63723	0.0437559	yes	down	0	3.46	4.33	26.58	4.25	7.12	2.59667	12.65
TRINITY_DN32_c0_g1	hypothetical protein PsYK624_090310 [Phanerochaete sordida])	0.462	-1.11249	0.0278601	yes	down	2.89	4.08	10.89	12.05	5.62	15.9	5.95333	11.19
TRINITY_DN1280_c0_g2	hypothetical protein PsYK624_079110 [Phanerochaete sordida])	2.829	1.50033	0.00285797	yes	up	68.05	69.59	176.8	12	32.75	57.07	104.813	33.94
TRINITY_DN4227_c0_g1	hypothetical protein PsYK624_140280 [Phanerochaete sordida])	2.813	1.49219	0.0245208	yes	up	165.51	225.73	43.49	64.92	36.76	32.37	144.91	44.6833
TRINITY_DN3192_c0_g1		0.298	-1.74476	0.00726777	yes	down	89.32	194.57	821.52	1209.25	628.67	1344.88	368.47	1060.93
TRINITY_DN1929_c1_g1	hypothetical protein PsYK624_044080 [Phanerochaete sordida])	2.81	1.49037	0.00931955	yes	up	31.15	26.52	10.14	6.14	9.08	4.03	22.6033	6.41667
TRINITY_DN3285_c1_g1	uncharacterized protein PHACADRAFT_265071 [Phanerochaete carnosa HHB-10118-sp])	2.799	1.48466	0.00427568	yes	up	23.34	9.8	8.07	2.22	4.96	4.39	13.7367	3.85667
TRINITY_DN6194_c0_g1	hypothetical protein PsYK624_076200 [Phanerochaete sordida])	2.797	1.48382	0.00350172	yes	up	7.79	9.4	3.57	2.71	1.38	2.27	6.92	2.12
TRINITY_DN6657_c0_g1	phospholipase D domain-containing protein [Phanerochaete sordida])	2.784	1.47706	0.000934046	yes	up	75.86	71.39	33.22	13.69	18.5	20.81	60.1567	17.6667
TRINITY_DN15532_c0_g1	cytochrome P450 [Phanerodontia chrysosporium])	2.759	1.46431	0.0484881	yes	up	5.13	6.95	1.48	0.79	2	1.81	4.52	1.53333
TRINITY_DN250_c0_g1	hypothetical protein PsYK624_053590 [Phanerochaete sordida])	2.755	1.46182	0.0239492	yes	up	53.33	50.19	14.04	16.9	11.19	6.33	39.1867	11.4733
TRINITY_DN14818_c0_g1	uncharacterized protein PHACADRAFT_207980 [Phanerochaete carnosa HHB-10118-sp])	2.754	1.46127	0.00792394	yes	up	19.14	13.16	8.88	2.44	4.27	4.81	13.7267	3.84
TRINITY_DN18036_c0_g1		2.739	1.45378	0.0126488	yes	up	19.18	49.83	45.29	13.92	10.9	10.98	38.1	11.9333
TRINITY_DN1415_c0_g1	hypothetical protein PsYK624_155540 [Phanerochaete sordida])	2.739	1.45339	0.00378529	yes	up	52.59	29.79	18.64	6.71	12.55	9.85	33.6733	9.70333
TRINITY_DN33_c1_g1	uncharacterized protein PHACADRAFT_154493 [Phanerochaete carnosa HHB-10118-sp])	2.734	1.45097	0.0449123	yes	up	35.6	22.45	13.47	5.88	1.59	19.29	23.84	8.92
TRINITY_DN3062_c0_g1	uncharacterized protein PHACADRAFT_167305 [Phanerochaete carnosa HHB-10118-sp])	0.407	-1.29803	0.00974181	yes	down	34.1	71.41	172.94	146.29	176.02	271.61	92.8167	197.973
TRINITY_DN3059_c0_g1	cytochrome P450 [Phanerodontia chrysosporium])	0.471	-1.085	0.00757914	yes	down	5.63	6.97	15.74	14.47	13.17	26.65	9.44667	18.0967
TRINITY_DN3052_c0_g1	hypothetical protein PsYK624_027230 [Phanerochaete sordida])	0.475	-1.07259	0.00533922	yes	down	66.47	77.04	97.75	112.7	155.15	133.46	80.42	133.77
TRINITY_DN18029_c0_g1	uncharacterized protein PHACADRAFT_122440 [Phanerochaete carnosa HHB-10118-sp])	2.722	1.44461	0.0287579	yes	up	0.87	0.46	0.81	0.12	0.22	0.33	0.713333	0.223333
TRINITY_DN303_c1_g1	uncharacterized protein PHACADRAFT_255446 [Phanerochaete carnosa HHB-10118-sp])	0.352	-1.50476	0.0090387	yes	down	187.52	329.48	958.88	661.43	1325.39	1281.58	491.96	1089.47
TRINITY_DN3026_c1_g1	uncharacterized protein PHACADRAFT_249487 [Phanerochaete carnosa HHB-10118-sp])	0.473	-1.07962	0.00448867	yes	down	78.01	95.13	131.13	216.03	133.11	170.52	101.423	173.22
TRINITY_DN1768_c1_g1	uncharacterized protein PHACADRAFT_210981 [Phanerochaete carnosa HHB-10118-sp])	2.721	1.44425	0.0289234	yes	up	11.66	7.33	8.02	1.01	4.91	1.89	9.00333	2.60333
TRINITY_DN8791_c0_g1	uncharacterized protein PHACADRAFT_180864 [Phanerochaete carnosa HHB-10118-sp])	2.716	1.44153	0.00595388	yes	up	3.45	1.76	1.6	0.64	0.59	0.85	2.27	0.693333
TRINITY_DN2945_c0_g2	uncharacterized protein PHACADRAFT_252075 [Phanerochaete carnosa HHB-10118-sp])	0.382	-1.38727	0.00430464	yes	down	210.58	256.78	495.66	1030	326.58	697.42	321.007	684.667
TRINITY_DN4268_c0_g1	protein kinase domain-containing protein [Phanerochaete sordida])	2.716	1.44172	0.00852153	yes	up	36.13	17.51	8.39	6.6	6.23	4.82	20.6767	5.88333
TRINITY_DN4770_c0_g1	caspase domain-containing protein [Phanerochaete sordida])	2.703	1.43441	7.54e-05	yes	up	277.35	226.21	156.09	67.64	56.22	78.93	219.883	67.5967
TRINITY_DN367_c1_g1	P-loop containing nucleoside triphosphate hydrolase protein [Phanerochaete sordida])	2.694	1.42973	1.39e-05	yes	up	57.43	50.15	37.96	16.33	10.78	18.54	48.5133	15.2167
TRINITY_DN4859_c0_g2		2.692	1.42847	0.0248508	yes	up	1.54	1.72	1.82	0.78	0.09	0.75	1.69333	0.54
TRINITY_DN2827_c1_g1	protoglobin family protein [Phanerochaete sordida])	0.458	-1.1281	0.0279075	yes	down	1149.81	1628.5	4096.58	5235.63	1884.71	5654.38	2291.63	4258.24
TRINITY_DN2813_c0_g1	aquaporin [Phanerochaete sordida])	0.257	-1.95838	0.000299897	yes	down	8.34	9.11	27.37	21.75	23.48	71.59	14.94	38.94
TRINITY_DN7825_c1_g1	hypothetical protein PsYK624_151000 [Phanerochaete sordida])	2.684	1.42461	0.00350117	yes	up	4.58	1.76	2.31	0.63	0.54	1.61	2.88333	0.926667
TRINITY_DN2811_c0_g1	aquaporin [Phanerochaete sordida])	0.463	-1.1101	0.0260078	yes	down	57.45	105.84	104.24	199.58	170.57	93.79	89.1767	154.647
TRINITY_DN5921_c0_g1	hypothetical protein PsYK624_171640 [Phanerochaete sordida])	2.677	1.42079	2.68e-05	yes	up	19.75	17.48	13.14	4.57	4.22	7.39	16.79	5.39333
TRINITY_DN2771_c1_g1	uncharacterized protein PHACADRAFT_32265 [Phanerochaete carnosa HHB-10118-sp])	0.447	-1.16061	0.00473652	yes	down	44.16	56.75	116.56	101.43	117.12	182.2	72.49	133.583
TRINITY_DN99_c0_g1	uncharacterized protein PHACADRAFT_172903 [Phanerochaete carnosa HHB-10118-sp])	2.675	1.41958	0.000738893	yes	up	21.73	16.29	9.51	5.6	2.98	6.68	15.8433	5.08667
TRINITY_DN4657_c0_g3	hypothetical protein PsYK624_108320 [Phanerochaete sordida])	2.659	1.41115	0.0247664	yes	up	27.72	27.1	138.06	19.4	8.34	36.36	64.2933	21.3667
TRINITY_DN5786_c0_g1	hypothetical protein PsYK624_047950 [Phanerochaete sordida])	2.656	1.40912	0.0245516	yes	up	20.62	18.11	5.88	7.99	2.75	2.7	14.87	4.48
TRINITY_DN2685_c0_g1	survival protein sure-like phosphatase/nucleotidase [Phanerochaete sordida])	0.431	-1.21581	0.0112616	yes	down	20.44	29.23	65.8	58.13	78.21	73.67	38.49	70.0033
TRINITY_DN1428_c0_g1	hypothetical protein PHLGIDRAFT_270672 [Phlebiopsis gigantea 11061_1 CR5-6])	2.643	1.40208	0.0104735	yes	up	26.59	13.71	5.44	4.41	6.06	4.14	15.2467	4.87
TRINITY_DN2389_c0_g1	hypothetical protein PsYK624_094480 [Phanerochaete sordida])	2.629	1.39463	0.00168511	yes	up	328.33	242.92	130.09	61.16	77.11	79.22	233.78	72.4967
TRINITY_DN12112_c0_g1	hypothetical protein PsYK624_108630 [Phanerochaete sordida])	2.626	1.39286	0.0306504	yes	up	1.56	0.82	0.86	0.2	0.34	0.52	1.08	0.353333
TRINITY_DN2627_c1_g1	cupin domain-containing protein [Phanerochaete sordida])	0.464	-1.10726	0.0225421	yes	down	647.15	1008.6	2496.69	2758.19	1789.49	2751.97	1384.15	2433.22
TRINITY_DN4524_c0_g1		2.623	1.39129	0.0419036	yes	up	16.51	14.52	8.25	2.19	6.97	3.93	13.0933	4.36333
TRINITY_DN2891_c0_g1	zinc finger CCCH domain-containing protein [Phanerochaete sordida])	2.615	1.38657	0.0137462	yes	up	115.81	74.22	40.42	15.21	35.71	21.03	76.8167	23.9833
TRINITY_DN2588_c3_g2	glycerol dehydrogenase [Phanerochaete sordida])	0.411	-1.28374	0.0153646	yes	down	127.97	109.62	287.32	290.38	117.45	803.9	174.97	403.91
TRINITY_DN2153_c0_g1	uncharacterized protein PHACADRAFT_153657 [Phanerochaete carnosa HHB-10118-sp])	2.596	1.37652	0.00307543	yes	up	5.65	2.6	2.56	1.4	0.56	1.74	3.60333	1.23333
TRINITY_DN13652_c0_g1	C2H2-type zinc finger domain containing protein [Phanerochaete sordida])	2.589	1.37254	0.021785	yes	up	61.23	72.99	26.93	12.13	22.38	31.68	53.7167	22.0633
TRINITY_DN2539_c2_g1	MFS general substrate transporter [Phanerochaete sordida])	0.337	-1.57043	0.00656465	yes	down	94.35	114.57	272.89	653.54	131.24	370.59	160.603	385.123
TRINITY_DN2521_c0_g1	Box C/D snoRNA protein 1 [Phanerochaete sordida])	0.431	-1.21333	0.0238807	yes	down	8.48	10.32	16.19	29	11.67	31.69	11.6633	24.12
TRINITY_DN1856_c0_g1	CoA transferase [Phanerochaete sordida])	2.585	1.37004	0.026192	yes	up	17.8	43.79	13.67	4.98	11.75	9.54	25.0867	8.75667
TRINITY_DN850_c0_g1	uncharacterized protein PHACADRAFT_248904 [Phanerochaete carnosa HHB-10118-sp])	2.566	1.35959	0.0181747	yes	up	64.16	69.54	23.66	24.21	13.07	13.02	52.4533	16.7667
TRINITY_DN2475_c0_g1	glutathione S-transferase family protein [Phanerochaete sordida])	0.306	-1.70917	0.00391609	yes	down	10.28	13.46	10.4	38.21	22.66	37.22	11.38	32.6967
TRINITY_DN3240_c0_g1	hypothetical protein PsYK624_142910 [Phanerochaete sordida])	2.564	1.35835	0.00262984	yes	up	6.16	4.55	3.08	1.58	1.42	1.43	4.59667	1.47667
TRINITY_DN24_c0_g1		2.555	1.35317	0.00613997	yes	up	35.48	27.44	10.18	8.41	6.39	7.36	24.3667	7.38667
TRINITY_DN2416_c2_g2	uncharacterized protein PHACADRAFT_139745 [Phanerochaete carnosa HHB-10118-sp])	0.31	-1.69155	0.0230147	yes	down	28.53	27.16	64.18	225.17	15.84	62.87	39.9567	101.293
TRINITY_DN2416_c2_g1	Rad52/22 family double-strand break repair protein-domain-containing protein [Phanerochaete sordida])	0.36	-1.47554	0.0275494	yes	down	16.01	17.05	48.02	106.51	11.95	57.97	27.0267	58.81
TRINITY_DN7442_c0_g1	uncharacterized protein PHACADRAFT_256055 [Phanerochaete carnosa HHB-10118-sp])	2.544	1.34721	0.0308817	yes	up	8.09	9.1	4.43	2.12	2.14	3.47	7.20667	2.57667
TRINITY_DN3544_c0_g1	hypothetical protein PsYK624_079230 [Phanerochaete sordida])	2.543	1.34675	0.000894315	yes	up	64.79	48.99	32.13	16.24	14.38	16.76	48.6367	15.7933
TRINITY_DN4376_c0_g1	uncharacterized protein PHACADRAFT_266071 [Phanerochaete carnosa HHB-10118-sp])	2.54	1.34474	0.0022468	yes	up	70.02	41	28.85	13.99	11.06	8.93	46.6233	11.3267
TRINITY_DN10621_c0_g1	hypothetical protein PHLCEN_2v3637 [Phlebia centrifuga])	2.537	1.34305	0.0375178	yes	up	21.02	14.37	13.18	7.19	2.33	7.41	16.19	5.64333
TRINITY_DN3147_c1_g1	hypothetical protein PsYK624_109300 [Phanerochaete sordida])	2.521	1.33389	0.00911383	yes	up	509.55	273.62	400.34	194.57	37.9	168.43	394.503	133.633
TRINITY_DN843_c0_g1	uncharacterized protein PHACADRAFT_105877 [Phanerochaete carnosa HHB-10118-sp])	2.513	1.32941	0.028666	yes	up	15.69	14.06	5.45	2.9	5.29	3.36	11.7333	3.85
TRINITY_DN3390_c0_g1	amino acid permease-domain-containing protein [Phanerochaete sordida])	2.508	1.32655	0.00992524	yes	up	89.9	97.26	31.31	21.14	25.99	24.93	72.8233	24.02
TRINITY_DN1855_c1_g1	hypothetical protein PsYK624_166840 [Phanerochaete sordida])	2.506	1.32547	0.00128667	yes	up	17.59	13.38	25.94	8.47	3.15	6.81	18.97	6.14333
TRINITY_DN236_c1_g1	hypothetical protein PsYK624_150450 [Phanerochaete sordida])	0.465	-1.10484	0.0367419	yes	down	1080.48	1547.13	889.89	2422.24	2383.14	1148.62	1172.5	1984.67
TRINITY_DN2357_c0_g2	hypothetical protein PsYK624_130260 [Phanerochaete sordida])	0.4	-1.32283	0.046785	yes	down	1.66	2.75	1.91	1.47	9.93	2.56	2.10667	4.65333
TRINITY_DN3097_c0_g1	hypothetical protein PsYK624_033160 [Phanerochaete sordida])	2.491	1.31666	0.000377193	yes	up	132.23	165.14	252.28	49.97	36.32	105.86	183.217	64.05
TRINITY_DN2812_c0_g1	hypothetical protein PsYK624_045000 [Phanerochaete sordida])	2.49	1.3164	0.0283818	yes	up	4.79	3.06	7.92	2.05	0.38	3.11	5.25667	1.84667
TRINITY_DN10002_c1_g1	ligninase [Phanerodontia chrysosporium])	2.47887	1.30968	0.00274876	yes	up	1.24	1.25	1.03	0.4	0.63	0.39	1.17333	0.473333
TRINITY_DN5120_c0_g3	hypothetical protein PsYK624_013960 [Phanerochaete sordida])	2.474	1.30668	0.00245252	yes	up	14.89	11.29	5.9	3.41	3.1	4.34	10.6933	3.61667
TRINITY_DN1048_c3_g1	oligopeptide transporter 14 [Phanerodontia chrysosporium])	2.471	1.30529	0.0129424	yes	up	374.86	146.41	128.68	29.76	74.41	116.06	216.65	73.41
TRINITY_DN6909_c0_g1	uncharacterized protein PHACADRAFT_204947 [Phanerochaete carnosa HHB-10118-sp])	2.459	1.29821	0.0243281	yes	up	8.08	3.29	4.03	1.56	1.11	2.68	5.13333	1.78333
TRINITY_DN3463_c2_g1	uncharacterized protein PHACADRAFT_259868 [Phanerochaete carnosa HHB-10118-sp])	2.453	1.29471	0.0124154	yes	up	806.32	513.83	231.74	181	179.25	139.14	517.297	166.463
TRINITY_DN227_c0_g1	amine oxidase catalytic domain-containing protein [Phanerochaete sordida])	0.433	-1.2082	0.0166384	yes	down	218.37	385.5	1232.68	1556.56	856.01	1613.87	612.183	1342.15
TRINITY_DN2268_c1_g3		0.434	-1.20372	0.024734	yes	down	2.75	3.37	9.77	7.17	9.91	13.11	5.29667	10.0633
TRINITY_DN2268_c1_g1		0.386	-1.37258	0.00934634	yes	down	3.14	3.94	11.27	14.93	8.6	18.47	6.11667	14
TRINITY_DN2246_c2_g1	hypothetical protein PHLGIDRAFT_125548 [Phlebiopsis gigantea 11061_1 CR5-6])	0.382	-1.38906	0.0177502	yes	down	544.59	628.22	1673.25	3404.39	749.11	2070.11	948.687	2074.54
TRINITY_DN7167_c0_g1	hypothetical protein PsYK624_060500 [Phanerochaete sordida])	2.445	1.28985	0.00789145	yes	up	6.07	3.81	6.54	0.98	0.91	4.31	5.47333	2.06667
TRINITY_DN2143_c0_g1	aldo/keto reductase [Phanerochaete sordida])	0.418	-1.25769	0.00680771	yes	down	2.96	2.65	5	8.67	2.66	9.17	3.53667	6.83333
TRINITY_DN214_c1_g1		0.438	-1.19253	0.0126999	yes	down	33.74	33.49	64.74	86.39	32.09	117.3	43.99	78.5933
TRINITY_DN3425_c0_g1	hypothetical protein PsYK624_140280 [Phanerochaete sordida])	2.444	1.28923	0.0279136	yes	up	78.41	134.15	44.2	42.69	15.28	38.71	85.5867	32.2267
TRINITY_DN2112_c0_g1	aquaporin [Phanerochaete sordida])	0.43	-1.21877	0.0001364	yes	down	3.88	5.31	7.25	8.07	7.94	13.11	5.48	9.70667
TRINITY_DN4271_c0_g2	hypothetical protein PsYK624_124100 [Phanerochaete sordida])	2.434	1.28338	0.00845545	yes	up	15.4	11.11	6.13	2.14	4.76	5.1	10.88	4
TRINITY_DN2578_c0_g1	uncharacterized protein PHACADRAFT_211070 [Phanerochaete carnosa HHB-10118-sp])	2.434	1.28352	0.000598833	yes	up	11.69	7.6	8.68	1.89	1.92	5.5	9.32333	3.10333
TRINITY_DN2012_c0_g2	uncharacterized protein PHACADRAFT_192695 [Phanerochaete carnosa HHB-10118-sp])	0.442	-1.1779	0.00277232	yes	down	6.69	7.72	10.06	13.16	16.17	14.11	8.15667	14.48
TRINITY_DN3383_c0_g1	hypothetical protein PsYK624_086460 [Phanerochaete sordida])	2.426	1.27875	0.0111329	yes	up	25.37	26.79	25.63	3.22	10.75	12.71	25.93	8.89333
TRINITY_DN20_c0_g1	SANT domain-containing protein [Phanerochaete sordida])	0.489	-1.03177	0.0215435	yes	down	6.15	9.4	17.42	22.44	11.67	21.22	10.99	18.4433
TRINITY_DN4766_c0_g1	hypothetical protein PsYK624_025090 [Phanerochaete sordida])	2.4	1.26333	0.000957939	yes	up	28.82	16.73	14.42	5.83	4.27	11.81	19.99	7.30333
TRINITY_DN2935_c0_g1	hypothetical protein PsYK624_160030 [Phanerochaete sordida])	2.393	1.25873	0.0438043	yes	up	42.63	21.45	6.02	6.41	11.17	7.94	23.3667	8.50667
TRINITY_DN1981_c0_g1	isoprenylcysteine carboxylmethyltransferase family protein [Phanerochaete sordida])	0.425	-1.23568	0.00293864	yes	down	1.5	1.75	4.31	5.14	2.99	6.09	2.52	4.74
TRINITY_DN10788_c0_g1	uncharacterized protein PHACADRAFT_112207 [Phanerochaete carnosa HHB-10118-sp])	2.392	1.25802	0.0434874	yes	up	3.97	3.59	8.04	2.64	0.32	2.68	5.2	1.88
TRINITY_DN2449_c0_g1	glycoside hydrolase family 18 protein [Phanerochaete sordida])	2.381	1.25152	0.000110986	yes	up	53.18	28.74	32.17	11.45	10.2	18.48	38.03	13.3767
TRINITY_DN1948_c1_g2	magnesium transporter [Phanerochaete sordida])	0.49	-1.02934	0.0175287	yes	down	2736.66	3315.37	3774.61	8135.17	3386.97	4826.49	3275.55	5449.54
TRINITY_DN1936_c1_g2	alpha/beta hydrolase [Phanerochaete sordida])	0.476	-1.07115	0.0111115	yes	down	161.72	270.91	314.29	478.63	396.51	385.77	248.973	420.303
TRINITY_DN9652_c0_g3	ligninase precursor [Phanerodontia chrysosporium])	2.368	1.24338	0.0456484	yes	up	8.49	4.13	7.23	0.92	2	5.13	6.61667	2.68333
TRINITY_DN3494_c0_g1		2.368	1.24349	0.00526874	yes	up	483.58	608.75	193.53	147.58	85.99	108.3	428.62	113.957
TRINITY_DN1871_c0_g1		0.318	-1.65318	0.0167046	yes	down	0.7	3.18	3.27	7.66	6.27	4.21	2.38333	6.04667
TRINITY_DN17166_c0_g1	hypothetical protein PsYK624_085790 [Phanerochaete sordida])	2.368	1.24373	0.0235696	yes	up	4.38	4.15	4.11	0.81	1.63	2.3	4.21333	1.58
TRINITY_DN2345_c0_g1	hypothetical protein PsYK624_160070 [Phanerochaete sordida])	2.367	1.2432	0.0282937	yes	up	44.72	24.8	10.06	7	11.02	8.77	26.5267	8.93
TRINITY_DN185_c0_g1	uncharacterized protein PHACADRAFT_188424 [Phanerochaete carnosa HHB-10118-sp])	0.497	-1.00912	0.0196275	yes	down	6.99	12	22.65	21.12	19.9	35.16	13.88	25.3933
TRINITY_DN18400_c0_g1		0.048	-4.37426	0.0351914	yes	down	0	0	0	2.75	0.74	1.93	0	1.80667
TRINITY_DN3101_c0_g1	YT521-B-like domain-containing protein [Phanerochaete sordida])	2.35	1.23294	0.00360448	yes	up	63.98	64.93	133.99	36.83	15.35	45.58	87.6333	32.5867
TRINITY_DN2369_c1_g1	uncharacterized protein PHACADRAFT_262611 [Phanerochaete carnosa HHB-10118-sp])	2.349	1.23217	0.0195157	yes	up	57.51	67.28	31.94	29.81	11.9	14.32	52.2433	18.6767
TRINITY_DN3080_c0_g1	hypothetical protein PsYK624_158980 [Phanerochaete sordida])	2.347	1.2309	0.0369675	yes	up	26.26	9.25	5.22	2.79	5.82	4.76	13.5767	4.45667
TRINITY_DN2735_c0_g1	hypothetical protein PsYK624_095600 [Phanerochaete sordida])	2.346	1.23046	0.0441754	yes	up	40.26	12.95	8.13	5.48	8.71	5.64	20.4467	6.61
TRINITY_DN18170_c0_g1		0.151	-2.726	0.0209385	yes	down	0.84	0.44	0.41	1.8	2.89	6.06	0.563333	3.58333
TRINITY_DN18043_c0_g1	uncharacterized protein PHACADRAFT_196429 [Phanerochaete carnosa HHB-10118-sp])	0.347	-1.52727	0.000551478	yes	down	0.94	0.8	1.54	2.87	1.22	4.03	1.09333	2.70667
TRINITY_DN1785_c0_g1	hypothetical protein PsYK624_129290 [Phanerochaete sordida])	2.339	1.22572	0.00129207	yes	up	7.93	8.56	5.78	2.89	1.91	3.34	7.42333	2.71333
TRINITY_DN5516_c0_g1	L-glutamine D-fructose 6-phosphate amidotransferase [Phanerochaete sordida])	2.337	1.2246	0.0114266	yes	up	141.17	184.06	62.91	46.67	41.82	52.21	129.38	46.9
TRINITY_DN268_c0_g1	multicopper oxidase 3B [Phanerodontia chrysosporium])	2.33561	1.2238	0.00841391	yes	up	12.26	9.96	8.54	3.32	4.77	5.08	10.2533	4.39
TRINITY_DN1780_c0_g1	uncharacterized protein PHACADRAFT_213133 [Phanerochaete carnosa HHB-10118-sp])	0.371	-1.43034	0.0187468	yes	down	9.4	14.72	27.95	63.87	10	41.56	17.3567	38.4767
TRINITY_DN4146_c0_g1	hypothetical protein PsYK624_109750 [Phanerochaete sordida])	2.328	1.21919	0.00186662	yes	up	39.06	30.1	81.62	14.86	14.59	23.56	50.26	17.67
TRINITY_DN2355_c0_g1	acyl--CoA ligase [Phanerochaete sordida])	2.321	1.21496	0.00187244	yes	up	12.03	16.62	12.15	4.06	2.6	8.73	13.6	5.13
TRINITY_DN17593_c0_g1	uncharacterized protein PHACADRAFT_81811, partial [Phanerochaete carnosa HHB-10118-sp])	0.465	-1.10398	0.0420518	yes	down	55.05	26.15	46.46	100.86	64	66.05	42.5533	76.97
TRINITY_DN1735_c1_g1	Metallo-hydrolase/oxidoreductase [Phanerochaete sordida])	0.342	-1.54763	0.00134684	yes	down	39.63	85.67	109.55	168.61	208.65	167.85	78.2833	181.703
TRINITY_DN1735_c0_g1	sulfite efflux pump SSU1 [Phanerochaete sordida])	0.39	-1.35788	0.00204872	yes	down	33.81	61.86	103.17	191.94	127.73	188.52	66.28	169.397
TRINITY_DN1719_c0_g1	uncharacterized protein PHACADRAFT_169221 [Phanerochaete carnosa HHB-10118-sp])	0.367	-1.4456	0.00811409	yes	down	72.51	156.17	416.44	534.71	389.16	553.37	215.04	492.413
TRINITY_DN2601_c0_g1	cupredoxin domain-containing protein [Phanerochaete sordida])	2.319	1.21357	0.034995	yes	up	48.85	23.75	21.79	5.97	16.75	7.01	31.4633	9.91
TRINITY_DN17_c0_g1	uncharacterized protein PHACADRAFT_177770 [Phanerochaete carnosa HHB-10118-sp])	0.078	-3.68418	3.98e-09	yes	down	15.91	16.72	20.7	184.88	308.5	39.12	17.7767	177.5
TRINITY_DN4612_c0_g1	uncharacterized protein PHACADRAFT_195260 [Phanerochaete carnosa HHB-10118-sp])	2.31	1.20811	0.0274127	yes	up	14.27	4.45	3.35	2.15	2.61	2.75	7.35667	2.50333
TRINITY_DN16638_c0_g1	hypothetical protein [Parasitella parasitica])	0.122	-3.03319	0.000790522	yes	down	1	0.9	1.29	2.35	14.56	1.53	1.06333	6.14667
TRINITY_DN16564_c0_g4	cytochrome P450 [Phanerodontia chrysosporium])	0.047	-4.40796	0.0298891	yes	down	0	0	0	0.17	0.26	0.69	0	0.373333
TRINITY_DN16513_c0_g1		0.038	-4.72056	0.0363383	yes	down	0	0	0	1.06	1.66	0	0	0.906667
TRINITY_DN5729_c0_g2	hypothetical protein AN958_00648 [Leucoagaricus sp. SymC.cos])	2.308	1.2067	0.0347632	yes	up	3.82	2.64	3.55	1.37	0.96	1.24	3.33667	1.19
TRINITY_DN1647_c2_g1	hypothetical protein PsYK624_065510 [Phanerochaete sordida])	0.177	-2.5007	0.0281553	yes	down	2.24	1.64	1.09	1.59	0.51	30.67	1.65667	10.9233
TRINITY_DN16455_c0_g1	carbohydrate esterase family 9 protein [Phanerochaete carnosa HHB-10118-sp])	0.044	-4.5037	0.028671	yes	down	0	0	0	4.96	7.96	2.04	0	4.98667
TRINITY_DN1505_c0_g1	glycoside hydrolase family 61 protein [Phanerochaete sordida])	2.307	1.20629	0.000212728	yes	up	77.86	66.86	45.17	15.42	19.94	16.02	63.2967	17.1267
TRINITY_DN1995_c0_g1	THUMP domain-containing protein [Phanerochaete sordida])	2.304	1.20384	0.00987847	yes	up	60.72	69.96	26.7	16.38	17.1	24.37	52.46	19.2833
TRINITY_DN1617_c0_g1	uncharacterized protein PHACADRAFT_210230 [Phanerochaete carnosa HHB-10118-sp])	0.457	-1.12955	0.00754785	yes	down	18.01	12.31	16.97	34.02	22.74	30.76	15.7633	29.1733
TRINITY_DN16124_c0_g1	heat shock protein 30 [Laetiporus sulphureus 93-53])	0.483	-1.04844	0.0225439	yes	down	353.05	474.64	717.69	1107.16	729.17	604.98	515.127	813.77
TRINITY_DN1544_c1_g2	uncharacterized protein PHACADRAFT_250888 [Phanerochaete carnosa HHB-10118-sp])	2.298	1.20049	0.0161561	yes	up	41.88	29.12	20.42	7.98	13.91	8.08	30.4733	9.99
TRINITY_DN16_c0_g2	hypothetical protein PsYK624_109210 [Phanerochaete sordida])	0.486	-1.04238	0.0265584	yes	down	3.77	4.11	5.99	11.72	3.77	7.01	4.62333	7.5
TRINITY_DN15994_c0_g1	hypothetical protein PsYK624_055730 [Phanerochaete sordida])	0.302	-1.72778	0.0221649	yes	down	116.74	185.9	1390.16	1878.2	503.08	2538.38	564.267	1639.89
TRINITY_DN10823_c0_g1	hypothetical protein PsYK624_116490 [Phanerochaete sordida])	2.298	1.20069	0.0481756	yes	up	47.76	36.18	23.15	17.13	9.78	14.28	35.6967	13.73
TRINITY_DN1592_c2_g1	glutathione-independent formaldehyde dehydrogenase [Phanerochaete sordida])	0.348	-1.52165	0.0332894	yes	down	33.08	72.79	85.19	34.26	247.25	89.09	63.6867	123.533
TRINITY_DN768_c0_g1	hypothetical protein PsYK624_011980 [Phanerochaete sordida])	2.294	1.19814	0.000171947	yes	up	48.05	30.56	43.01	12.62	8.97	25.6	40.54	15.73
TRINITY_DN15814_c0_g1		0.496	-1.01096	0.021648	yes	down	6.06	6	10	15.66	8.48	13.21	7.35333	12.45
TRINITY_DN1581_c2_g1		0.374	-1.41822	0.044295	yes	down	1.21	3.04	2.2	2.07	8.37	2.72	2.15	4.38667
TRINITY_DN15783_c0_g2	hypothetical protein PsYK624_057240 [Phanerochaete sordida])	0.052	-4.26407	0.0403034	yes	down	0	0	0	0.8	1.27	0.75	0	0.94
TRINITY_DN3423_c0_g2	germin family protein [Phanerochaete sordida])	2.287	1.19358	0.00248095	yes	up	77.06	94.67	61.96	30.83	15.88	45.27	77.8967	30.66
TRINITY_DN1555_c1_g1	uncharacterized protein PHACADRAFT_259626 [Phanerochaete carnosa HHB-10118-sp])	0.38	-1.39417	0.00142444	yes	down	78.58	113.91	160.88	262.95	258.15	201.17	117.79	240.757
TRINITY_DN5783_c0_g1	uncharacterized protein PHACADRAFT_154199 [Phanerochaete carnosa HHB-10118-sp])	2.284	1.19136	0.0102582	yes	up	39.5	25.15	40.24	7.16	10.36	25.78	34.9633	14.4333
TRINITY_DN8617_c0_g1		2.28	1.18872	0.0334514	yes	up	129.77	55.5	29.02	31.48	23.21	19.31	71.43	24.6667
TRINITY_DN1008_c0_g1	hypothetical protein PsYK624_130900 [Phanerochaete sordida])	2.275	1.18583	0.0026977	yes	up	72.96	83.9	60.15	31.05	14	40.54	72.3367	28.53
TRINITY_DN7460_c0_g1	NADAR family protein [Phanerochaete sordida])	2.272	1.18371	0.0178485	yes	up	2.84	1.79	1.63	0.44	0.73	1.21	2.08667	0.793333
TRINITY_DN5645_c0_g2	uncharacterized protein PHACADRAFT_101677 [Phanerochaete carnosa HHB-10118-sp])	2.269	1.18187	0.00497468	yes	up	3.39	1.51	2.09	0.81	0.48	1.29	2.33	0.86
TRINITY_DN16510_c0_g1		2.269	1.18229	0.0498195	yes	up	34.78	17.6	7.21	4.71	9.62	5.85	19.8633	6.72667
TRINITY_DN14755_c0_g1	kinase-like domain-containing protein [Phanerochaete sordida])	0.391	-1.35603	0.0175531	yes	down	1.43	0.67	0.88	2.44	1.36	2.39	0.993333	2.06333
TRINITY_DN14719_c0_g1		0.043	-4.5504	0.048408	yes	down	0	0	0	2.55	0	1.19	0	1.24667
TRINITY_DN14611_c0_g1	hypothetical protein PHLCEN_2v5732 [Phlebia centrifuga])	0.109	-3.2019	0.0486686	yes	down	3.52	0	0	4.72	13.32	13.27	1.17333	10.4367
TRINITY_DN6616_c1_g1		2.266	1.18032	0.0169462	yes	up	88.61	99.19	84.86	54.93	17.27	26.11	90.8867	32.77
TRINITY_DN6018_c0_g1	hypothetical protein PHLGIDRAFT_115150 [Phlebiopsis gigantea 11061_1 CR5-6])	2.265	1.17922	0.0364206	yes	up	2.51	2.81	1.19	0.63	0.9	0.81	2.17	0.78
TRINITY_DN14335_c0_g1		0.391	-1.35325	0.0456619	yes	down	0.72	0.48	0.66	0.84	1.44	2.26	0.62	1.51333
TRINITY_DN5946_c0_g1	ribonuclease H2 subunit A [Phanerochaete sordida])	2.262	1.17781	0.0147594	yes	up	25.67	10.76	12.79	3.5	5.9	8.43	16.4067	5.94333
TRINITY_DN578_c0_g2	hypothetical protein PsYK624_035310 [Phanerochaete sordida])	2.259	1.17557	0.00917442	yes	up	2.97	1.56	1.78	0.64	0.43	1.37	2.10333	0.813333
TRINITY_DN1184_c0_g1		2.259	1.17581	0.0197896	yes	up	5.64	3.33	2.52	1.31	1.48	1.29	3.83	1.36
TRINITY_DN6898_c0_g1	manganese peroxidase, partial [Phanerodontia chrysosporium])	2.25792	1.17499	0.00850029	yes	up	4.09	2.91	2.98	1.42	1.55	1.45	3.32667	1.47333
TRINITY_DN12991_c0_g1	uncharacterized protein PHACADRAFT_75433, partial [Phanerochaete carnosa HHB-10118-sp])	2.25	1.16997	0.0413883	yes	up	6.38	7.03	2.82	0.91	1.95	1.71	5.41	1.52333
TRINITY_DN13686_c0_g2		0.312	-1.6813	0.0351462	yes	down	0.75	0.14	0.61	0.53	1.06	2.45	0.5	1.34667
TRINITY_DN379_c0_g1	uncharacterized protein PHACADRAFT_253046 [Phanerochaete carnosa HHB-10118-sp])	2.239	1.16282	0.00369925	yes	up	10.17	9.16	5.26	2.66	2.3	4.67	8.19667	3.21
TRINITY_DN104_c2_g1	cytochrome P450 [Phanerodontia chrysosporium])	2.218	1.14932	0.000141545	yes	up	9.33	7.47	10.21	2.48	2.73	5.21	9.00333	3.47333
TRINITY_DN5868_c0_g1	hypothetical protein PsYK624_041600 [Phanerochaete sordida])	2.216	1.14783	0.00268898	yes	up	25.4	16.03	16.08	5.58	7.74	7.17	19.17	6.83
TRINITY_DN4103_c0_g1	hypothetical protein PsYK624_151850 [Phanerochaete sordida])	2.21	1.14396	0.0165778	yes	up	202.75	303.92	232.58	122.22	33.55	138.99	246.417	98.2533
TRINITY_DN1993_c1_g1	hypothetical protein PsYK624_092910 [Phanerochaete sordida])	2.205	1.14047	0.0189254	yes	up	6.65	4.05	5.6	2.56	1.63	1.25	5.43333	1.81333
TRINITY_DN13493_c0_g1	uncharacterized protein E1B28_003319 [Marasmius oreades])	0.299	-1.74276	0.022026	yes	down	7.76	35.55	74.45	121.77	101.02	100.47	39.2533	107.753
TRINITY_DN1347_c0_g1	DUF1479 domain-containing protein [Phanerochaete sordida])	0.416	-1.26541	0.0161562	yes	down	13.78	30.12	44.16	35.83	73.56	57.27	29.3533	55.5533
TRINITY_DN2852_c0_g1	HAD-like protein [Phanerochaete sordida])	2.2	1.13739	0.0201969	yes	up	415.95	313.79	156.81	94.69	128.75	94.13	295.517	105.857
TRINITY_DN9699_c0_g1	uncharacterized protein PHACADRAFT_265429 [Phanerochaete carnosa HHB-10118-sp])	2.197	1.13573	0.0412139	yes	up	22.58	10.33	3.6	4.39	4.11	3.91	12.17	4.13667
TRINITY_DN132_c1_g1		0.457	-1.12918	0.0317236	yes	down	840.69	1700.2	3656.74	2633.56	4062.51	4020.89	2065.88	3572.32
TRINITY_DN788_c1_g1	HMG domain-containing protein [Phanerochaete sordida])	2.197	1.13557	0.00262859	yes	up	477.98	304.1	234.06	128.78	109.35	137.55	338.713	125.227
TRINITY_DN3879_c0_g1		0.503812	-1.01108	0.0446348	yes	down	2.86	2.81	2.26	3.63	6.66	5.45	2.64333	5.24667
TRINITY_DN12927_c0_g1	hypothetical protein PHLGIDRAFT_130785 [Phlebiopsis gigantea 11061_1 CR5-6])	0.042	-4.57821	0.0106868	yes	down	0.17	0	0	0.31	2.53	0.49	0.0566667	1.11
TRINITY_DN3479_c0_g1	hypothetical protein EW026_g8218 [Phlebia centrifuga])	2.191	1.1319	0.039419	yes	up	11.99	8.54	22.1	2.24	5.95	8.83	14.21	5.67333
TRINITY_DN257_c0_g1	hypothetical protein PsYK624_044690 [Phanerochaete sordida])	2.176	1.12162	0.00871171	yes	up	13.96	6.67	6.63	2.91	2.82	4.62	9.08667	3.45
TRINITY_DN3501_c0_g1	uncharacterized protein PHACADRAFT_131778 [Phanerochaete carnosa HHB-10118-sp])	2.175	1.12111	0.0436336	yes	up	6.08	4.25	1.52	0.86	3.59	0.73	3.95	1.72667
TRINITY_DN12778_c0_g1		0.303	-1.72112	0.0091766	yes	down	14.69	12.24	19.53	88.68	17.51	27.27	15.4867	44.4867
TRINITY_DN1274_c0_g1	lysophospholipase [Phanerochaete sordida])	0.289	-1.78838	0.00483736	yes	down	81.5	128.59	586.76	831.31	467.49	932.01	265.617	743.603
TRINITY_DN1273_c3_g1		0.473	-1.08131	0.0155658	yes	down	2.75	3.81	7	9.84	4.23	9.99	4.52	8.02
TRINITY_DN11382_c0_g1	hypothetical protein PsYK624_004220 [Phanerochaete sordida])	2.172	1.11893	0.000205071	yes	up	26.13	22.91	37.91	9.73	9.43	13.47	28.9833	10.8767
TRINITY_DN1221_c0_g1	hypothetical protein PsYK624_124920 [Phanerochaete sordida])	2.165	1.1145	0.0077856	yes	up	68.02	33.16	28.78	12.27	16.71	19.27	43.32	16.0833
TRINITY_DN1251_c1_g1	prolyl 3,4-dihydroxylase ofd1 [Phanerochaete sordida])	0.464	-1.10875	0.0439904	yes	down	132.12	179.22	400.66	668.77	171.99	396.26	237.333	412.34
TRINITY_DN3183_c0_g1	hypothetical protein PsYK624_170680 [Phanerochaete sordida])	2.163	1.11305	0.00729951	yes	up	19.78	10.9	9.14	4.97	5.62	5.64	13.2733	5.41
TRINITY_DN6286_c0_g1	hypothetical protein PsYK624_146670 [Phanerochaete sordida])	2.157	1.10898	0.00140983	yes	up	15.07	9.62	9.37	4.06	3.87	4.92	11.3533	4.28333
TRINITY_DN5783_c0_g3	uncharacterized protein PHACADRAFT_154199 [Phanerochaete carnosa HHB-10118-sp])	2.157	1.10871	0.000436586	yes	up	6.63	4.28	6.76	1.96	1.86	2.94	5.89	2.25333
TRINITY_DN6875_c0_g1	uncharacterized protein PHACADRAFT_259323 [Phanerochaete carnosa HHB-10118-sp])	2.149	1.10394	0.028587	yes	up	2.37	1.56	2.02	0.41	0.92	1.42	1.98333	0.916667
TRINITY_DN12180_c0_g1		0.086	-3.53686	0.0182053	yes	down	0.09	0	0.09	0.53	0.23	1.12	0.06	0.626667
TRINITY_DN12121_c0_g1		0.256	-1.96572	0.0163625	yes	down	0.65	0.78	0.2	2.2	1.59	1.43	0.543333	1.74
TRINITY_DN4392_c0_g2	uncharacterized protein SCHCODRAFT_40851, partial [Schizophyllum commune H4-8])	2.149	1.10364	0.0454728	yes	up	79.29	58.44	54.17	17.23	27.51	40.93	63.9667	28.5567
TRINITY_DN12055_c0_g1		0.305	-1.7146	0.0327408	yes	down	7.92	13.5	26.87	44.88	20.15	78.96	16.0967	47.9967
TRINITY_DN7112_c0_g1	protein rot1 [Phanerochaete sordida])	2.14	1.09733	0.0111668	yes	up	349.06	275.82	151.57	88.19	107.61	124.96	258.817	106.92
TRINITY_DN1837_c0_g1	uncharacterized protein PHACADRAFT_247060 [Phanerochaete carnosa HHB-10118-sp])	2.139	1.09688	0.00742177	yes	up	18.51	15.75	40.46	7.92	6.39	15.16	24.9067	9.82333
TRINITY_DN2899_c0_g1	GNAT family N-acetyltransferase [Phanerochaete sordida])	2.126	1.08796	0.0133769	yes	up	151.54	73.4	53.34	36.78	29.56	41.46	92.76	35.9333
TRINITY_DN11077_c0_g1	WSC domain-containing protein [Phanerochaete sordida])	2.122	1.08526	0.024286	yes	up	2.52	2.77	2.15	0.6	1.03	1.47	2.48	1.03333
TRINITY_DN11758_c0_g1		0.271	-1.88159	0.00208908	yes	down	1.07	1.78	5.05	7.26	7.29	7.11	2.63333	7.22
TRINITY_DN11687_c0_g1		0.296	-1.75396	0.0422489	yes	down	0.29	0.13	0.46	0.94	0.36	1.21	0.293333	0.836667
TRINITY_DN5104_c1_g1	uncharacterized protein PHACADRAFT_265191 [Phanerochaete carnosa HHB-10118-sp])	2.117	1.08171	0.00608693	yes	up	9.86	5.31	4.17	2.41	2.03	3.34	6.44667	2.59333
TRINITY_DN11594_c0_g1	bifunctional P-450/NADPH-P450 reductase [Phanerochaete sordida])	0.217	-2.20365	0.00621298	yes	down	1.14	1.18	0.67	0.54	6.96	3.3	0.996667	3.6
TRINITY_DN11531_c0_g1	SAGA-associated factor 29 family protein [Phanerochaete sordida])	0.471	-1.08657	0.0217446	yes	down	1381.95	2349.81	2783.23	2966.99	4852.67	3136.83	2171.66	3652.16
TRINITY_DN1148_c0_g1	glycoside hydrolase family 3 protein [Phanerochaete sordida])	0.484	-1.04714	0.00109742	yes	down	35.39	41.09	48.04	86.09	45.53	85.89	41.5067	72.5033
TRINITY_DN3742_c0_g1	hypothetical protein PsYK624_000760 [Phanerochaete sordida])	2.114	1.08018	0.00963445	yes	up	26.67	12.55	13.36	7.67	3.29	11.91	17.5267	7.62333
TRINITY_DN11439_c0_g1	hypothetical protein PsYK624_047860 [Phanerochaete sordida])	0.274	-1.86779	0.0024392	yes	down	0.2	0.15	0.34	0.85	0.4	0.79	0.23	0.68
TRINITY_DN6228_c1_g1	uncharacterized protein PHACADRAFT_261514 [Phanerochaete carnosa HHB-10118-sp])	2.109	1.07632	0.0356783	yes	up	14.17	12.48	6.14	2.67	5.49	4.42	10.93	4.19333
TRINITY_DN3995_c0_g1	uncharacterized protein PHACADRAFT_99102, partial [Phanerochaete carnosa HHB-10118-sp])	2.104	1.07324	0.024234	yes	up	39.11	26.75	34.83	20.75	5.06	13.49	33.5633	13.1
TRINITY_DN1137_c0_g1	WLM-domain-containing protein [Phanerochaete sordida])	0.448	-1.15968	0.00472129	yes	down	123.46	201.42	354.68	539.76	314.73	447.97	226.52	434.153
TRINITY_DN112_c1_g1	MFS general substrate transporter [Phanerochaete sordida])	0.456	-1.13264	0.0156552	yes	down	1.31	1.14	1.97	3.31	1.01	4.05	1.47333	2.79
TRINITY_DN1119_c0_g3	F-box protein [Phanerochaete sordida])	0.328	-1.60631	0.00657964	yes	down	4.91	6.6	20.08	36.79	8.56	35.81	10.53	27.0533
TRINITY_DN11138_c0_g2	GTP cyclohydrolase I [Phanerochaete sordida])	0.317	-1.65917	0.00524536	yes	down	2.22	6.1	7.23	13.24	13.56	15.42	5.18333	14.0733
TRINITY_DN5295_c0_g1	hypothetical protein PsYK624_160970 [Phanerochaete sordida])	2.102	1.07163	0.00394674	yes	up	20.45	19.18	12.57	5.71	6.51	5.96	17.4	6.06
TRINITY_DN11025_c0_g1	hypothetical protein PsYK624_102250 [Phanerochaete sordida])	0.487	-1.03932	0.0251001	yes	down	227.65	377.31	359.28	613.41	562.45	381.8	321.413	519.22
TRINITY_DN10995_c0_g1		0.168	-2.57288	0.0349761	yes	down	0	1.21	1.59	6.95	3.75	2.61	0.933333	4.43667
TRINITY_DN660_c2_g1	uncharacterized protein PHACADRAFT_143708 [Phanerochaete carnosa HHB-10118-sp])	2.088	1.06223	0.0171778	yes	up	99.26	115.86	269.59	75.94	47.63	73.68	161.57	65.75
TRINITY_DN334_c1_g1	oligopeptide transporter 2 [Phanerodontia chrysosporium])	2.085	1.05975	0.0100411	yes	up	167.04	123.58	106.7	51.4	55.64	41.9	132.44	49.6467
TRINITY_DN10907_c0_g1	uncharacterized protein PHACADRAFT_134200 [Phanerochaete carnosa HHB-10118-sp])	0.066	-3.91378	0.0133102	yes	down	0	0	0.4	6.52	1.42	2.63	0.133333	3.52333
TRINITY_DN1096_c2_g1		0.187359	-0.413886	0.0264502	yes	down	0.24	0.12	1.3	2.44	2.29	4.13	0.553333	2.95333
TRINITY_DN1837_c2_g1	hypothetical protein PsYK624_038500 [Phanerochaete sordida])	2.074	1.05272	0.0106398	yes	up	287.69	129.93	118.12	51.49	65.2	96.62	178.58	71.1033
TRINITY_DN10793_c1_g1		0.043	-4.5253	0.023349	yes	down	0	0	0	3.4	5.76	16.7	0	8.62
TRINITY_DN10789_c0_g1	hypothetical protein PsYK624_022400 [Phanerochaete sordida])	0.341	-1.55356	0.0335726	yes	down	1.45	1.55	2.55	2.23	6.33	5.33	1.85	4.63
TRINITY_DN10788_c1_g1	NAD(P)-dependent dehydrogenase [Phanerochaete sordida])	0.322	-1.6364	0.0289202	yes	down	0.37	0.19	1.02	1.09	1.69	0.87	0.526667	1.21667
TRINITY_DN69_c1_g1	NAD-specific glutamate dehydrogenase [Phanerochaete sordida])	2.068	1.04826	0.00658822	yes	up	534.85	543.2	263.7	170.26	154.38	201.23	447.25	175.29
TRINITY_DN2005_c0_g1	uncharacterized protein PHACADRAFT_256152 [Phanerochaete carnosa HHB-10118-sp])	2.064	1.04566	0.00381364	yes	up	133.7	67.8	72.15	30.16	34.15	41.05	91.2167	35.12
TRINITY_DN1074_c0_g2		0.366	-1.45178	0.000384572	yes	down	5.11	3.95	7.06	10.22	12.65	13	5.37333	11.9567
TRINITY_DN10725_c0_g1	hypothetical protein C0993_011758 [Termitomyces sp. T159_Od127])	0.396	-1.33741	0.0481136	yes	down	0.75	0.46	1.85	1.42	0.97	4.55	1.02	2.31333
TRINITY_DN2743_c0_g1	hypothetical protein PsYK624_092970 [Phanerochaete sordida])	2.063	1.04506	0.0161461	yes	up	3.08	4.45	2.56	1.07	1.24	1.83	3.36333	1.38
TRINITY_DN10604_c0_g1	uncharacterized protein PHACADRAFT_249882 [Phanerochaete carnosa HHB-10118-sp])	0.382	-1.39007	0.0453905	yes	down	13.44	20.67	41.08	60.65	50.83	58.03	25.0633	56.5033
TRINITY_DN2628_c1_g1	hypothetical protein PsYK624_122960 [Phanerochaete sordida])	2.054	1.0385	0.00828731	yes	up	11.14	6.81	6.55	2.37	3.66	3.9	8.16667	3.31
TRINITY_DN1053_c0_g1	glycoside hydrolase family 18 protein [Phanerochaete sordida])	0.454	-1.13892	0.00968437	yes	down	2.33	3.21	6.39	7.42	4.51	7.7	3.97667	6.54333
TRINITY_DN10525_c0_g1	hypothetical protein PsYK624_060780 [Phanerochaete sordida])	0.183	-2.45288	0.0057037	yes	down	0.22	0.19	0.49	1.51	0.66	2.13	0.3	1.43333
TRINITY_DN10499_c0_g1	ricin B-like lectin [Phanerochaete sordida])	0.394	-1.34445	0.0146627	yes	down	7.68	11.13	33.68	40.15	22.55	49.14	17.4967	37.28
TRINITY_DN1281_c0_g1	cytochrome P450 [Phanerodontia chrysosporium])	2.048	1.0344	0.0481037	yes	up	15.23	20.02	5.41	4.62	4.94	7.91	13.5533	5.82333
TRINITY_DN3537_c0_g2	hypothetical protein PsYK624_053680 [Phanerochaete sordida])	2.034	1.02413	0.0132994	yes	up	48.99	41.65	25.55	17.92	8.55	24.44	38.73	16.97
TRINITY_DN10386_c0_g1	3-hydroxy-3-methylglutaryl-coenzyme A reductase [Phanerochaete sordida])	0.234	-2.09527	0.0370679	yes	down	0.27	1.01	0.77	3.05	1.05	3.76	0.683333	2.62
TRINITY_DN11932_c0_g1	PIN domain-like protein [Phanerochaete sordida])	2.032	1.02319	0.019777	yes	up	1.95	1.07	1.38	0.44	0.34	1.13	1.46667	0.636667
TRINITY_DN79_c0_g1	hypothetical protein PsYK624_107340 [Phanerochaete sordida])	2.018	1.01301	0.0142014	yes	up	52.02	67.28	35.78	15.7	19.83	31.48	51.6933	22.3367
TRINITY_DN10319_c0_g1	uncharacterized protein PHACADRAFT_212767, partial [Phanerochaete carnosa HHB-10118-sp])	0.305	-1.71365	0.00372904	yes	down	1.46	1.29	2.81	6.41	2.47	6.21	1.85333	5.03
TRINITY_DN10298_c0_g1	glutathione-independent formaldehyde dehydrogenase [Phanerochaete sordida])	0.277	-1.8503	0.0192377	yes	down	9.76	21.49	27.33	10.84	98.52	39.68	19.5267	49.68
TRINITY_DN192_c0_g1	phosphatases II [Phanerochaete sordida])	2.011	1.00761	0.0226927	yes	up	120.92	85.03	48.64	27.76	36.99	39.98	84.8633	34.91
TRINITY_DN1021_c1_g2	hypothetical protein PsYK624_077530 [Phanerochaete sordida])	0.471	-1.0858	0.0476095	yes	down	245.85	508.58	579.66	609.14	1114.04	490.43	444.697	737.87
TRINITY_DN102_c0_g1	uncharacterized protein PHACADRAFT_177770 [Phanerochaete carnosa HHB-10118-sp])	0.443	-1.17398	0.0436576	yes	down	654.63	636.92	519.53	1530.34	1195.51	380.29	603.693	1035.38
TRINITY_DN2134_c0_g1	hypothetical protein PsYK624_016260 [Phanerochaete sordida])	2.006	1.00466	0.017936	yes	up	38.94	16.59	18.91	8.72	9.73	14.82	24.8133	11.09
TRINITY_DN7872_c0_g1	kinase-like domain-containing protein [Phanerochaete sordida])	2.003	1.00228	0.041713	yes	up	45.79	33.32	15.09	9.55	14.55	14.43	31.4	12.8433

## Sheet: Sheet2
Gene_id	NR description	FC(Wx089/CK)	Log2FC(Wx089/CK)	Pvalue	Significant	Regulate	Wx089_1	Wx089_2	Wx089_3	CK_1	CK_2	CK_3	Wx089	CK
TRINITY_DN990_c1_g1	acyl-CoA N-acyltransferase [Phanerochaete sordida])	3.609	1.85163	0.00219792	yes	up	301.56	58.89	380.13	58.23	62.62	53.52	246.86	58.1233
TRINITY_DN99_c0_g2	uncharacterized protein PHACADRAFT_172903 [Phanerochaete carnosa HHB-10118-sp])	3.769	1.91426	0.000433742	yes	up	21.7	4.72	17.73	3.61	2.77	3.68	14.7167	3.35333
TRINITY_DN99_c0_g1	uncharacterized protein PHACADRAFT_172903 [Phanerochaete carnosa HHB-10118-sp])	3.269	1.7088	0.000283161	yes	up	20.94	8.52	26.09	5.6	2.98	6.68	18.5167	5.08667
TRINITY_DN9855_c0_g2		0.103	-3.28308	0.0257387	yes	down	0	1.09	0	0.81	4.38	5.4	0.363333	3.53
TRINITY_DN9820_c0_g1	WD40 repeat domain-containing protein [Phanerochaete sordida])	0.298	-1.74817	0.0268077	yes	down	0.52	0.93	0.34	1.09	1.93	2.11	0.596667	1.71
TRINITY_DN9809_c0_g1	hypothetical protein PsYK624_008920 [Phanerochaete sordida])	2.821	1.49643	0.0346323	yes	up	247.91	52.74	67.78	34.56	46.65	43.71	122.81	41.64
TRINITY_DN9798_c0_g1	GTPase domain-containing protein [Phanerochaete sordida])	0.387	-1.36788	0.0396538	yes	down	0.51	0.33	1.52	1.45	1.76	1.79	0.786667	1.66667
TRINITY_DN9791_c0_g2		0.047	-4.41896	0.0369813	yes	down	0	0	0	0.21	1.32	1.17	0	0.9
TRINITY_DN9780_c0_g1	hypothetical protein PsYK624_136280 [Phanerochaete sordida])	0.415	-1.26893	0.0399883	yes	down	0.18	0.25	0.18	0.36	0.21	0.78	0.203333	0.45
TRINITY_DN9756_c0_g1		2.761	1.46508	0.011538	yes	up	34.97	12.8	23.74	5.8	5.99	13.77	23.8367	8.52
TRINITY_DN970_c0_g1	uncharacterized protein PHACADRAFT_213078 [Phanerochaete carnosa HHB-10118-sp])	0.441	-1.18199	0.0124436	yes	down	9.66	14.39	8.5	13.19	35.92	14.89	10.85	21.3333
TRINITY_DN9658_c0_g1	arrestin C-terminal domain-containing protein [Phanerochaete sordida])	5.235	2.38818	0.0197681	yes	up	0.94	1.21	3.56	0.16	0	0.95	1.90333	0.37
TRINITY_DN9652_c0_g3	ligninase precursor [Phanerodontia chrysosporium])	2.28243	1.19057	0.0412323	yes	up	2.89	5.66	5.35	1.98	2	2.11	4.63333	2.03
TRINITY_DN9639_c0_g1	hypothetical protein PsYK624_015260 [Phanerochaete sordida])	0.357	-1.48597	0.0154716	yes	down	4.89	3.41	3.7	5.11	15.78	4.03	4	8.30667
TRINITY_DN9604_c0_g1	hypothetical protein PsYK624_064890 [Phanerochaete sordida])	0.497	-1.01011	0.0235475	yes	down	0.97	4.26	1.5	2.91	1.95	5.98	2.24333	3.61333
TRINITY_DN9601_c0_g1	hypothetical protein EIP86_004960 [Pleurotus ostreatoroseus])	17.951	4.16601	0.0128853	yes	up	3.38	21.14	9.39	0	0	1.5	11.3033	0.5
TRINITY_DN960_c1_g1		2.45	1.2925	0.0458569	yes	up	8.25	4.26	3.08	0.82	2.45	2.43	5.19667	1.9
TRINITY_DN9474_c0_g1	uncharacterized protein SCHCODRAFT_256499 [Schizophyllum commune H4-8])	0.311	-1.68343	0.0346945	yes	down	0.31	0.44	0.29	1.51	0.42	0.86	0.346667	0.93
TRINITY_DN9473_c0_g1	P-loop containing nucleoside triphosphate hydrolase protein [Phanerochaete sordida])	0.172	-2.53891	0.0201872	yes	down	0.38	0.14	0.03	0.18	1.94	0.23	0.183333	0.783333
TRINITY_DN9465_c0_g1	hypothetical protein PsYK624_009130 [Phanerochaete sordida])	3.729	1.89894	0.0158148	yes	up	32.47	7.36	56.29	8.64	8.05	12.2	32.04	9.63
TRINITY_DN9458_c0_g1	hypothetical protein EW026_g6593 [Phlebia centrifuga])	4.099	2.03514	0.00223338	yes	up	183.52	84.11	177.37	39.71	33.99	24.34	148.333	32.68
TRINITY_DN9437_c0_g1	hypothetical protein PsYK624_091530 [Phanerochaete sordida])	2.247	1.16798	0.023043	yes	up	1.24	1.8	2.13	0.32	0.67	1.03	1.72333	0.673333
TRINITY_DN943_c1_g1	cytochrome P450 [Phanerodontia chrysosporium])	0.45	-1.15154	0.00307299	yes	down	28.79	30.35	28.56	71.67	42.52	43.03	29.2333	52.4067
TRINITY_DN943_c0_g1	glycoside hydrolase family 13 protein [Phanerochaete sordida])	2.584	1.3697	0.000517853	yes	up	174.21	59.64	155.43	34.99	29.34	40.82	129.76	35.05
TRINITY_DN9414_c0_g1	uncharacterized protein PHACADRAFT_261809 [Phanerochaete carnosa HHB-10118-sp])	2.551	1.35125	0.0453423	yes	up	6.44	19.12	22.24	8.06	2.47	4.76	15.9333	5.09667
TRINITY_DN938_c3_g2	hypothetical protein PsYK624_125650 [Phanerochaete sordida])	0.434	-1.205	0.0277363	yes	down	628.09	379.31	503.26	1053.81	1236.01	421.53	503.553	903.783
TRINITY_DN938_c1_g1	high nitrogen upregulated cytochrome P450 monooxygenase 1 [Phanerodontia chrysosporium])	0.379	-1.39882	0.00474979	yes	down	4.1	4.54	4.07	8.41	12.28	5.16	4.23667	8.61667
TRINITY_DN938_c0_g1	hypothetical protein PsYK624_125650 [Phanerochaete sordida])	0.418	-1.2579	0.0436875	yes	down	119.83	50.8	96.22	170.4	285.1	70.92	88.95	175.473
TRINITY_DN9353_c0_g1	Non-essential glycogen phosphorylase, partial [Arthromyces matolae])	0.492	-1.02356	0.0357022	yes	down	51.27	68.84	43.16	84.67	121.46	81.34	54.4233	95.8233
TRINITY_DN9310_c0_g1	uncharacterized protein PHACADRAFT_139745 [Phanerochaete carnosa HHB-10118-sp])	0.303	-1.72489	0.0291765	yes	down	15.76	31.06	22.96	136.19	5.5	47.7	23.26	63.13
TRINITY_DN9302_c0_g1	uncharacterized protein PHACADRAFT_139745 [Phanerochaete carnosa HHB-10118-sp])	0.261	-1.93685	0.0146742	yes	down	7.34	16.47	18.33	75.98	7.77	52.29	14.0467	45.3467
TRINITY_DN9299_c0_g1	conserved hypothetical protein HP3, partial [Phanerodontia chrysosporium])	0.374	-1.41751	0.0425306	yes	down	1.11	2.21	0.89	1.21	4.15	4.74	1.40333	3.36667
TRINITY_DN929_c0_g1	uncharacterized protein PHACADRAFT_262114 [Phanerochaete carnosa HHB-10118-sp])	2.09	1.06374	0.0285056	yes	up	281.53	140.95	283.57	142.33	41.8	114	235.35	99.3767
TRINITY_DN9273_c0_g1	sulfite efflux pump SSU1 [Phanerochaete sordida])	3.092	1.62867	0.0373185	yes	up	19.33	10.87	13.32	2.49	3.32	8.78	14.5067	4.86333
TRINITY_DN9263_c0_g1	uncharacterized protein PHACADRAFT_247608 [Phanerochaete carnosa HHB-10118-sp])	4.026	2.00918	0.0446981	yes	up	42.03	11.11	13.29	1.07	1.58	8.67	22.1433	3.77333
TRINITY_DN9200_c0_g1		0.226	-2.14487	0.049783	yes	down	0.2	0.34	0.11	0.8	0.54	1.21	0.216667	0.85
TRINITY_DN9177_c0_g1	hypothetical protein PsYK624_145460 [Phanerochaete sordida])	8.073	3.01305	0.0405814	yes	up	28.38	0	3.17	1.89	1.03	1	10.5167	1.30667
TRINITY_DN9176_c0_g1	hypothetical protein PHLCEN_2v8963 [Phlebia centrifuga])	0.305	-1.7127	4.81e-05	yes	down	3.91	6.01	3.73	9.36	12.05	16.9	4.55	12.77
TRINITY_DN9167_c0_g2	uncharacterized protein PHACADRAFT_214320 [Phanerochaete carnosa HHB-10118-sp])	2.486	1.31389	0.000875386	yes	up	5.22	5.82	8	1.37	1.9	3.72	6.34667	2.33
TRINITY_DN9153_c0_g1	retropepsin-like domain-containing protein [Phanerochaete sordida])	4.526	2.17828	0.0465471	yes	up	3.62	1.69	0.82	0	0.98	0.12	2.04333	0.366667
TRINITY_DN9125_c0_g1	zinc-dependent alcohol dehydrogenase family protein [Phanerochaete sordida])	2.842	1.50683	0.000902556	yes	up	564.74	355.7	311.05	136.76	56.15	225.58	410.497	139.497
TRINITY_DN9098_c0_g1	hypothetical protein PsYK624_080770 [Phanerochaete sordida])	2.404	1.26543	0.0216479	yes	up	1.74	2.29	2.46	0.32	0.71	1.3	2.16333	0.776667
TRINITY_DN9051_c0_g1	ricin B-like lectin [Phanerochaete sordida])	0.278	-1.84517	0.00400628	yes	down	1.01	0.57	0.63	16.46	2.34	2.22	0.736667	7.00667
TRINITY_DN905_c0_g1	ATP-dependent DNA helicase PIF1 [Phanerochaete sordida])	2.261	1.17673	0.0148452	yes	up	17.34	5.56	11.29	4.69	3.28	4.91	11.3967	4.29333
TRINITY_DN9044_c0_g1		8.226	3.04027	0.00495281	yes	up	27.16	0.47	29.1	0.19	0.17	4.99	18.91	1.78333
TRINITY_DN9014_c0_g1	uncharacterized protein PHACADRAFT_155945 [Phanerochaete carnosa HHB-10118-sp])	0.211	-2.24565	0.0170517	yes	down	8.23	6.53	1.36	21.82	8.33	5.08	5.37333	11.7433
TRINITY_DN9012_c0_g1	peptidylprolyl isomerase [Rhizoctonia solani AG-1 IB])	7.193	2.84658	0.0330626	yes	up	150.17	17.83	10.31	4.02	6.74	16.52	59.4367	9.09333
TRINITY_DN9011_c0_g1	NADP-dependent oxidoreductase [Phanerochaete sordida])	2.425	1.2782	0.0436253	yes	up	29.15	15.73	15.8	8.05	3.02	15.83	20.2267	8.96667
TRINITY_DN8949_c0_g2	amino acid permease-domain-containing protein [Phanerochaete sordida])	13.503	3.75525	0.0130741	yes	up	10.54	1.7	6.25	0	1.01	0.33	6.16333	0.446667
TRINITY_DN8890_c0_g1		11.419	3.51342	0.000718197	yes	up	28.09	2.28	9.51	0.16	0.69	1.59	13.2933	0.813333
TRINITY_DN8841_c0_g1	caspase family protein [Phanerochaete sordida])	4.26	2.0908	0.0396287	yes	up	3.64	0.34	1.75	0.57	0.15	0.53	1.91	0.416667
TRINITY_DN8821_c0_g2		2.845	1.50852	0.0398827	yes	up	1.48	0.46	2.72	0.22	0.41	0.9	1.55333	0.51
TRINITY_DN8821_c0_g1		6.106	2.61024	0.00504177	yes	up	0.64	0.35	0.91	0.03	0.08	0.19	0.633333	0.1
TRINITY_DN8793_c0_g2		0.072	-3.7918	0.0367143	yes	down	0.15	0	0	0.9	0.4	0.71	0.05	0.67
TRINITY_DN8776_c0_g1	uncharacterized protein PHACADRAFT_120526 [Phanerochaete carnosa HHB-10118-sp])	0.427	-1.22892	0.00368614	yes	down	14.28	21.83	24.69	48.03	31.52	41.85	20.2667	40.4667
TRINITY_DN8720_c0_g1		5.392	2.43079	0.0467797	yes	up	2.04	1	0.33	0.37	0	0.25	1.12333	0.206667
TRINITY_DN8713_c0_g1	PP2C family protein-serine/threonine phosphatase [Phanerochaete sordida])	35.423	5.1466	0.00754937	yes	up	11.91	0.88	2.41	0	0	0	5.06667	0
TRINITY_DN8630_c0_g1	ClpP/crotonase-like domain-containing protein [Phanerochaete sordida])	4.855	2.27952	0.000662118	yes	up	13.74	6.18	5.13	1.29	1.29	2.08	8.35	1.55333
TRINITY_DN8580_c0_g1	calcium/calmodulin-dependent protein kinase [Pholiota molesta])	4.433	2.14827	0.0073948	yes	up	115.97	13.41	88.46	14.02	28.65	16.27	72.6133	19.6467
TRINITY_DN8562_c0_g1		3.045	1.60663	0.0443577	yes	up	61.57	16.45	21.07	3.46	15.93	12.68	33.03	10.69
TRINITY_DN8560_c0_g1	hypothetical protein PsYK624_043730 [Phanerochaete sordida])	33.261	5.05575	0.00373043	yes	up	6.98	6.25	16.65	0	0	0	9.96	0
TRINITY_DN8522_c0_g1	uncharacterized protein PHACADRAFT_256344 [Phanerochaete carnosa HHB-10118-sp])	6.304	2.65633	0.00957599	yes	up	6.1	3.39	1.75	0.63	0.32	1.15	3.74667	0.7
TRINITY_DN8518_c0_g1		3.476	1.7975	0.000730272	yes	up	2.1	1.42	1.35	0.52	0.24	0.44	1.62333	0.4
TRINITY_DN850_c0_g1	uncharacterized protein PHACADRAFT_248904 [Phanerochaete carnosa HHB-10118-sp])	2.515	1.3306	0.0455105	yes	up	46.69	11.09	87.24	24.21	13.07	13.02	48.34	16.7667
TRINITY_DN8476_c0_g1	hypothetical protein PsYK624_033620 [Phanerochaete sordida])	4.293	2.10205	0.00272714	yes	up	1.3	0.57	1.32	0.19	0.24	0.22	1.06333	0.216667
TRINITY_DN8446_c0_g1	glycoside hydrolase family 13 protein [Phanerochaete sordida])	5.478	2.45354	0.0187287	yes	up	44.62	4.64	38.18	0.36	22.3	1.38	29.1467	8.01333
TRINITY_DN8437_c0_g1	FAD/NAD(P)-binding domain-containing protein [Phanerochaete sordida])	0.457	-1.12931	0.0296503	yes	down	1.49	2.72	2.83	7.1	1.49	4.34	2.34667	4.31
TRINITY_DN8426_c0_g1	lignin peroxidase isoform A, partial [Phanerodontia chrysosporium])	7.59825	2.92567	0.00010434	yes	up	5.26	6.36	5.78	0.66	0.71	0.92	5.8	0.763333
TRINITY_DN8400_c0_g1	uncharacterized protein PHACADRAFT_265115 [Phanerochaete carnosa HHB-10118-sp])	14.376	3.84556	0.00461116	yes	up	2.04	1.17	3.73	0.11	0.17	0	2.31333	0.0933333
TRINITY_DN8390_c0_g1	hypothetical protein PsYK624_169020 [Phanerochaete sordida])	0.416	-1.26651	0.037125	yes	down	1.49	1.56	1.17	2.1	4.26	1.27	1.40667	2.54333
TRINITY_DN8386_c0_g1	uncharacterized protein PHACADRAFT_259405 [Phanerochaete carnosa HHB-10118-sp])	0.364	-1.45752	0.00945087	yes	down	7.53	14.44	8.89	32.97	7.71	28.76	10.2867	23.1467
TRINITY_DN835_c0_g3	hypothetical protein PHLCEN_2v7151 [Phlebia centrifuga])	0.313	-1.67404	0.0448654	yes	down	0.2	0.54	0.3	1.12	0.63	0.98	0.346667	0.91
TRINITY_DN8289_c0_g2		0.48	-1.05925	0.028704	yes	down	1.58	1.56	1.22	2.52	2.88	1.81	1.45333	2.40333
TRINITY_DN8243_c0_g1	uncharacterized protein PHACADRAFT_106383 [Phanerochaete carnosa HHB-10118-sp])	4.811	2.26648	0.0139888	yes	up	52.94	19.23	28.25	12.17	5.65	5.1	33.4733	7.64
TRINITY_DN8216_c0_g1	hypothetical protein D9613_005530 [Agrocybe pediades])	0.207	-2.27068	0.0436529	yes	down	0.78	8.3	0.27	8.6	7.61	1.11	3.11667	5.77333
TRINITY_DN8193_c0_g1	hypothetical protein PsYK624_145690 [Phanerochaete sordida])	0.359	-1.4769	0.0150257	yes	down	0.32	0.81	0.8	0.61	2.13	1.47	0.643333	1.40333
TRINITY_DN8167_c0_g1	beta-lactamase/transpeptidase-like protein [Phanerochaete sordida])	0.221	-2.17768	0.00664744	yes	down	0.18	0.2	0.13	0.37	1.07	0.32	0.17	0.586667
TRINITY_DN8158_c0_g1	DUF5127 and DUF4965 domain-containing protein [Phanerochaete sordida])	0.22	-2.18425	0.00463348	yes	down	3.83	2.12	4.8	6.6	22.01	2.48	3.58333	10.3633
TRINITY_DN8130_c0_g1	RecName: Full=Pyranose 2-oxidase;Short=P2O;Short=P2Ox;Short=POD;Short=POx;Short=PROD;Short=Pyranose oxidase;AltName: Full=FAD-oxidoreductase;AltName: Full=Glucose 2-oxidase;AltName: Full=Pyranose:oxygen 2-oxidoreductase;Flags: Precursor [Phanerodontia chrysosporium])	0.099	-3.32962	0.0132449	yes	down	1.14	0	2.22	5.98	32.31	2.46	1.12	13.5833
TRINITY_DN8119_c1_g1		0.42	-1.25306	0.0428412	yes	down	1.64	0.87	1.62	1.05	4.17	1.9	1.37667	2.37333
TRINITY_DN810_c0_g1	uncharacterized protein PHACADRAFT_123492 [Phanerochaete carnosa HHB-10118-sp])	2.058	1.04117	0.013951	yes	up	211.75	95.28	200.57	83.37	48.81	92	169.2	74.7267
TRINITY_DN8055_c0_g1	uncharacterized protein PHACADRAFT_110305 [Phanerochaete carnosa HHB-10118-sp])	6.063	2.59995	0.00973087	yes	up	2.91	0.75	3.83	0.23	0.18	0.8	2.49667	0.403333
TRINITY_DN8053_c0_g1	nucleotide-binding domain-containing protein [Phanerochaete sordida])	2.273	1.18472	0.00450771	yes	up	80.12	73.26	57.03	30.37	10.15	46.25	70.1367	28.9233
TRINITY_DN8043_c0_g1	methyltransferase domain-containing protein [Phanerochaete sordida])	30.403	4.92616	0.0060382	yes	up	22.41	10.34	5.92	0	0	0	12.89	0
TRINITY_DN802_c1_g1	cytochrome P450 [Phanerochaete sordida])	0.402	-1.31558	4.27e-06	yes	down	10.33	14.66	14.66	28.95	20.17	34.93	13.2167	28.0167
TRINITY_DN802_c0_g1	cytochrome P450 [Phanerodontia chrysosporium])	0.497	-1.00907	0.00199013	yes	down	4.66	8.88	7.84	12.45	9.22	14.55	7.12667	12.0733
TRINITY_DN8010_c0_g1	hypothetical protein PsYK624_050520 [Phanerochaete sordida])	4.913	2.29675	0.0234726	yes	up	110.45	7.91	130.87	4.74	16.11	30.49	83.0767	17.1133
TRINITY_DN7997_c1_g2	NAD(P)-binding protein [Phanerochaete sordida])	0.336	-1.57436	0.0126935	yes	down	17.98	12.83	9.01	23.59	55.1	18.95	13.2733	32.5467
TRINITY_DN7976_c0_g1	transcription factor [Phanerochaete sordida])	15.732	3.97559	0.0268105	yes	up	18.9	2.9	25.24	0	3.39	0	15.68	1.13
TRINITY_DN797_c0_g2	hypothetical protein PsYK624_095780 [Phanerochaete sordida])	3.063	1.61516	1.05e-05	yes	up	706.91	451.81	409.31	155.65	107.52	182.75	522.677	148.64
TRINITY_DN7957_c0_g1		5.487	2.45609	0.000483106	yes	up	50.11	5.54	45.93	7.03	4	5.54	33.86	5.52333
TRINITY_DN795_c1_g1	hypothetical protein PsYK624_120370 [Phanerochaete sordida])	2.22	1.15087	0.0152211	yes	up	54.41	22.86	26.85	17.35	8.09	15.41	34.7067	13.6167
TRINITY_DN791_c0_g2	peptidase A4 family-domain-containing protein [Phanerochaete sordida])	0.326	-1.61565	0.000995338	yes	down	9.78	16.68	12.94	61.07	18.59	33.51	13.1333	37.7233
TRINITY_DN79_c0_g1	hypothetical protein PsYK624_107340 [Phanerochaete sordida])	2.865	1.51866	0.000134842	yes	up	84.76	44.85	87.57	15.7	19.83	31.48	72.3933	22.3367
TRINITY_DN7888_c0_g1		5.217	2.38324	0.0182732	yes	up	31.97	24.04	33.44	4.29	2.07	9.06	29.8167	5.14
TRINITY_DN7854_c0_g1	hypothetical protein PsYK624_159270 [Phanerochaete sordida])	3.554	1.82944	0.0482982	yes	up	2.38	1.87	3.81	0.53	0.55	0.98	2.68667	0.686667
TRINITY_DN7848_c0_g1	uncharacterized protein DICSQDRAFT_143001 [Dichomitus squalens LYAD-421 SS1])	0.35	-1.51452	0.0104822	yes	down	15.54	26.62	19.51	21.08	84.28	25.27	20.5567	43.5433
TRINITY_DN7843_c0_g1		14.148	3.82256	0.0358097	yes	up	1.64	0.26	1.73	0	0.31	0	1.21	0.103333
TRINITY_DN7816_c0_g1	uncharacterized protein PHACADRAFT_253585 [Phanerochaete carnosa HHB-10118-sp])	0.321	-1.63741	0.0188844	yes	down	0.42	0.7	0.78	1.94	0.79	2.7	0.633333	1.81
TRINITY_DN7813_c0_g1	hypothetical protein PsYK624_120370 [Phanerochaete sordida])	4.217	2.0763	0.0288404	yes	up	49.38	11.33	9.02	4.48	2.97	10.11	23.2433	5.85333
TRINITY_DN7772_c0_g1	linoleate 10R-lipoxygenase domain-containing protein [Phanerochaete sordida])	6.131	2.61605	0.0253333	yes	up	7.47	0.6	24.88	0.94	2.75	1.24	10.9833	1.64333
TRINITY_DN7750_c0_g1		3.97	1.98917	0.0416703	yes	up	81.13	12.99	82.65	11.79	15.12	16.33	58.9233	14.4133
TRINITY_DN7749_c0_g1	heme peroxidase [Phanerochaete sordida])	4.953	2.30821	0.0137342	yes	up	66.34	14.45	32.63	15.56	1.22	3.14	37.8067	6.64
TRINITY_DN7742_c0_g2	hypothetical protein PsYK624_112710 [Phanerochaete sordida])	2.358	1.2374	0.0486265	yes	up	1.6	0.9	2.28	0.23	0.44	1.28	1.59333	0.65
TRINITY_DN772_c1_g1	uncharacterized protein PHACADRAFT_202650 [Phanerochaete carnosa HHB-10118-sp])	0.36	-1.47277	0.0431115	yes	down	171.66	89.05	57.53	88.92	466.73	92.58	106.08	216.077
TRINITY_DN7703_c0_g1	heat shock protein 83, partial [Caulochytrium protostelioides])	6.225	2.63814	0.00977937	yes	up	24.33	8.44	4.52	3.08	0.84	1.44	12.43	1.78667
TRINITY_DN7696_c0_g1	hypothetical protein PsYK624_066930 [Phanerochaete sordida])	0.447	-1.1617	0.0445004	yes	down	2.56	2.08	3.26	5.07	5.86	3.74	2.63333	4.89
TRINITY_DN768_c0_g1	hypothetical protein PsYK624_011980 [Phanerochaete sordida])	2.782	1.47594	3.1e-06	yes	up	47.7	45.48	48	12.62	8.97	25.6	47.06	15.73
TRINITY_DN7679_c0_g1	hypothetical protein AMATHDRAFT_57758 [Amanita thiersii Skay4041])	4.238	2.08331	6.49e-06	yes	up	70.36	35.83	51.1	10.45	8.21	16.18	52.43	11.6133
TRINITY_DN765_c2_g1	uncharacterized protein PHACADRAFT_266256 [Phanerochaete carnosa HHB-10118-sp])	2.382	1.25217	0.00499625	yes	up	617.43	221.26	507.03	149.72	115.51	251.23	448.573	172.153
TRINITY_DN7646_c0_g2	uncharacterized protein PHACADRAFT_261678 [Phanerochaete carnosa HHB-10118-sp])	2.823	1.49733	0.0258849	yes	up	14.16	7.93	7.22	2.43	1.96	7.51	9.77	3.96667
TRINITY_DN7627_c0_g1	hypothetical protein PsYK624_131490 [Phanerochaete sordida])	2.298	1.20017	0.0057446	yes	up	2.99	2.46	3.68	1.11	0.52	2.03	3.04333	1.22
TRINITY_DN7619_c0_g1	hypothetical protein PsYK624_036820 [Phanerochaete sordida])	5.045	2.33484	0.0451181	yes	up	3.57	3.3	9.85	0.87	0.7	1.22	5.57333	0.93
TRINITY_DN7544_c1_g1		0.088	-3.51185	0.0239849	yes	down	0.65	0	0	2.21	3.96	1.19	0.216667	2.45333
TRINITY_DN7516_c0_g1		2.849	1.51047	0.0438664	yes	up	3.05	1.85	1.81	0.58	0.44	1.18	2.23667	0.733333
TRINITY_DN7442_c0_g1	uncharacterized protein PHACADRAFT_256055 [Phanerochaete carnosa HHB-10118-sp])	5.743	2.5217	0.000536515	yes	up	30.19	6.38	9.23	2.12	2.14	3.47	15.2667	2.57667
TRINITY_DN742_c0_g1	uncharacterized protein PHACADRAFT_265492 [Phanerochaete carnosa HHB-10118-sp])	3.492	1.80422	0.00499026	yes	up	41.32	6.03	24.87	7.49	6.01	4.39	24.0733	5.96333
TRINITY_DN7396_c0_g1		5.389	2.43014	0.00365694	yes	up	143.56	24.48	137.55	29.63	20.41	5.49	101.863	18.51
TRINITY_DN7340_c0_g1	hypothetical protein PHLGIDRAFT_129050 [Phlebiopsis gigantea 11061_1 CR5-6])	30.853	4.94734	0.00356372	yes	up	7.58	0.41	3.77	0	0.49	0	3.92	0.163333
TRINITY_DN7330_c1_g1		4.44	2.15063	0.0362614	yes	up	0.62	2.37	1.96	0.27	0	0.84	1.65	0.37
TRINITY_DN7330_c0_g3		3.961	1.98572	0.020238	yes	up	0.8	1.18	2.35	0.23	0.09	0.71	1.44333	0.343333
TRINITY_DN7265_c0_g1	cytochrome P450 [Phanerodontia chrysosporium])	0.161	-2.63115	0.0223806	yes	down	0.17	0.09	0.33	0.22	1.97	0.73	0.196667	0.973333
TRINITY_DN7242_c0_g1	acid protease [Phanerochaete sordida])	2.498	1.32067	0.019792	yes	up	22.17	7.98	25.59	4.06	7.7	8.58	18.58	6.78
TRINITY_DN7227_c0_g2	NAD(P)-binding protein [Phanerochaete sordida])	3.34	1.73975	0.0109731	yes	up	12.62	48.94	17.67	3.21	10.34	5.63	26.41	6.39333
TRINITY_DN7213_c0_g1		0.335	-1.57963	0.0289607	yes	down	0.73	0.44	0.39	0.69	1.29	1.92	0.52	1.3
TRINITY_DN7197_c0_g1	hypothetical protein EVG20_g8070 [Dentipellis fragilis])	0.327	-1.61332	0.00173166	yes	down	27.47	26.25	44.9	129.05	64.31	67.06	32.8733	86.8067
TRINITY_DN7190_c0_g1	uncharacterized protein PHACADRAFT_254282 [Phanerochaete carnosa HHB-10118-sp])	14.774	3.88496	0.00772282	yes	up	52.2	10.57	29.19	3.55	0	4.9	30.6533	2.81667
TRINITY_DN7179_c0_g1		3.184	1.67065	0.0191737	yes	up	12.32	11.77	15.68	2.49	1.55	8.21	13.2567	4.08333
TRINITY_DN7167_c0_g1	hypothetical protein PsYK624_060500 [Phanerochaete sordida])	3.678	1.87892	0.000366821	yes	up	11.04	6.16	5.77	0.98	0.91	4.31	7.65667	2.06667
TRINITY_DN7147_c0_g1	uncharacterized protein PHACADRAFT_177342 [Phanerochaete carnosa HHB-10118-sp])	2.551	1.35101	0.0141351	yes	up	2.42	0.99	3.14	0.34	0.24	1.56	2.18333	0.713333
TRINITY_DN7115_c0_g1	histidine phosphatase superfamily-domain-containing protein [Phanerochaete sordida])	7.36	2.8798	0.0121837	yes	up	11.36	5.24	13.31	1.46	1.03	1.92	9.97	1.47
TRINITY_DN7067_c1_g2	uncharacterized protein PHACADRAFT_259454 [Phanerochaete carnosa HHB-10118-sp])	0.282	-1.82875	0.000961713	yes	down	38.68	80.1	65.88	119.24	273.06	89.71	61.5533	160.67
TRINITY_DN7034_c0_g1	glycoside hydrolase family 25 protein [Phanerochaete sordida])	0.14	-2.84166	0.011004	yes	down	1.19	0.15	0	1.62	5.16	0.78	0.446667	2.52
TRINITY_DN702_c2_g1	uncharacterized protein PHACADRAFT_28276 [Phanerochaete carnosa HHB-10118-sp])	2.1	1.07046	0.0487885	yes	up	5.75	2.12	12.37	2.95	0.64	3.4	6.74667	2.33
TRINITY_DN7017_c0_g1	hypothetical protein PsYK624_161620 [Phanerochaete sordida])	0.448	-1.15797	0.0292271	yes	down	0.68	0.67	0.77	1.02	1.51	1.67	0.706667	1.4
TRINITY_DN7015_c0_g1	phenol 2-monooxygenase-like protein [Phanerochaete sordida])	0.196	-2.34928	0.0267466	yes	down	0.17	1.1	0.15	0.84	1.37	3.91	0.473333	2.04
TRINITY_DN695_c0_g1	jacalin-like lectin domain-containing protein [Phanerochaete sordida])	2.786	1.47836	0.0498643	yes	up	194.1	17.24	99.28	44.33	31.91	11.91	103.54	29.3833
TRINITY_DN6911_c0_g1		3.53	1.81968	0.0310209	yes	up	77.87	50.13	83.71	31.59	4.5	14.64	70.57	16.91
TRINITY_DN6910_c0_g1	NADH-cytochrome b5 reductase [Phanerodontia chrysosporium])	0.461	-1.11833	0.0147119	yes	down	11.97	15.94	10.85	19.44	29.07	22.16	12.92	23.5567
TRINITY_DN6863_c0_g1	cytochrome P450 [Phanerodontia chrysosporium])	2.154	1.10676	0.0224231	yes	up	4.11	3.75	3.93	1.13	1.72	2.25	3.93	1.7
TRINITY_DN6809_c0_g1	malate synthase [Phanerochaete sordida])	0.265	-1.91524	0.00505687	yes	down	132.53	127.42	123.02	184.41	769.99	115.98	127.657	356.793
TRINITY_DN677_c0_g1	uncharacterized protein PHACADRAFT_257419 [Phanerochaete carnosa HHB-10118-sp])	2.882	1.52728	0.00750639	yes	up	349.5	62.74	348.96	70.83	52.68	117.77	253.733	80.4267
TRINITY_DN6669_c0_g1	uncharacterized protein PHACADRAFT_247767 [Phanerochaete carnosa HHB-10118-sp])	0.487	-1.03867	0.0406369	yes	down	37.14	56.87	57.84	145.98	41.24	72.59	50.6167	86.6033
TRINITY_DN6657_c0_g1	phospholipase D domain-containing protein [Phanerochaete sordida])	2.957	1.56393	0.000705955	yes	up	81.22	30.31	73.39	13.69	18.5	20.81	61.64	17.6667
TRINITY_DN6622_c0_g3	uncharacterized protein PHACADRAFT_256924 [Phanerochaete carnosa HHB-10118-sp])	0.459	-1.12219	0.0483267	yes	down	956.88	301.6	284.95	1008.5	1182.72	706.16	514.477	965.793
TRINITY_DN6620_c0_g1	uncharacterized protein PHACADRAFT_266176 [Phanerochaete carnosa HHB-10118-sp])	2.912	1.54176	0.00842385	yes	up	11.86	10.38	12.07	4.69	0.61	5.57	11.4367	3.62333
TRINITY_DN660_c2_g1	uncharacterized protein PHACADRAFT_143708 [Phanerochaete carnosa HHB-10118-sp])	3.61	1.85201	0.000160353	yes	up	399.38	195.68	150.99	75.94	47.63	73.68	248.683	65.75
TRINITY_DN6588_c0_g1	hypothetical protein SISNIDRAFT_475695 [Sistotremastrum niveocremeum HHB9708])	10.43	3.38262	0.0295406	yes	up	6.72	1.31	8.44	0	1.55	0	5.49	0.516667
TRINITY_DN6558_c0_g1	hypothetical protein PHLGIDRAFT_126677 [Phlebiopsis gigantea 11061_1 CR5-6])	2.835	1.50319	0.0335427	yes	up	5.97	4.91	7.46	1.6	1.87	3.48	6.11333	2.31667
TRINITY_DN6524_c0_g1	C2H2-type zinc finger domain containing protein [Phanerochaete sordida])	3.352	1.74502	0.00958273	yes	up	45.78	12.19	20.05	6.14	12.46	10.72	26.0067	9.77333
TRINITY_DN6514_c0_g2	TPA_inf: putative peptide pheromone Phb1 [Phanerochaete chrysosporium RP-78])	2.876	1.52394	0.0303078	yes	up	5.06	9.84	1.57	0.86	0.94	3.59	5.49	1.79667
TRINITY_DN650_c1_g2	hypothetical protein PHLCEN_2v11963 [Phlebia centrifuga])	6.33	2.66214	2.36e-06	yes	up	52.73	32.75	24.25	5.41	3.24	7.57	36.5767	5.40667
TRINITY_DN650_c1_g1	hypothetical protein PHLCEN_2v11963 [Phlebia centrifuga])	7.613	2.92847	2.73e-10	yes	up	75.9	67.17	47.01	6.09	3.94	13.89	63.36	7.97333
TRINITY_DN6411_c0_g1	Translin domain-containing protein [Phanerochaete sordida])	2.622	1.39065	0.0151691	yes	up	17.82	13.33	9.56	5.2	4.52	5.01	13.57	4.91
TRINITY_DN638_c0_g1	anion exchanging protein [Phanerodontia chrysosporium])	2.18	1.12452	0.000726708	yes	up	62.76	43.73	61.55	20.75	16.36	35.48	56.0133	24.1967
TRINITY_DN636_c1_g1	uncharacterized protein PHACADRAFT_177335 [Phanerochaete carnosa HHB-10118-sp])	0.402	-1.31319	0.00944658	yes	down	10.8	17.83	21.95	54.92	20.7	17.74	16.86	31.12
TRINITY_DN6302_c0_g2	cytochrome P450 [Phanerodontia chrysosporium])	0.08	-3.65219	0.00131376	yes	down	0.3	0.09	0.05	2.16	2	0.05	0.146667	1.40333
TRINITY_DN628_c1_g1	uncharacterized protein PHACADRAFT_261791 [Phanerochaete carnosa HHB-10118-sp])	2.353	1.23476	0.00363588	yes	up	90.34	60.91	118.8	37.41	15.71	54.4	90.0167	35.84
TRINITY_DN6271_c0_g1	hypothetical protein PsYK624_086780 [Phanerochaete sordida])	0.478	-1.06526	0.0335922	yes	down	7.04	5.76	6.75	6.6	15.3	11.06	6.51667	10.9867
TRINITY_DN6240_c0_g2	uncharacterized protein PHACADRAFT_173640 [Phanerochaete carnosa HHB-10118-sp])	0.09	-3.47148	0.00357408	yes	down	0.34	0.74	0.17	0.52	7.6	0.95	0.416667	3.02333
TRINITY_DN622_c10_g1		15.233	3.92917	0.0183477	yes	up	1.44	2.29	1.64	0.22	0	0	1.79	0.0733333
TRINITY_DN6218_c0_g1	uncharacterized protein PHACADRAFT_181699 [Phanerochaete carnosa HHB-10118-sp])	0.266	-1.90942	0.0426725	yes	down	0.34	0.19	0.28	0.74	0.88	1	0.27	0.873333
TRINITY_DN6204_c0_g3	hypothetical protein PsYK624_127220 [Phanerochaete sordida])	0.496	-1.01267	0.0122016	yes	down	0.53	0.92	0.84	1.57	0.68	1.73	0.763333	1.32667
TRINITY_DN6196_c0_g2	hypothetical protein PsYK624_033060 [Phanerochaete sordida])	0.283	-1.82001	0.00275069	yes	down	0.59	1.38	1.19	1.46	4.83	2.12	1.05333	2.80333
TRINITY_DN6194_c0_g1	hypothetical protein PsYK624_076200 [Phanerochaete sordida])	2.309	1.20707	0.0126563	yes	up	7.28	2.97	6.7	2.71	1.38	2.27	5.65	2.12
TRINITY_DN6189_c0_g1	cytochrome P450 [Phanerodontia chrysosporium])	3.417	1.77261	0.0244017	yes	up	3.41	4.39	3.36	0.9	1.82	0.31	3.72	1.01
TRINITY_DN6177_c0_g1	hypothetical protein PsYK624_026660 [Phanerochaete sordida])	0.492	-1.02373	0.0176712	yes	down	3.6	5.48	3.68	4.14	9.66	7.44	4.25333	7.08
TRINITY_DN6139_c0_g1	hypothetical protein PsYK624_146480 [Phanerochaete sordida])	0.42	-1.25126	0.0360383	yes	down	3.59	5.74	3.5	4.43	13.88	4.44	4.27667	7.58333
TRINITY_DN613_c0_g1	hypothetical protein PsYK624_158490 [Phanerochaete sordida])	0.414	-1.27182	0.0478076	yes	down	47.13	120.66	104.36	295.24	25.15	259.38	90.7167	193.257
TRINITY_DN6127_c0_g1	GTP-binding protein [Alternaria gaisen])	2.211	1.14458	0.0153153	yes	up	937.63	502.6	768.23	362.42	222.02	580.85	736.153	388.43
TRINITY_DN608_c2_g1	zinc-dependent alcohol dehydrogenase family protein [Phanerochaete sordida])	2.692	1.4285	0.00101262	yes	up	680.75	459.56	389.01	194.78	69.9	257.85	509.773	174.177
TRINITY_DN606_c0_g1	uncharacterized protein PHACADRAFT_254611 [Phanerochaete carnosa HHB-10118-sp])	2.248	1.16868	0.00607591	yes	up	37.73	30.42	60.35	14.69	9.96	30.81	42.8333	18.4867
TRINITY_DN6016_c0_g1	hypothetical protein PHLCEN_2v12474 [Phlebia centrifuga])	0.485	-1.04418	0.0276409	yes	down	19.7	39.32	31.33	40	75.95	49.19	30.1167	55.0467
TRINITY_DN601_c1_g1	C2H2-type zinc finger domain containing protein [Phanerochaete sordida])	2.941	1.55618	0.00245848	yes	up	276.38	89.56	224.3	34.52	70.54	67.03	196.747	57.3633
TRINITY_DN595_c0_g1	UDP-galactose transporter [Phanerochaete sordida])	2.34	1.22676	0.00571492	yes	up	52.8	21.32	48.64	14.26	14.17	16.83	40.92	15.0867
TRINITY_DN5921_c0_g1	hypothetical protein PsYK624_171640 [Phanerochaete sordida])	4.046	2.01645	1.5e-08	yes	up	29.18	17.72	26.87	4.57	4.22	7.39	24.59	5.39333
TRINITY_DN5879_c0_g1	heme peroxidase [Phanerochaete sordida])	7.076	2.82285	0.0100623	yes	up	21.58	5.61	33.89	6.06	0	0.95	20.36	2.33667
TRINITY_DN5872_c0_g1	GMC oxidoreductase [Phanerochaete sordida])	0.422	-1.24503	0.0141972	yes	down	0.34	1.16	1.46	1.79	1.69	2.31	0.986667	1.93
TRINITY_DN5861_c2_g1	hypothetical protein CPB84DRAFT_1772643 [Gymnopilus junonius])	0.425	-1.23582	0.00940388	yes	down	9.55	9.44	5.68	22.42	6.13	22.36	8.22333	16.97
TRINITY_DN5858_c0_g2		10.127	3.34017	0.00156387	yes	up	2.81	2.05	5.73	0.31	0	0.65	3.53	0.32
TRINITY_DN5806_c0_g1	uncharacterized protein PHACADRAFT_261014 [Phanerochaete carnosa HHB-10118-sp])	0.447	-1.16052	0.0104656	yes	down	1.44	2.09	2.37	5.43	2.26	3.06	1.96667	3.58333
TRINITY_DN5786_c0_g1	hypothetical protein PsYK624_047950 [Phanerochaete sordida])	3.015	1.592	0.0174221	yes	up	28.52	4.82	15.03	7.99	2.75	2.7	16.1233	4.48
TRINITY_DN5746_c0_g1		0.475	-1.07373	0.0457163	yes	down	1.07	0.97	1.09	2.37	0.86	1.93	1.04333	1.72
TRINITY_DN574_c0_g1	hypothetical protein PsYK624_103500 [Phanerochaete sordida])	2.217	1.14831	0.0037729	yes	up	34.08	17.9	30.64	9.67	9.31	16.21	27.54	11.73
TRINITY_DN5714_c0_g1	hypothetical protein PsYK624_049710 [Phanerochaete sordida])	3.371	1.7531	0.00432118	yes	up	1.87	0.97	2.56	0.29	0.56	0.58	1.8	0.476667
TRINITY_DN5706_c0_g2	hypothetical protein PHLCEN_2v3622 [Phlebia centrifuga])	2.24	1.16372	0.00704232	yes	up	94.62	132.25	110.08	46.27	22.36	65.61	112.317	44.7467
TRINITY_DN5700_c0_g1	hypothetical protein PsYK624_038730 [Phanerochaete sordida])	2.402	1.26411	0.0196298	yes	up	32.79	18.51	11.8	6.17	6.21	12.4	21.0333	8.26
TRINITY_DN5687_c1_g1	uncharacterized protein DICSQDRAFT_170943 [Dichomitus squalens LYAD-421 SS1])	0.48	-1.05919	0.0261812	yes	down	1.1	1.86	3.89	1.64	3.46	7.35	2.28333	4.15
TRINITY_DN5678_c0_g1	hypothetical protein PHLCEN_2v12557 [Phlebia centrifuga])	0.313	-1.6776	0.00659296	yes	down	0.78	1.23	0.48	1.29	3.32	1.44	0.83	2.01667
TRINITY_DN5675_c0_g1	hypothetical protein PsYK624_152670 [Phanerochaete sordida])	0.28	-1.83539	0.0212523	yes	down	0.17	0.44	0.37	0.79	0.44	1.99	0.326667	1.07333
TRINITY_DN5659_c0_g1	O-acetylhomoserine aminocarboxypropyltransferase/cysteine synthase [Phanerochaete sordida])	0.482	-1.05227	0.0284572	yes	down	3.69	4.41	4.01	10.54	4.59	4.14	4.03667	6.42333
TRINITY_DN5645_c0_g2	uncharacterized protein PHACADRAFT_101677 [Phanerochaete carnosa HHB-10118-sp])	2.055	1.03917	0.00679039	yes	up	1.79	2.02	2.19	0.81	0.48	1.29	2	0.86
TRINITY_DN5593_c0_g1	zinc finger protein [Phanerochaete sordida])	13.763	3.78272	0.000400103	yes	up	45.44	7.05	44.01	2.09	3.33	1.41	32.1667	2.27667
TRINITY_DN559_c1_g1	uncharacterized protein PHACADRAFT_208148 [Phanerochaete carnosa HHB-10118-sp])	0.5	-1.00113	0.00301118	yes	down	9.69	12.73	6.51	18.59	11.71	19.83	9.64333	16.71
TRINITY_DN5571_c0_g3	uncharacterized protein PHACADRAFT_263889 [Phanerochaete carnosa HHB-10118-sp])	0.04	-4.63709	0.000280734	yes	down	1.12	0.92	0	2.05	34.35	2.39	0.68	12.93
TRINITY_DN5562_c0_g1		3.021	1.59509	0.0020244	yes	up	48.49	38.15	59.01	18.34	5.2	21.58	48.55	15.04
TRINITY_DN5552_c0_g1	C4-methyl sterol oxidase [Phanerochaete sordida])	0.473	-1.08119	0.0386771	yes	down	42.12	191.36	154.67	294.59	100.94	302.42	129.383	232.65
TRINITY_DN5528_c0_g1	hypothetical protein PsYK624_149390 [Phanerochaete sordida])	3.901	1.9637	0.00442346	yes	up	200.24	96.41	83.71	23.69	35.99	32.93	126.787	30.87
TRINITY_DN5516_c0_g1	L-glutamine D-fructose 6-phosphate amidotransferase [Phanerochaete sordida])	2.858	1.51512	0.00161335	yes	up	183.35	65.47	226.12	46.67	41.82	52.21	158.313	46.9
TRINITY_DN5510_c0_g1	hypothetical protein PsYK624_097710 [Phanerochaete sordida])	2.149	1.10397	0.0174512	yes	up	6.8	7.17	5.14	1.79	1.14	5.74	6.37	2.89
TRINITY_DN5485_c0_g1	mechanosensitive ion channel-domain-containing protein [Phanerochaete sordida])	2.325	1.21701	0.00289953	yes	up	19.03	12.98	13.44	4.92	2.73	10.63	15.15	6.09333
TRINITY_DN5462_c0_g1	glycoside hydrolase family 31 protein [Phanerochaete carnosa HHB-10118-sp])	0.392	-1.35119	0.0262662	yes	down	0.77	1.87	3.14	1.37	3.05	1.25	1.92667	1.89
TRINITY_DN5429_c0_g1	hypothetical protein PsYK624_157620 [Phanerochaete sordida])	0.395	-1.34069	0.0394558	yes	down	0.97	2.39	1.01	1.35	4.81	2.41	1.45667	2.85667
TRINITY_DN542_c0_g1	glycoside hydrolase family 3 protein [Phanerochaete sordida])	2.425	1.278	0.018637	yes	up	49.8	10.72	54.77	16.86	10.24	13.29	38.43	13.4633
TRINITY_DN5374_c1_g1	hypothetical protein PsYK624_032760 [Phanerochaete sordida])	2.051	1.036	0.00964758	yes	up	13.39	8.35	7.93	3.16	2.65	7.72	9.89	4.51
TRINITY_DN5374_c0_g1	dicarboxylic amino acid permease [Phanerochaete sordida])	2.773	1.47146	0.00336917	yes	up	186.13	65.5	69.77	45.5	22.38	32.97	107.133	33.6167
TRINITY_DN5272_c0_g1	uncharacterized protein PHACADRAFT_261468 [Phanerochaete carnosa HHB-10118-sp])	2.069	1.04905	0.0369961	yes	up	19.18	16.79	14.94	7.43	6.25	6.71	16.97	6.79667
TRINITY_DN5246_c0_g1	ribonuclease T2-like protein [Phanerochaete sordida])	0.386	-1.37433	0.00278063	yes	down	2.04	3.95	2.44	4.35	8.15	5.48	2.81	5.99333
TRINITY_DN5225_c0_g1	hypothetical protein EVJ58_g8281 [Fomitopsis rosea])	2.368	1.24376	0.00959864	yes	up	11.36	10.73	14.27	3.62	2.8	7.93	12.12	4.78333
TRINITY_DN5222_c0_g1	uncharacterized protein PHACADRAFT_128701 [Phanerochaete carnosa HHB-10118-sp])	0.283	-1.8225	0.0157953	yes	down	0.67	0.32	0.49	0.47	2.79	0.57	0.493333	1.27667
TRINITY_DN5218_c0_g1	F-box protein [Phanerochaete sordida])	10.707	3.42055	0.0204913	yes	up	6.98	3.27	6.7	0.59	0	0.83	5.65	0.473333
TRINITY_DN5208_c0_g2	uncharacterized protein PHACADRAFT_182033 [Phanerochaete carnosa HHB-10118-sp])	2.367	1.243	0.0426426	yes	up	9.76	4.44	18.66	2.93	1.34	9.75	10.9533	4.67333
TRINITY_DN5202_c0_g1	cytochrome P450 [Phanerodontia chrysosporium])	0.493	-1.02136	0.0445321	yes	down	1.2	2.03	2.05	1.45	4.04	3.18	1.76	2.89
TRINITY_DN5198_c3_g4	hypothetical protein PsYK624_150330 [Phanerochaete sordida])	0.252	-1.9903	0.0139009	yes	down	1.22	1.74	0.55	3.08	3.8	5.5	1.17	4.12667
TRINITY_DN5198_c3_g3	hypothetical protein PsYK624_150330 [Phanerochaete sordida])	0.397	-1.3335	0.0161928	yes	down	1.21	1.69	0.95	1.16	4.1	2.29	1.28333	2.51667
TRINITY_DN5198_c3_g1	peptidase A4 family-domain-containing protein [Phanerochaete sordida])	0.432	-1.21008	0.0167952	yes	down	9.27	10.23	13.18	40.61	20.84	15.38	10.8933	25.61
TRINITY_DN5187_c0_g2		0.268	-1.89794	0.0147345	yes	down	0.49	0.17	0.35	1.35	0.94	0.83	0.336667	1.04
TRINITY_DN5166_c1_g1	uncharacterized protein PHACADRAFT_125589 [Phanerochaete carnosa HHB-10118-sp])	2.046	1.03265	0.00101259	yes	up	21.37	26.59	33	11.09	7.11	16.67	26.9867	11.6233
TRINITY_DN5148_c0_g1	catalase [Phanerochaete sordida])	2.071	1.05001	0.00950962	yes	up	210.76	168.58	118.07	71.24	45.11	110.35	165.803	75.5667
TRINITY_DN5132_c0_g1	hypothetical protein PsYK624_142330 [Phanerochaete sordida])	0.36	-1.47465	0.000968643	yes	down	11.16	14.17	9.55	23.29	31.64	22.23	11.6267	25.72
TRINITY_DN5120_c0_g3	hypothetical protein PsYK624_013960 [Phanerochaete sordida])	3.055	1.61095	0.00203266	yes	up	19.98	4.82	12.84	3.41	3.1	4.34	12.5467	3.61667
TRINITY_DN5120_c0_g2	hypothetical protein PsYK624_014000 [Phanerochaete sordida])	4.625	2.20944	0.000560099	yes	up	34.88	4.18	19.32	3.3	3.87	3.67	19.46	3.61333
TRINITY_DN5104_c0_g1	homeobox domain-containing protein [Phanerochaete sordida])	4.43	2.14733	0.000304449	yes	up	42.25	8.31	43.54	7.09	5.56	7.06	31.3667	6.57
TRINITY_DN5093_c0_g2	uncharacterized protein PHACADRAFT_141840 [Phanerochaete carnosa HHB-10118-sp])	0.317	-1.65659	0.0273933	yes	down	151.75	59.42	112.1	272.99	439.87	37.63	107.757	250.163
TRINITY_DN5049_c0_g2	cytochrome P450 [Phanerodontia chrysosporium])	0.415	-1.26779	0.0307745	yes	down	2.13	1.52	0.93	2.13	4.36	2.31	1.52667	2.93333
TRINITY_DN5038_c0_g1	uncharacterized protein PHACADRAFT_251445 [Phanerochaete carnosa HHB-10118-sp])	0.299	-1.7398	0.00804836	yes	down	1.22	1	1.34	5.2	2.3	0.78	1.18667	2.76
TRINITY_DN4973_c0_g2	uncharacterized protein PHACADRAFT_198250 [Phanerochaete carnosa HHB-10118-sp])	0.289	-1.79325	0.00376314	yes	down	0.54	1.25	0.3	1.98	1.61	2.47	0.696667	2.02
TRINITY_DN4971_c0_g4		6.849	2.77591	0.0162547	yes	up	9.03	1.09	0.39	0.23	0.93	0.11	3.50333	0.423333
TRINITY_DN4968_c0_g1	uncharacterized protein PHACADRAFT_167993 [Phanerochaete carnosa HHB-10118-sp])	15.292	3.9347	0.0184124	yes	up	7.97	15.24	15.29	0	2.56	0	12.8333	0.853333
TRINITY_DN4960_c0_g1		0.138	-2.85941	0.0333475	yes	down	0	2.65	0	4.32	3.93	6.81	0.883333	5.02
TRINITY_DN4947_c0_g1	uncharacterized protein PHACADRAFT_248789 [Phanerochaete carnosa HHB-10118-sp])	2.288	1.19434	0.0441296	yes	up	3.23	8.55	4.44	2.35	0.36	3.89	5.40667	2.2
TRINITY_DN4887_c0_g2	uncharacterized protein PHACADRAFT_194144 [Phanerochaete carnosa HHB-10118-sp])	0.445	-1.16851	0.0170851	yes	down	5.06	5.26	9.34	6.34	19.86	5.52	6.55333	10.5733
TRINITY_DN488_c0_g1	uncharacterized protein PHACADRAFT_193382 [Phanerochaete carnosa HHB-10118-sp])	2.183	1.12613	0.0197465	yes	up	103.25	34.58	107.58	28.88	31.42	36.69	81.8033	32.33
TRINITY_DN4867_c0_g1	hypothetical protein PsYK624_066880 [Phanerochaete sordida])	2.439	1.28601	0.0181066	yes	up	4.88	3.84	2.48	2.78	0.45	1.86	3.73333	1.69667
TRINITY_DN4859_c0_g2		4.422	2.14464	0.00116455	yes	up	3.78	1.69	2.49	0.78	0.09	0.75	2.65333	0.54
TRINITY_DN4842_c0_g2	uncharacterized protein PHACADRAFT_261791 [Phanerochaete carnosa HHB-10118-sp])	2.354	1.23495	0.0320809	yes	up	40.37	37.77	62.58	22.5	8.05	29.88	46.9067	20.1433
TRINITY_DN4779_c0_g1	hypothetical protein PsYK624_142980 [Phanerochaete sordida])	2.217	1.1487	0.00440606	yes	up	17.55	9.97	17.99	4.54	3.95	10.48	15.17	6.32333
TRINITY_DN4770_c0_g1	caspase domain-containing protein [Phanerochaete sordida])	4.262	2.09157	0.000258271	yes	up	497.66	85.52	394.02	67.64	56.22	78.93	325.733	67.5967
TRINITY_DN4766_c0_g1	hypothetical protein PsYK624_025090 [Phanerochaete sordida])	3.325	1.73356	0.000319315	yes	up	37.62	11.88	27.84	5.83	4.27	11.81	25.78	7.30333
TRINITY_DN4763_c1_g1		5.144	2.36287	0.0172986	yes	up	0.73	0.15	0.68	0.05	0.03	0.22	0.52	0.1
TRINITY_DN4758_c0_g1	hypothetical protein PsYK624_060920 [Phanerochaete sordida])	0.497	-1.00954	0.0215474	yes	down	63.83	58.45	40.88	60.38	107.57	84.41	54.3867	84.12
TRINITY_DN4752_c0_g1	uncharacterized protein PHACADRAFT_145396 [Phanerochaete carnosa HHB-10118-sp])	2.918	1.54485	0.00612316	yes	up	16.23	4.1	10.19	4.07	1.4	4.07	10.1733	3.18
TRINITY_DN475_c0_g1	hypothetical protein PsYK624_070810 [Phanerochaete sordida])	0.481	-1.05555	0.027757	yes	down	11.17	18.59	13.87	36.92	8.05	34.63	14.5433	26.5333
TRINITY_DN4744_c0_g1	hypothetical protein PHLGIDRAFT_96660 [Phlebiopsis gigantea 11061_1 CR5-6])	0.416	-1.26672	0.00416245	yes	down	81.37	132.48	128.09	339.66	131.61	227.54	113.98	232.937
TRINITY_DN4731_c0_g1	uncharacterized protein PHACADRAFT_212749 [Phanerochaete carnosa HHB-10118-sp])	0.477	-1.06751	0.023364	yes	down	14.1	17.75	9.57	35.15	9.99	30.76	13.8067	25.3
TRINITY_DN471_c0_g2	aldehyde reductase [Phanerochaete sordida])	0.252	-1.98772	0.000749093	yes	down	30.37	109.62	149.72	531.11	128.82	338.27	96.57	332.733
TRINITY_DN468_c1_g1	hypothetical protein PsYK624_161140 [Phanerochaete sordida])	2.165	1.1147	0.00112564	yes	up	5.12	5.58	7.28	2.21	1.63	3.43	5.99333	2.42333
TRINITY_DN4615_c0_g1	uncharacterized protein PHACADRAFT_177131 [Phanerochaete carnosa HHB-10118-sp])	25.307	4.66144	0.0106356	yes	up	1.07	1.94	2.15	0	0	0	1.72	0
TRINITY_DN46_c0_g2	arrestin C-terminal domain-containing protein [Phanerochaete sordida])	2.3	1.20166	0.00807259	yes	up	41.39	33.72	34.23	17.97	4.63	20.71	36.4467	14.4367
TRINITY_DN46_c0_g1	uncharacterized protein PHACADRAFT_214639 [Phanerochaete carnosa HHB-10118-sp])	2.275	1.18565	0.0110372	yes	up	571.05	415.22	348.96	176.48	46.4	248.46	445.077	157.113
TRINITY_DN4597_c0_g1	uncharacterized protein PHACADRAFT_262717 [Phanerochaete carnosa HHB-10118-sp])	0.443	-1.1743	0.0469987	yes	down	1.63	1.58	1.21	1.32	4.33	2.2	1.47333	2.61667
TRINITY_DN4565_c1_g1	serine/threonine protein kinase-like protein [Phanerochaete sordida])	0.294	-1.76845	0.0037532	yes	down	4.26	6.3	5.64	5.74	26.25	8.79	5.4	13.5933
TRINITY_DN4492_c0_g1	hypothetical protein PsYK624_071740 [Phanerochaete sordida])	4.564	2.19027	0.00890102	yes	up	17.77	4.16	5.67	1.57	2.84	1.03	9.2	1.81333
TRINITY_DN4476_c0_g1		2.091	1.06409	0.00950795	yes	up	20.11	14.75	10.07	5.79	5.83	6.61	14.9767	6.07667
TRINITY_DN4441_c0_g1	uncharacterized protein PHACADRAFT_119752 [Phanerochaete carnosa HHB-10118-sp])	2.759	1.46392	0.0275911	yes	up	12.56	9.36	11.67	2.41	0.58	9.74	11.1967	4.24333
TRINITY_DN4434_c0_g1	hypothetical protein PsYK624_086960 [Phanerochaete sordida])	2.16	1.11108	0.0309272	yes	up	14.09	11.78	14.86	5.83	3.08	10.74	13.5767	6.55
TRINITY_DN44_c3_g1	uncharacterized protein PHACADRAFT_263985 [Phanerochaete carnosa HHB-10118-sp])	2.4	1.26324	0.0264364	yes	up	11.66	3.92	4.47	2.35	2.22	2.85	6.68333	2.47333
TRINITY_DN4394_c0_g1	pleiotropic drug resistance ABC transporter [Phanerochaete sordida])	0.356	-1.49093	0.000602032	yes	down	32.04	54.34	34.13	95.1	106.86	74.39	40.17	92.1167
TRINITY_DN4392_c0_g2	uncharacterized protein SCHCODRAFT_40851, partial [Schizophyllum commune H4-8])	3.261	1.70536	0.0132407	yes	up	91.81	32.77	116.51	17.23	27.51	40.93	80.3633	28.5567
TRINITY_DN4392_c0_g1	YTH-domain-containing protein [Sistotremastrum niveocremeum HHB9708])	4.755	2.24942	0.0454585	yes	up	46.81	43.3	22.7	8.84	0	12.25	37.6033	7.03
TRINITY_DN4373_c0_g1	hypothetical protein PsYK624_133400 [Phanerochaete sordida])	0.354	-1.49894	0.0219176	yes	down	1.61	1.59	1.03	5.84	1.26	4.9	1.41	4
TRINITY_DN4349_c0_g1	uncharacterized protein PHACADRAFT_156217 [Phanerochaete carnosa HHB-10118-sp])	2.657	1.41007	0.0472462	yes	up	34.52	18.5	30.4	6.8	12.26	13.31	27.8067	10.79
TRINITY_DN434_c1_g1	family A G protein-coupled receptor-like protein [Phanerochaete sordida])	0.454	-1.13768	0.00928751	yes	down	1476.58	1844.81	2139.06	3628.61	3762.34	2169.98	1820.15	3186.98
TRINITY_DN4254_c0_g1		0.322	-1.63538	0.0123192	yes	down	2.35	2.63	3.56	3.69	11.69	6.27	2.84667	7.21667
TRINITY_DN4252_c0_g1	hypothetical protein PsYK624_079110 [Phanerochaete sordida])	4.427	2.14645	0.0019922	yes	up	489.13	344.05	133.08	18.95	91.88	100.43	322.087	70.42
TRINITY_DN425_c1_g2	hypothetical protein PsYK624_143760 [Phanerochaete sordida])	0.193	-2.37292	0.00306859	yes	down	1.72	0.84	2.66	4.28	13.9	1.64	1.74	6.60667
TRINITY_DN4232_c0_g1	heat shock 70 kDa protein 12A [Phanerochaete sordida])	0.453	-1.14116	0.0174061	yes	down	3.24	5.6	4.71	3.96	11.79	7.93	4.51667	7.89333
TRINITY_DN4216_c0_g1	hypothetical protein EW026_g3288 [Phlebia centrifuga])	0.427	-1.2284	0.0137266	yes	down	29.65	22.48	36.12	63.05	68.1	43.97	29.4167	58.3733
TRINITY_DN4212_c1_g2	hypothetical protein PsYK624_028140 [Phanerochaete sordida])	0.195	-2.35538	0.0427648	yes	down	68.95	28.15	37.84	108.48	364.11	25.61	44.98	166.067
TRINITY_DN420_c0_g2	hypothetical protein BN946_scf184977.g35 [Trametes cinnabarina])	2.078	1.0549	0.00281372	yes	up	4986.38	5319.81	3948.28	2342.8	1078.58	3072.43	4751.49	2164.6
TRINITY_DN420_c0_g1	uncharacterized protein PHACADRAFT_204111 [Phanerochaete carnosa HHB-10118-sp])	3.359	1.74804	0.000238721	yes	up	665.46	422.9	454.36	57.19	160.23	180.02	514.24	132.48
TRINITY_DN4183_c0_g2		19.588	4.29187	0.0290929	yes	up	2.5	1.91	3.01	0	0	0	2.47333	0
TRINITY_DN4151_c3_g1	hypothetical protein PsYK624_066700 [Phanerochaete sordida])	0.175	-2.51394	0.0487425	yes	down	4.72	0	6.11	0.55	4.25	1.51	3.61	2.10333
TRINITY_DN4146_c0_g1	hypothetical protein PsYK624_109750 [Phanerochaete sordida])	3.698	1.88664	0.000122212	yes	up	125.97	49.97	41.54	14.86	14.59	23.56	72.4933	17.67
TRINITY_DN4142_c0_g1		2.177	1.12247	0.0454488	yes	up	41.79	13.25	27.19	14.69	3.51	17.23	27.41	11.81
TRINITY_DN4131_c0_g1	cytochrome P450 [Phanerodontia chrysosporium])	0.324	-1.62677	0.0152617	yes	down	6.84	8.28	12.09	5.95	42.55	13.06	9.07	20.52
TRINITY_DN4124_c0_g1	uncharacterized protein PHACADRAFT_264697 [Phanerochaete carnosa HHB-10118-sp])	0.345	-1.53331	0.00590346	yes	down	2	2.12	1.82	4.46	6.39	1.92	1.98	4.25667
TRINITY_DN4103_c0_g1	hypothetical protein PsYK624_151850 [Phanerochaete sordida])	4.417	2.14316	2.54e-05	yes	up	514.46	251.03	693.08	122.22	33.55	138.99	486.19	98.2533
TRINITY_DN408_c1_g1	uncharacterized protein PHACADRAFT_211341 [Phanerochaete carnosa HHB-10118-sp])	0.472	-1.08377	0.00717311	yes	down	4.25	6.59	9.41	8.71	12.78	13.83	6.75	11.7733
TRINITY_DN407_c2_g1	uncharacterized protein PHACADRAFT_263119 [Phanerochaete carnosa HHB-10118-sp])	0.496	-1.01119	0.0239877	yes	down	57.48	199.88	193.13	277.7	180.65	292.45	150.163	250.267
TRINITY_DN406_c0_g1	lipase family protein [Phanerochaete sordida])	0.226	-2.14698	0.00213322	yes	down	11.93	12.82	13.98	15.04	63.74	15.8	12.91	31.5267
TRINITY_DN405_c0_g1	uncharacterized protein PHACADRAFT_252569 [Phanerochaete carnosa HHB-10118-sp])	3.464	1.79238	0.00384627	yes	up	68.23	18.3	36.03	13.51	2.37	18.03	40.8533	11.3033
TRINITY_DN4018_c0_g1	hypothetical protein PsYK624_133510 [Phanerochaete sordida])	2.072	1.05084	0.0120702	yes	up	44.84	29.75	49.18	18.37	7.75	29.4	41.2567	18.5067
TRINITY_DN4017_c0_g2	uncharacterized protein PHACADRAFT_263099 [Phanerochaete carnosa HHB-10118-sp])	17.942	4.1653	0.0130118	yes	up	10.29	5.21	18.36	0	0	1.72	11.2867	0.573333
TRINITY_DN4017_c0_g1	uncharacterized protein PHACADRAFT_263099 [Phanerochaete carnosa HHB-10118-sp])	2.193	1.13293	0.00178755	yes	up	64.07	39.51	71.81	23.45	16.98	28.27	58.4633	22.9
TRINITY_DN4014_c0_g1		4.926	2.30029	0.0487235	yes	up	2.1	0.41	27.66	3.45	0.24	1.51	10.0567	1.73333
TRINITY_DN4_c0_g1	hypothetical protein PsYK624_118010 [Phanerochaete sordida])	2.53	1.33904	0.000115896	yes	up	215.73	183.39	117.11	51.69	43.96	81.24	172.077	58.9633
TRINITY_DN399_c3_g1		0.285	-1.80963	0.0441444	yes	down	0.33	0.15	0.36	0.57	1.09	0.77	0.28	0.81
TRINITY_DN398_c0_g1	uncharacterized protein PHACADRAFT_180442 [Phanerochaete carnosa HHB-10118-sp])	2.821	1.49614	0.036028	yes	up	3.67	2.23	7.91	0.65	1.32	2.66	4.60333	1.54333
TRINITY_DN3979_c5_g1		3.828	1.93645	0.0459833	yes	up	4.54	1.58	0.99	0.45	0.85	0.31	2.37	0.536667
TRINITY_DN3978_c1_g1	ABC-F family ATP-binding cassette domain-containing protein [Phanerochaete sordida])	2.08	1.05679	0.0130017	yes	up	314.31	142.14	328.48	117.9	69.47	151.14	261.643	112.837
TRINITY_DN3965_c2_g2	Ligninase LG5 [Phanerodontia chrysosporium])	2.53009	1.33919	0.00546172	yes	up	3.3	3.14	2.39	0.95	1.49	1.05	2.94333	1.16333
TRINITY_DN3945_c0_g1	Zn(II)2Cys6 transcription factor [Phanerochaete sordida])	2.045	1.03226	0.00610386	yes	up	5	4.89	3.59	1.63	1.08	3.31	4.49333	2.00667
TRINITY_DN3942_c0_g2	hypothetical protein PsYK624_031910 [Phanerochaete sordida])	0.455	-1.13617	0.024009	yes	down	1.54	1.81	1.56	4.69	1.1	3.57	1.63667	3.12
TRINITY_DN3909_c0_g3	fungal-specific transcription factor domain-containing protein [Phanerochaete sordida])	0.343	-1.54478	0.0400752	yes	down	0.78	0.71	0.38	0.49	2.56	1.31	0.623333	1.45333
TRINITY_DN3908_c0_g1	uncharacterized protein PHACADRAFT_177314 [Phanerochaete carnosa HHB-10118-sp])	2.932	1.55198	0.0145691	yes	up	5.67	10.3	8.47	2.48	0.27	5.34	8.14667	2.69667
TRINITY_DN3905_c2_g1	hypothetical protein PHLGIDRAFT_96660 [Phlebiopsis gigantea 11061_1 CR5-6])	0.428	-1.22425	0.00797565	yes	down	255.13	364.21	339.26	1006	266.05	610.88	319.533	627.643
TRINITY_DN3882_c0_g1	hypothetical protein PsYK624_044900 [Phanerochaete sordida])	2.165	1.11409	0.0350726	yes	up	24.11	12.31	10.43	6.59	8.65	11.38	15.6167	8.87333
TRINITY_DN385_c0_g2		0.319	-1.65005	0.0345957	yes	down	757.85	235.52	704.36	2260.51	1864.12	199.35	565.91	1441.33
TRINITY_DN3832_c0_g1	multicopper oxidase 2A [Phanerodontia chrysosporium])	2.64688	1.40429	0.0327729	yes	up	7.79	4.05	5.55	1.65	2.26	2.66	5.79667	2.19
TRINITY_DN3817_c0_g1	NAD-malate dehydrogenase [Phanerochaete sordida])	0.488	-1.03634	0.0219869	yes	down	174.58	289.67	174.99	273.32	472.24	264.84	213.08	336.8
TRINITY_DN3804_c0_g2	aryl-alcohol dehydrogenase-like protein [Phanerochaete sordida])	0.21	-2.24941	0.00438838	yes	down	1.27	0.51	0.81	1.92	6.01	1.84	0.863333	3.25667
TRINITY_DN38_c2_g2	NAD(P)-dependent alcohol dehydrogenase [Phanerochaete sordida])	0.275	-1.86483	0.00361003	yes	down	37.89	69.55	117.91	328.87	211.69	76.47	75.1167	205.677
TRINITY_DN38_c2_g1	uncharacterized protein PHACADRAFT_251356 [Phanerochaete carnosa HHB-10118-sp])	0.272	-1.87589	0.00418933	yes	down	4.2	4.9	14.95	30.04	26.96	11.53	8.01667	22.8433
TRINITY_DN379_c0_g2	uncharacterized protein PHACADRAFT_253046 [Phanerochaete carnosa HHB-10118-sp])	2.905	1.5387	0.031797	yes	up	10.88	1	4.33	0.83	1.34	3.15	5.40333	1.77333
TRINITY_DN379_c0_g1	uncharacterized protein PHACADRAFT_253046 [Phanerochaete carnosa HHB-10118-sp])	2.215	1.14755	0.00850663	yes	up	11.75	5.18	6.45	2.66	2.3	4.67	7.79333	3.21
TRINITY_DN3787_c0_g1	hypothetical protein PsYK624_009570 [Phanerochaete sordida])	3.329	1.73524	7.8e-05	yes	up	56.84	25.33	57.14	12.83	6.74	18.79	46.4367	12.7867
TRINITY_DN377_c2_g2	hypothetical protein PsYK624_011490 [Phanerochaete sordida])	2.356	1.23629	0.0203172	yes	up	3.56	3.6	3.98	1.24	0.33	3.01	3.71333	1.52667
TRINITY_DN3718_c0_g1	FAD-binding domain-containing protein [Phanerochaete sordida])	4.123	2.04364	0.000293596	yes	up	638.31	136.71	761.43	93.53	81.4	172.48	512.15	115.803
TRINITY_DN371_c0_g1	sulfite efflux pump SSU1-like protein [Phanerochaete sordida])	0.416	-1.26705	0.0265818	yes	down	53.37	90.67	70.85	247.47	29.85	183.83	71.63	153.717
TRINITY_DN3681_c0_g1	hypothetical protein PsYK624_156890 [Phanerochaete sordida])	0.463	-1.1103	0.0265148	yes	down	4.32	6.4	6.13	7.68	11.96	5.81	5.61667	8.48333
TRINITY_DN367_c1_g1	P-loop containing nucleoside triphosphate hydrolase protein [Phanerochaete sordida])	2.024	1.01732	0.00589573	yes	up	34.71	23.54	43.9	16.33	10.78	18.54	34.05	15.2167
TRINITY_DN363_c0_g1	MFS sugar transporter [Phanerochaete sordida])	2.141	1.09855	0.0326165	yes	up	130.45	40.71	87.54	47.63	17.35	43.27	86.2333	36.0833
TRINITY_DN3590_c0_g1	sedoheptulose 7-phosphate cyclase [Phanerochaete sordida])	0.469	-1.09331	0.0299017	yes	down	8.99	11.8	10.28	10.41	27.3	12.62	10.3567	16.7767
TRINITY_DN3584_c2_g1	flavohemoglobin [Phanerochaete sordida])	0.45	-1.15145	0.00242489	yes	down	320.64	359.08	362.45	848.4	500.02	541.61	347.39	630.01
TRINITY_DN3584_c1_g1	glycosyltransferase family 35 protein [Phanerochaete sordida])	0.463	-1.11024	0.00641872	yes	down	87.19	178.33	142.69	255.51	245.03	189.44	136.07	229.993
TRINITY_DN357_c2_g1	3',5'-cyclic-nucleotide phosphodiesterase [Phanerochaete sordida])	2.358	1.23757	0.00837923	yes	up	17.1	36.88	28.09	10.02	3.92	20.4	27.3567	11.4467
TRINITY_DN3555_c0_g1	ferritin-like domain-containing protein [Phanerochaete sordida])	2.444	1.28951	0.00465376	yes	up	183.96	185.51	93.72	53.51	50.79	66.57	154.397	56.9567
TRINITY_DN3548_c0_g1	uncharacterized protein PHACADRAFT_134415 [Phanerochaete carnosa HHB-10118-sp])	2.358	1.23732	0.00478687	yes	up	1087.74	452.63	679.72	239.79	271.24	303.8	740.03	271.61
TRINITY_DN3537_c0_g2	hypothetical protein PsYK624_053680 [Phanerochaete sordida])	2.312	1.20918	0.00566508	yes	up	49.74	24.23	54.39	17.92	8.55	24.44	42.7867	16.97
TRINITY_DN353_c2_g1	glycoside hydrolase family 3 protein [Phlebiopsis gigantea 11061_1 CR5-6])	0.442	-1.17939	0.0271656	yes	down	7.91	17.47	26.18	12.85	35.15	29.11	17.1867	25.7033
TRINITY_DN3515_c0_g1	hypothetical protein PsYK624_116910 [Phanerochaete sordida])	2.032	1.0228	0.0201693	yes	up	308.92	215.39	216.24	132.37	40.92	160.85	246.85	111.38
TRINITY_DN3494_c0_g1		3.642	1.8646	0.00013842	yes	up	906.86	227.89	897.27	147.58	85.99	108.3	677.34	113.957
TRINITY_DN3491_c0_g1	uncharacterized protein PHACADRAFT_125288 [Phanerochaete carnosa HHB-10118-sp])	0.335	-1.57928	0.0221717	yes	down	8.23	4.43	8.57	5.21	29.43	9.16	7.07667	14.6
TRINITY_DN3485_c1_g1		5.336	2.41564	0.0129152	yes	up	0.85	0.34	1.03	0.08	0.06	0.26	0.74	0.133333
TRINITY_DN3479_c0_g1	hypothetical protein EW026_g8218 [Phlebia centrifuga])	2.959	1.56531	0.00891551	yes	up	26.61	17.97	8.87	2.24	5.95	8.83	17.8167	5.67333
TRINITY_DN3476_c0_g2	hypothetical protein PsYK624_146670 [Phanerochaete sordida])	2.17	1.11765	0.0302986	yes	up	3.45	1.66	1.5	1.12	0.64	0.82	2.20333	0.86
TRINITY_DN3476_c0_g1		3.768	1.91388	0.00075492	yes	up	20.46	5.82	8.34	3.67	1.44	3	11.54	2.70333
TRINITY_DN3463_c2_g1	uncharacterized protein PHACADRAFT_259868 [Phanerochaete carnosa HHB-10118-sp])	2.823	1.4972	0.0059487	yes	up	809.39	209.72	676.33	181	179.25	139.14	565.147	166.463
TRINITY_DN346_c0_g1	Gti1/Pac2 family-domain-containing protein [Phanerochaete sordida])	2.138	1.09642	0.00870249	yes	up	13.14	8.18	17.89	6.26	2.94	7.01	13.07	5.40333
TRINITY_DN3449_c0_g1	hypothetical protein PsYK624_052440 [Phanerochaete sordida])	0.389	-1.36306	0.0280656	yes	down	4	3.92	4.83	3.81	15.86	5.04	4.25	8.23667
TRINITY_DN3423_c0_g2	germin family protein [Phanerochaete sordida])	3.489	1.80273	0.000446604	yes	up	101.69	48.53	200.33	30.83	15.88	45.27	116.85	30.66
TRINITY_DN3407_c0_g2	ferritin-like domain-containing protein [Phanerochaete sordida])	2.125	1.08774	0.0378147	yes	up	2.11	1.25	1.32	0.52	0.58	0.84	1.56	0.646667
TRINITY_DN3383_c0_g1	hypothetical protein PsYK624_086460 [Phanerochaete sordida])	2.774	1.47213	0.00889234	yes	up	36.14	17.18	25.54	3.22	10.75	12.71	26.2867	8.89333
TRINITY_DN3375_c0_g1	hypothetical protein PsYK624_034250 [Phanerochaete sordida])	2.654	1.40826	0.0146362	yes	up	5.13	5.51	12.62	1.19	1.21	6.26	7.75333	2.88667
TRINITY_DN3370_c0_g1	hypothetical protein EIP86_006023 [Pleurotus ostreatoroseus])	2.98	1.57542	0.000282942	yes	up	2108.58	1503.43	1404.03	569.14	202.96	800.41	1672.01	524.17
TRINITY_DN3369_c1_g1	Clavaminate synthase-like protein [Phanerochaete sordida])	3.33	1.73556	0.011009	yes	up	628.88	97.45	772.3	130.77	136.61	49.9	499.543	105.76
TRINITY_DN3355_c0_g1	hypothetical protein PsYK624_006830 [Phanerochaete sordida])	2.105	1.07386	0.0209947	yes	up	10.76	5.35	16.17	3.29	3.45	7.3	10.76	4.68
TRINITY_DN335_c1_g1	S-adenosyl-L-methionine-dependent methyltransferase [Phanerochaete sordida])	2.267	1.18065	0.0033953	yes	up	13.55	7.85	16.12	4.42	4.31	5.38	12.5067	4.70333
TRINITY_DN333_c1_g1	seven-transmembrane G protein-coupled receptor-like protein [Phanerochaete sordida])	0.353	-1.50095	0.0282277	yes	down	644.13	493.22	1561.38	3343.29	1942.85	503.19	899.577	1929.78
TRINITY_DN33_c1_g1	uncharacterized protein PHACADRAFT_154493 [Phanerochaete carnosa HHB-10118-sp])	2.611	1.38457	0.0376828	yes	up	23.24	24.8	20.96	5.88	1.59	19.29	23	8.92
TRINITY_DN3240_c0_g1	hypothetical protein PsYK624_142910 [Phanerochaete sordida])	3.022	1.5957	0.00151133	yes	up	6.89	2.79	5.97	1.58	1.42	1.43	5.21667	1.47667
TRINITY_DN3199_c1_g1	hypothetical protein PsYK624_151130 [Phanerochaete sordida])	2.112	1.07877	0.0466765	yes	up	106.16	201.66	282.23	20.75	67.88	166.54	196.683	85.0567
TRINITY_DN3199_c0_g1	hypothetical protein PsYK624_151130 [Phanerochaete sordida])	23.246	4.53891	8.2e-10	yes	up	250.66	21.63	171.09	2.2	6.54	10.12	147.793	6.28667
TRINITY_DN3196_c0_g1	acyl-CoA dehydrogenase NM domain-like protein [Phanerochaete sordida])	2.036	1.02545	0.0140313	yes	up	522.41	223.39	309.73	175.36	96.51	150.3	351.843	140.723
TRINITY_DN319_c0_g1	cytochrome P450 [Phanerodontia chrysosporium])	2.365	1.24179	0.00794321	yes	up	9.73	6.48	20	2.64	2.25	6.82	12.07	3.90333
TRINITY_DN318_c0_g1	uncharacterized protein PHACADRAFT_204495 [Phanerochaete carnosa HHB-10118-sp])	2.034	1.02465	0.0216457	yes	up	659.11	526.98	402.89	274.88	84.79	362.25	529.66	240.64
TRINITY_DN3167_c0_g3		6.621	2.72694	0.0381805	yes	up	22.55	5.31	9.65	0	5.24	0	12.5033	1.74667
TRINITY_DN3160_c0_g1	aspartic protease [Phanerochaete sordida])	0.236	-2.08392	0.0014635	yes	down	8.67	9.37	11.15	27.84	42.6	6.98	9.73	25.8067
TRINITY_DN3147_c1_g1	hypothetical protein PsYK624_109300 [Phanerochaete sordida])	2.441	1.28773	0.00984922	yes	up	400.8	350.45	339.35	194.57	37.9	168.43	363.533	133.633
TRINITY_DN3145_c0_g1	hypothetical protein PsYK624_044890 [Phanerochaete sordida])	0.384	-1.38247	0.0312198	yes	down	11.77	4.23	7.49	20.95	19.73	5.6	7.83	15.4267
TRINITY_DN3109_c0_g1	hypothetical protein PsYK624_095780 [Phanerochaete sordida])	3.491	1.80348	0.00288686	yes	up	125.22	68.33	78.77	23.81	25.13	23.01	90.7733	23.9833
TRINITY_DN3103_c0_g1		0.072	-3.79046	0.0127494	yes	down	0.17	0	0.19	2.01	1.67	0.43	0.12	1.37
TRINITY_DN3101_c0_g1	YT521-B-like domain-containing protein [Phanerochaete sordida])	2.78	1.47528	0.000291087	yes	up	118.28	80.71	84.79	36.83	15.35	45.58	94.5933	32.5867
TRINITY_DN310_c1_g2	acetyl-CoA synthetase-like protein [Phanerochaete sordida])	0.19	-2.39745	0.0066287	yes	down	2.11	2.26	1.64	20.54	1.78	2.78	2.00333	8.36667
TRINITY_DN3097_c1_g1	hypothetical protein PsYK624_010850 [Phanerochaete sordida])	3.193	1.67476	0.000529298	yes	up	9.96	7.5	19.71	2.82	2.15	7.41	12.39	4.12667
TRINITY_DN3097_c0_g1	hypothetical protein PsYK624_033160 [Phanerochaete sordida])	2.211	1.14482	0.00220142	yes	up	112.82	161.92	208.84	49.97	36.32	105.86	161.193	64.05
TRINITY_DN3095_c0_g1	hypothetical protein PsYK624_151130 [Phanerochaete sordida])	3.237	1.69485	0.00185186	yes	up	266.77	158.73	346.46	21.5	82.3	144.7	257.32	82.8333
TRINITY_DN3075_c0_g1		0.473	-1.08005	0.0416374	yes	down	0.98	2.76	1.74	3.56	2.07	4.18	1.82667	3.27
TRINITY_DN3026_c1_g1	uncharacterized protein PHACADRAFT_249487 [Phanerochaete carnosa HHB-10118-sp])	0.489	-1.0317	0.00264428	yes	down	88.57	125.17	93.7	216.03	133.11	170.52	102.48	173.22
TRINITY_DN3022_c0_g1	hypothetical protein PsYK624_114050 [Phanerochaete sordida])	2.387	1.25536	0.0049827	yes	up	23.5	13.3	37.18	9.14	5.64	14.33	24.66	9.70333
TRINITY_DN2984_c0_g1	transcription factor [Phanerochaete sordida])	2.333	1.22212	0.0086996	yes	up	420.36	164.11	399.04	153.66	86.41	123.94	327.837	121.337
TRINITY_DN2953_c0_g1	acetyl-CoA synthetase-like protein [Phanerochaete sordida])	0.292	-1.77401	0.0477938	yes	down	1.08	0.25	1.35	3.31	1.75	3.55	0.893333	2.87
TRINITY_DN2945_c0_g2	uncharacterized protein PHACADRAFT_252075 [Phanerochaete carnosa HHB-10118-sp])	0.478	-1.0645	0.0197588	yes	down	235.76	552.77	396.66	1030	326.58	697.42	395.063	684.667
TRINITY_DN2911_c0_g1		2.732	1.44999	0.00385332	yes	up	67.68	23.84	41.69	12.6	11.76	21.9	44.4033	15.42
TRINITY_DN2896_c1_g3	uncharacterized protein PHACADRAFT_264706 [Phanerochaete carnosa HHB-10118-sp])	0.488	-1.03594	0.0132841	yes	down	115.07	270.25	232.79	451.82	267.77	305.01	206.037	341.533
TRINITY_DN2852_c0_g1	HAD-like protein [Phanerochaete sordida])	4.519	2.17602	0.00100888	yes	up	1024.96	112.07	572.27	94.69	128.75	94.13	569.767	105.857
TRINITY_DN2844_c0_g1	uncharacterized protein PHACADRAFT_140388 [Phanerochaete carnosa HHB-10118-sp])	2.128	1.08977	0.00655087	yes	up	76.25	49.69	35.63	18.02	20.34	27.09	53.8567	21.8167
TRINITY_DN2826_c0_g1	galactose oxidase [Phanerochaete sordida])	2.576	1.36488	0.00307736	yes	up	63.64	24.81	68.36	19.92	13.34	20.22	52.27	17.8267
TRINITY_DN2812_c0_g1	hypothetical protein PsYK624_045000 [Phanerochaete sordida])	2.826	1.49898	0.0295534	yes	up	3.29	11.63	2.75	2.05	0.38	3.11	5.89	1.84667
TRINITY_DN2807_c0_g1	uncharacterized protein PHACADRAFT_145467 [Phanerochaete carnosa HHB-10118-sp])	0.345	-1.53496	0.0482997	yes	down	0.45	0.83	1.13	0.59	3.91	1.13	0.803333	1.87667
TRINITY_DN280_c0_g1		5.878	2.55539	0.000573574	yes	up	259.69	27.2	370.57	17.01	47.54	27.28	219.153	30.61
TRINITY_DN276_c2_g1	cyclin-domain-containing protein [Phanerochaete sordida])	2.015	1.01082	0.00634109	yes	up	31.19	21.13	39.56	11.9	8.27	21.19	30.6267	13.7867
TRINITY_DN2753_c1_g1	UAA-domain-containing protein [Phanerochaete sordida])	0.433	-1.20918	0.000662442	yes	down	17.68	16.54	19.79	28.87	37.69	34.31	18.0033	33.6233
TRINITY_DN275_c0_g1	cytochrome P450 [Phanerodontia chrysosporium])	0.363	-1.46378	0.037167	yes	down	26.52	15.64	19.01	17.42	89.52	15.78	20.39	40.9067
TRINITY_DN2743_c0_g1	hypothetical protein PsYK624_092970 [Phanerochaete sordida])	3.297	1.72117	6.45e-05	yes	up	5.15	3.29	7.87	1.07	1.24	1.83	5.43667	1.38
TRINITY_DN2731_c0_g1	glycosyltransferase family 8 protein [Phanerochaete sordida])	0.44	-1.18328	0.0424765	yes	down	2.29	2.07	4.48	3.84	8.59	3.26	2.94667	5.23
TRINITY_DN272_c4_g1		13.118	3.71345	0.00714145	yes	up	1.17	1.33	1.31	0.1	0	0.14	1.27	0.08
TRINITY_DN2699_c2_g1	uncharacterized protein PHACADRAFT_127719 [Phanerochaete carnosa HHB-10118-sp])	2.423	1.27699	0.00264547	yes	up	14.52	16.7	28.46	6.99	3.11	12.6	19.8933	7.56667
TRINITY_DN2699_c0_g1	multidrug resistance-associated ABC transporter [Phanerochaete sordida])	2.053	1.03797	0.0200631	yes	up	212.12	121.54	329.8	112.65	65.23	95.84	221.153	91.24
TRINITY_DN2694_c5_g1		6.259	2.64586	0.0280592	yes	up	94.92	3.52	42.35	9.65	8.23	3.36	46.93	7.08
TRINITY_DN2684_c0_g1	Zn(II)2Cys6 transcription factor [Phanerochaete sordida])	2.481	1.31109	0.0221318	yes	up	91.97	23.45	103.58	30.4	19.55	33.07	73	27.6733
TRINITY_DN2682_c0_g1		2.931	1.55152	0.00279082	yes	up	300.96	187.66	326.98	66.07	98.26	109.27	271.867	91.2
TRINITY_DN268_c0_g1	multicopper oxidase 3B [Phanerodontia chrysosporium])	1.46849	0.554332	0.0223863	yes	up	6.69	6.12	6.53	3.32	4.77	5.08	6.44667	4.39
TRINITY_DN263_c3_g1	hypothetical protein PsYK624_160070 [Phanerochaete sordida])	2.898	1.53496	0.0294577	yes	up	25.86	2.65	9.62	5.8	2.71	2.72	12.71	3.74333
TRINITY_DN263_c2_g1	uncharacterized protein PHACADRAFT_248702 [Phanerochaete carnosa HHB-10118-sp])	2.462	1.29968	0.00495213	yes	up	23.36	12.35	23.66	3.52	5.63	13.8	19.79	7.65
TRINITY_DN263_c1_g2	hypothetical protein PsYK624_160050 [Phanerochaete sordida])	4.307	2.10677	0.0183268	yes	up	9.52	1.72	7.41	0.56	2.53	0.45	6.21667	1.18
TRINITY_DN2588_c4_g2		3.434	1.7798	0.0230246	yes	up	3.04	4.11	5.1	0.42	0.43	2.57	4.08333	1.14
TRINITY_DN2588_c0_g1	amino acid permease [Phanerochaete sordida])	2.054	1.03836	0.0156022	yes	up	518.59	546.34	401.55	179.26	74.51	404.61	488.827	219.46
TRINITY_DN2578_c2_g1	alpha/beta hydrolase [Phanerochaete sordida])	2.658	1.41055	0.000247628	yes	up	31.17	24.61	49.93	8.77	8.07	19.26	35.2367	12.0333
TRINITY_DN2578_c0_g1	uncharacterized protein PHACADRAFT_211070 [Phanerochaete carnosa HHB-10118-sp])	3.121	1.64211	1.79e-05	yes	up	11.01	10.06	15.2	1.89	1.92	5.5	12.09	3.10333
TRINITY_DN2569_c0_g1	hypothetical protein PsYK624_024650 [Phanerochaete sordida])	2.143	1.09966	0.0168728	yes	up	48.26	21.38	76.58	12.07	19.76	29.25	48.74	20.36
TRINITY_DN2568_c0_g1	uncharacterized protein PHACADRAFT_263970 [Phanerochaete carnosa HHB-10118-sp])	0.489	-1.03191	0.0277351	yes	down	193.07	339.25	389.79	814.77	406.68	410.7	307.37	544.05
TRINITY_DN2549_c1_g1	uncharacterized protein PHACADRAFT_31008 [Phanerochaete carnosa HHB-10118-sp])	2.252	1.17141	0.00205935	yes	up	614.66	428.7	370.66	211.82	103.25	245.09	471.34	186.72
TRINITY_DN2526_c0_g1	GNAT domain-containing protein [Phanerochaete sordida])	4.599	2.20142	0.00103482	yes	up	157.39	53.62	274.87	23.46	13.17	77.77	161.96	38.1333
TRINITY_DN2519_c0_g1	glycopeptide [Phanerochaete sordida])	0.295	-1.76197	0.0318249	yes	down	2.69	2.74	4.25	0.7	14.09	4.93	3.22667	6.57333
TRINITY_DN250_c0_g1	hypothetical protein PsYK624_053590 [Phanerochaete sordida])	2.699	1.43268	0.0372294	yes	up	73.86	10.07	36.09	16.9	11.19	6.33	40.0067	11.4733
TRINITY_DN25_c0_g1	pyridoxal phosphate-dependent aminotransferase [Phanerochaete sordida])	2	1.00029	0.00307977	yes	up	52.61	49.56	35.15	20.83	12.27	27.94	45.7733	20.3467
TRINITY_DN248_c0_g1	TEA domain-containing protein [Phanerochaete sordida])	2.242	1.16482	0.00827926	yes	up	26.51	13.36	22.63	5.04	9.22	9.56	20.8333	7.94
TRINITY_DN2472_c0_g1	homeobox domain-containing protein [Phanerochaete sordida])	3.792	1.92289	0.000921291	yes	up	24.89	10.26	26.6	6.13	1.43	7.82	20.5833	5.12667
TRINITY_DN2458_c0_g1	fungal a-factor pheromone receptor STE3 [Phanerochaete sordida])	0.234	-2.09407	0.0228545	yes	down	1.33	5.55	2.06	6.95	17.78	3.44	2.98	9.39
TRINITY_DN2421_c0_g1	hypothetical protein PsYK624_159050 [Phanerochaete sordida])	2.071	1.05043	0.0333961	yes	up	9.79	11.67	13.93	5.33	3.21	6.54	11.7967	5.02667
TRINITY_DN2416_c2_g2	uncharacterized protein PHACADRAFT_139745 [Phanerochaete carnosa HHB-10118-sp])	0.284	-1.81385	0.00966348	yes	down	30.12	42.39	33.25	225.17	15.84	62.87	35.2533	101.293
TRINITY_DN2416_c2_g1	Rad52/22 family double-strand break repair protein-domain-containing protein [Phanerochaete sordida])	0.415	-1.26835	0.0369177	yes	down	23.06	43.2	23.29	106.51	11.95	57.97	29.85	58.81
TRINITY_DN2406_c2_g1	CoA transferase [Phanerochaete sordida])	2.289	1.19502	0.0438945	yes	up	12.14	5.3	6.51	2.3	4.23	2.32	7.98333	2.95
TRINITY_DN2404_c0_g2	PEBP-like protein [Phanerochaete sordida])	4.089	2.03173	0.0190511	yes	up	2	2.87	17.24	0.5	0.4	4.8	7.37	1.9
TRINITY_DN240_c1_g1	hypothetical protein PsYK624_160970 [Phanerochaete sordida])	0.487	-1.03711	0.0361608	yes	down	2.76	4.75	2.43	8.67	1.58	8.13	3.31333	6.12667
TRINITY_DN24_c0_g2		2.63	1.3951	0.0388997	yes	up	30.96	7.84	23.13	9.67	6.61	7.36	20.6433	7.88
TRINITY_DN24_c0_g1		2.608	1.38293	0.00329414	yes	up	34.78	10.65	21.39	8.41	6.39	7.36	22.2733	7.38667
TRINITY_DN2392_c6_g1		4.823	2.26985	0.0332283	yes	up	24.74	2.19	6.75	0.8	5.18	7.06	11.2267	4.34667
TRINITY_DN2389_c2_g1		2.929	1.5506	0.0180193	yes	up	1.68	0.94	1.15	0.56	0.11	0.42	1.25667	0.363333
TRINITY_DN2389_c0_g1	hypothetical protein PsYK624_094480 [Phanerochaete sordida])	2.067	1.04731	0.0495958	yes	up	223.39	59.38	242.65	61.16	77.11	79.22	175.14	72.4967
TRINITY_DN2375_c0_g1	MutS family DNA mismatch repair protein [Phanerochaete sordida])	4.214	2.07531	0.000253524	yes	up	89.61	15.22	67.36	10.6	11.51	11.12	57.3967	11.0767
TRINITY_DN2369_c2_g2	hypothetical protein PsYK624_077360 [Phanerochaete sordida])	2.382	1.25206	0.0183	yes	up	190.89	91.05	230.77	97.74	38.17	49.61	170.903	61.84
TRINITY_DN2369_c1_g1	uncharacterized protein PHACADRAFT_262611 [Phanerochaete carnosa HHB-10118-sp])	2.978	1.57415	0.00414654	yes	up	67.86	30.19	98.38	29.81	11.9	14.32	65.4767	18.6767
TRINITY_DN2355_c0_g1	acyl--CoA ligase [Phanerochaete sordida])	4.888	2.28911	0.000229259	yes	up	18.94	7.4	60.09	4.06	2.6	8.73	28.81	5.13
TRINITY_DN2347_c0_g1	jacalin-like lectin domain-containing protein [Phanerochaete sordida])	4.949	2.30705	2.97e-05	yes	up	64.18	58.77	45.27	6.82	2.47	25.15	56.0733	11.48
TRINITY_DN2343_c0_g2		2.56	1.35598	0.0434742	yes	up	129.03	49.57	265.72	69.97	46.63	33.83	148.107	50.1433
TRINITY_DN2318_c0_g1	uncharacterized protein PHACADRAFT_186901 [Phanerochaete carnosa HHB-10118-sp])	2.002	1.00177	0.0140312	yes	up	5.68	2.46	3.35	1.28	0.8	4.75	3.83	2.27667
TRINITY_DN2309_c0_g1	carbohydrate-binding module family 1 protein [Phanerochaete sordida])	0.36	-1.47311	0.00776509	yes	down	13.85	7.15	7.87	22.26	29.01	10.65	9.62333	20.64
TRINITY_DN2300_c0_g1	protein-tyrosine phosphatase-like protein [Phanerochaete sordida])	2.912	1.54185	0.0201845	yes	up	89.41	29.75	90.89	40.47	7.21	16.8	70.0167	21.4933
TRINITY_DN2292_c0_g1	cytochrome P450 [Phanerodontia chrysosporium])	3.313	1.72809	0.0347025	yes	up	2.33	5.55	7.41	1.26	1.65	0.87	5.09667	1.26
TRINITY_DN2277_c0_g1	hypothetical protein PsYK624_159090 [Phanerochaete sordida])	2.873	1.52269	0.0295002	yes	up	88.1	23.85	143.09	47.79	9.9	13.93	85.0133	23.8733
TRINITY_DN227_c5_g1		0.477	-1.06798	0.0250836	yes	down	5.22	8.25	9.35	18.66	5.16	15.52	7.60667	13.1133
TRINITY_DN2240_c0_g1	hypothetical protein PsYK624_152310 [Phanerochaete sordida])	2.862	1.51707	3.17e-05	yes	up	1155.75	1105.2	920.17	314.21	159.67	547.5	1060.37	340.46
TRINITY_DN2237_c0_g1	hypothetical protein PsYK624_149390 [Phanerochaete sordida])	3.278	1.71264	8.4e-05	yes	up	184.58	104.71	86.14	27.26	30.62	48.29	125.143	35.39
TRINITY_DN2228_c0_g2	hypothetical protein PsYK624_146670 [Phanerochaete sordida])	2.324	1.21661	0.0173708	yes	up	2.39	3.68	6.16	0.79	0.89	3.3	4.07667	1.66
TRINITY_DN216_c0_g1	NAD(P)-binding protein [Phanerochaete sordida])	2.375	1.24807	0.0230707	yes	up	32.15	50.28	25.01	12.69	2.98	32.7	35.8133	16.1233
TRINITY_DN2153_c0_g1	uncharacterized protein PHACADRAFT_153657 [Phanerochaete carnosa HHB-10118-sp])	2.135	1.09407	0.0314095	yes	up	2.34	1.55	4.22	1.4	0.56	1.74	2.70333	1.23333
TRINITY_DN2148_c0_g1	phosphoenolpyruvate carboxykinase [Phanerochaete sordida])	0.361	-1.46962	0.012521	yes	down	1355.1	949.32	1357.54	2369.16	4212.45	1025.81	1220.65	2535.81
TRINITY_DN2143_c0_g1	aldo/keto reductase [Phanerochaete sordida])	0.286	-1.80646	0.000268184	yes	down	1.13	2.87	2.97	8.67	2.66	9.17	2.32333	6.83333
TRINITY_DN2140_c0_g1	cytochrome P450 [Phanerochaete sordida])	3.824	1.93523	0.000525124	yes	up	196.35	42.38	214.55	37.5	20.52	47.45	151.093	35.1567
TRINITY_DN2129_c0_g1	acetyl-CoA synthetase-like protein [Phanerochaete sordida])	0.483	-1.05	0.00908175	yes	down	4.76	5.26	5.36	10.97	7.84	6.56	5.12667	8.45667
TRINITY_DN2105_c1_g2	isocitrate lyase/PEP mutase family protein [Phanerochaete sordida])	2.556	1.35371	9.86e-05	yes	up	170.09	104.42	104.02	32.8	38.48	51.03	126.177	40.77
TRINITY_DN2104_c0_g1	uncharacterized protein PHACADRAFT_255487 [Phanerochaete carnosa HHB-10118-sp])	2.338	1.22547	0.0225922	yes	up	5.93	4.21	5.98	2.78	0.91	2.52	5.37333	2.07
TRINITY_DN21_c0_g1	uncharacterized protein PHACADRAFT_261982 [Phanerochaete carnosa HHB-10118-sp])	3.174	1.66629	0.00940526	yes	up	13.88	2.72	4.94	1.87	2.35	1.31	7.18	1.84333
TRINITY_DN2098_c0_g2	hypothetical protein PsYK624_102000 [Phanerochaete sordida])	0.395	-1.34174	0.0463189	yes	down	0.52	0.98	0.4	0.79	1.87	1.1	0.633333	1.25333
TRINITY_DN208_c0_g1	heavy metal translocating P-type ATPase [Phanerochaete sordida])	3.649	1.86732	0.000656254	yes	up	16.24	10.87	23.4	2.39	6.21	7.34	16.8367	5.31333
TRINITY_DN2052_c0_g1	hypothetical protein PsYK624_146670 [Phanerochaete sordida])	2.313	1.21003	0.0158193	yes	up	7.58	8.32	15.76	2.51	1.7	9.22	10.5533	4.47667
TRINITY_DN2044_c0_g1	uncharacterized protein PHACADRAFT_208208 [Phanerochaete carnosa HHB-10118-sp])	5.678	2.50542	8.38e-07	yes	up	349.45	86.9	199.8	30.05	22.45	51.07	212.05	34.5233
TRINITY_DN2042_c3_g2		0.326	-1.6185	0.00994616	yes	down	1.74	1.84	1.07	3.11	3.7	6.02	1.55	4.27667
TRINITY_DN2032_c0_g1	hypothetical protein PsYK624_120860 [Phanerochaete sordida])	0.421	-1.24853	0.0232292	yes	down	85.76	58.63	36.74	195.27	102.97	64.8	60.3767	121.013
TRINITY_DN2027_c0_g1	hypothetical protein PsYK624_068890 [Phanerochaete sordida])	3.982	1.99347	0.00131553	yes	up	7.11	3.9	25.58	1.65	2.44	4.09	12.1967	2.72667
TRINITY_DN2012_c0_g2	uncharacterized protein PHACADRAFT_192695 [Phanerochaete carnosa HHB-10118-sp])	0.42	-1.25321	0.00099738	yes	down	8.02	7.25	6.79	13.16	16.17	14.11	7.35333	14.48
TRINITY_DN1995_c0_g1	THUMP domain-containing protein [Phanerochaete sordida])	2.547	1.349	0.00433959	yes	up	81.62	25.04	66.14	16.38	17.1	24.37	57.6	19.2833
TRINITY_DN1981_c0_g1	isoprenylcysteine carboxylmethyltransferase family protein [Phanerochaete sordida])	0.401	-1.31715	0.00096023	yes	down	1.44	2.93	2.42	5.14	2.99	6.09	2.26333	4.74
TRINITY_DN198_c2_g1		3.288	1.71723	0.011482	yes	up	5.81	1.36	8.69	1.1	1.58	1.9	5.28667	1.52667
TRINITY_DN1976_c0_g1	hypothetical protein PsYK624_049100 [Phanerochaete sordida])	2.06	1.04244	0.00306758	yes	up	5.44	6.81	7.98	2.17	1.64	5.2	6.74333	3.00333
TRINITY_DN1948_c1_g2	magnesium transporter [Phanerochaete sordida])	0.491	-1.0273	0.0128312	yes	down	2611.52	3445.37	3672.16	8135.17	3386.97	4826.49	3243.02	5449.54
TRINITY_DN1936_c1_g2	alpha/beta hydrolase [Phanerochaete sordida])	0.473	-1.08131	0.00213942	yes	down	238.97	230.9	259.77	478.63	396.51	385.77	243.213	420.303
TRINITY_DN192_c0_g1	phosphatases II [Phanerochaete sordida])	2.077	1.05424	0.0162251	yes	up	106.31	48.29	94.02	27.76	36.99	39.98	82.8733	34.91
TRINITY_DN1908_c0_g1	hypothetical protein PsYK624_127150 [Phanerochaete sordida])	0.45	-1.15077	0.0213135	yes	down	2.1	2.62	2.92	3.17	6.58	3.53	2.54667	4.42667
TRINITY_DN190_c1_g1	hypothetical protein PsYK624_117530 [Phanerochaete sordida])	2.262	1.17769	0.00823545	yes	up	273.31	163.65	143.54	67.33	36.9	148.64	193.5	84.29
TRINITY_DN1880_c0_g1	GMC oxidoreductase [Phanerochaete sordida])	0.467	-1.09911	0.0430148	yes	down	25.67	37.99	46.91	24.09	103.86	60.56	36.8567	62.8367
TRINITY_DN1856_c0_g1	CoA transferase [Phanerochaete sordida])	3.098	1.63129	0.00370586	yes	up	47.45	13.46	32.89	4.98	11.75	9.54	31.2667	8.75667
TRINITY_DN1855_c1_g1	hypothetical protein PsYK624_166840 [Phanerochaete sordida])	5.316	2.41044	1.62e-05	yes	up	66.04	17.94	25.79	8.47	3.15	6.81	36.59	6.14333
TRINITY_DN1845_c0_g1	hypothetical protein PsYK624_035620 [Phanerochaete sordida])	2.119	1.0832	0.0274188	yes	up	19.94	38.01	14.55	10.77	3.07	19.05	24.1667	10.9633
TRINITY_DN1844_c1_g1	glycoside hydrolase family 92 protein [Phanerochaete sordida])	0.295	-1.75939	0.0133026	yes	down	0.92	0.88	0.79	1.35	4.24	0.67	0.863333	2.08667
TRINITY_DN184_c0_g1	uncharacterized protein PHACADRAFT_143719 [Phanerochaete carnosa HHB-10118-sp])	0.378	-1.4045	0.00441719	yes	down	21.13	26.91	20.58	26.4	74.36	40.5	22.8733	47.0867
TRINITY_DN18378_c0_g1	isocitrate lyase/PEP mutase family protein [Phanerochaete sordida])	5.383	2.42839	0.00187016	yes	up	34.78	20.06	18.48	6.22	0	6.66	24.44	4.29333
TRINITY_DN1837_c0_g1	uncharacterized protein PHACADRAFT_247060 [Phanerochaete carnosa HHB-10118-sp])	2.211	1.14481	0.0200946	yes	up	39.26	16.48	14.24	7.92	6.39	15.16	23.3267	9.82333
TRINITY_DN18303_c0_g1		3.69	1.88366	0.0457644	yes	up	2.31	2.75	4.47	0.63	0.33	1.45	3.17667	0.803333
TRINITY_DN183_c0_g1	dihydroxyacetone kinase [Phanerochaete sordida])	0.495	-1.01455	0.0269077	yes	down	92.91	101.2	110.18	132.06	224.32	110.29	101.43	155.557
TRINITY_DN1818_c0_g1	hypothetical protein PsYK624_091010 [Phanerochaete sordida])	2.268	1.18137	0.0167079	yes	up	9.5	6.51	23.12	5.17	3.39	7.35	13.0433	5.30333
TRINITY_DN18043_c0_g1	uncharacterized protein PHACADRAFT_196429 [Phanerochaete carnosa HHB-10118-sp])	0.277	-1.85119	5.28e-05	yes	down	0.51	1.13	0.92	2.87	1.22	4.03	0.853333	2.70667
TRINITY_DN18036_c0_g1		3.492	1.80392	0.000927695	yes	up	53.82	33.71	53.25	13.92	10.9	10.98	46.9267	11.9333
TRINITY_DN1799_c0_g1	NAD(P)-binding protein [Phanerochaete sordida])	2.275	1.18576	0.00743501	yes	up	45.02	24.83	49.47	13.76	15.15	27.78	39.7733	18.8967
TRINITY_DN17851_c0_g1	hypothetical protein BD311DRAFT_765171 [Dichomitus squalens])	0.401	-1.31867	0.0164275	yes	down	0.92	1.58	1.14	4.07	0.88	2.71	1.21333	2.55333
TRINITY_DN1785_c0_g1	hypothetical protein PsYK624_129290 [Phanerochaete sordida])	2.88	1.52591	0.000537266	yes	up	9.82	4.84	11.93	2.89	1.91	3.34	8.86333	2.71333
TRINITY_DN1784_c0_g1	hypothetical protein PsYK624_139070 [Phanerochaete sordida])	2.245	1.16697	0.000525241	yes	up	31.44	23.56	35.32	10.78	7.63	14.97	30.1067	11.1267
[truncated: 192 more rows]
